# Supplementary material for: Activation of the Pleiotropic Drug Resistance Pathway Can Promote Mitochondrial DNA Retention by Fusion-Defective Mitochondria in Saccharomyces cerevisiae
Source: G3 (Bethesda). 2014 May 6;4(7):1247–58. doi: 10.1534/g3.114.010330 (PMC4455774; doi:10.1534/g3.114.010330)
Supplement: Supporting Information [file supp_g3.114.010330_FileS1.xlsx]

## Sheet: CDD101-CDD91NS-CDD91S SNP
##fileformat=VCFv4.1
##source=VarScan2
##INFO=<ID=ADP,Number=1,Type=Integer,Description="Average per-sample depth of bases with Phred score >= 15">
##INFO=<ID=WT,Number=1,Type=Integer,Description="Number of samples called reference (wild-type)">
##INFO=<ID=HET,Number=1,Type=Integer,Description="Number of samples called heterozygous-variant">
##INFO=<ID=HOM,Number=1,Type=Integer,Description="Number of samples called homozygous-variant">
##INFO=<ID=NC,Number=1,Type=Integer,Description="Number of samples not called">
##FILTER=<ID=str10,Description="Less than 10% or more than 90% of variant supporting reads on one strand">
##FILTER=<ID=indelError,Description="Likely artifact due to indel reads at this position">
##FORMAT=<ID=GT,Number=1,Type=String,Description="Genotype">
##FORMAT=<ID=GQ,Number=1,Type=Integer,Description="Genotype Quality">
##FORMAT=<ID=SDP,Number=1,Type=Integer,Description="Raw Read Depth as reported by SAMtools">
##FORMAT=<ID=DP,Number=1,Type=Integer,Description="Quality Read Depth of bases with Phred score >= 15">
##FORMAT=<ID=RD,Number=1,Type=Integer,Description="Depth of reference-supporting bases (reads1)">
##FORMAT=<ID=AD,Number=1,Type=Integer,Description="Depth of variant-supporting bases (reads2)">
##FORMAT=<ID=FREQ,Number=1,Type=String,Description="Variant allele frequency">
##FORMAT=<ID=PVAL,Number=1,Type=String,Description="P-value from Fisher's Exact Test">
##FORMAT=<ID=RBQ,Number=1,Type=Integer,Description="Average quality of reference-supporting bases (qual1)">
##FORMAT=<ID=ABQ,Number=1,Type=Integer,Description="Average quality of variant-supporting bases (qual2)">
##FORMAT=<ID=RDF,Number=1,Type=Integer,Description="Depth of reference-supporting bases on forward strand (reads1plus)">
##FORMAT=<ID=RDR,Number=1,Type=Integer,Description="Depth of reference-supporting bases on reverse strand (reads1minus)">
##FORMAT=<ID=ADF,Number=1,Type=Integer,Description="Depth of variant-supporting bases on forward strand (reads2plus)">
##FORMAT=<ID=ADR,Number=1,Type=Integer,Description="Depth of variant-supporting bases on reverse strand (reads2minus)">
#CHROM	POS	ID	REF	ALT	QUAL	FILTER	INFO	FORMAT	CDD101	CDD91NS	CDD91S
chrI.fa	136	.	G	A	.	PASS	ADP=50;WT=0;HET=3;HOM=0;NC=0	GT:GQ:SDP:DP:RD:AD:FREQ:PVAL:RBQ:ABQ:RDF:RDR:ADF:ADR	0/1:35:48:48:37:11:22.92%:2.5621E-4:37:35:37:0:11:0	0/1:32:45:45:35:10:22.22%:5.5766E-4:36:37:33:2:10:0	0/1:57:59:59:42:17:28.81%:1.9861E-6:37:37:42:0:17:0
chrI.fa	141	.	C	T	.	PASS	ADP=50;WT=0;HET=3;HOM=0;NC=0	GT:GQ:SDP:DP:RD:AD:FREQ:PVAL:RBQ:ABQ:RDF:RDR:ADF:ADR	0/1:43:48:48:35:13:27.08%:4.7798E-5:38:33:35:0:13:0	0/1:36:46:46:35:11:23.91%:2.4819E-4:37:33:33:2:11:0	0/1:53:57:57:41:16:28.07%:4.4899E-6:38:38:41:0:16:0
chrI.fa	610	.	G	A	.	PASS	ADP=74;WT=2;HET=1;HOM=0;NC=0	GT:GQ:SDP:DP:RD:AD:FREQ:PVAL:RBQ:ABQ:RDF:RDR:ADF:ADR	0/1:48:75:75:60:15:20%:1.404E-5:37:38:19:41:2:13	0/0:37:64:64:52:12:18.75%:1.3842E-4:38:39:14:38:3:9	0/0:46:84:84:68:16:19.05%:6.9374E-6:37:38:25:43:3:13
chrI.fa	627	.	C	T	.	PASS	ADP=71;WT=2;HET=1;HOM=0;NC=0	GT:GQ:SDP:DP:RD:AD:FREQ:PVAL:RBQ:ABQ:RDF:RDR:ADF:ADR	0/0:43:73:73:59:13:17.81%:6.7394E-5:38:38:22:37:3:10	0/0:56:62:62:55:7:11.29%:6.5333E-3:38:40:20:35:2:5	0/1:51:78:78:62:16:20.51%:6.484E-6:38:38:24:38:7:9
chrI.fa	681	.	G	T	.	PASS	ADP=74;WT=2;HET=1;HOM=0;NC=0	GT:GQ:SDP:DP:RD:AD:FREQ:PVAL:RBQ:ABQ:RDF:RDR:ADF:ADR	0/0:50:68:68:58:10:14.71%:6.8401E-4:37:39:31:27:7:3	0/1:45:67:67:53:14:20.9%:2.8637E-5:37:38:30:23:12:2	0/0:62:89:89:75:14:15.73%:3.508E-5:37:38:32:43:12:2
chrI.fa	1379	.	T	C	.	PASS	ADP=71;WT=0;HET=3;HOM=0;NC=0	GT:GQ:SDP:DP:RD:AD:FREQ:PVAL:RBQ:ABQ:RDF:RDR:ADF:ADR	0/1:69:54:54:34:20:37.04%:1.0949E-7:36:34:24:10:11:9	0/1:113:79:78:46:32:41.03%:4.1488E-12:37:35:22:24:18:14	0/1:121:82:81:47:34:41.98%:7.0292E-13:37:34:27:20:21:13
chrI.fa	1382	.	G	A	.	PASS	ADP=69;WT=0;HET=3;HOM=0;NC=0	GT:GQ:SDP:DP:RD:AD:FREQ:PVAL:RBQ:ABQ:RDF:RDR:ADF:ADR	0/1:65:52:52:33:19:36.54%:2.5408E-7:37:36:23:10:11:8	0/1:109:78:77:46:31:40.26%:1.0372E-11:37:35:22:24:18:13	0/1:121:80:80:46:34:42.5%:6.5441E-13:38:36:26:20:20:14
chrI.fa	1397	.	A	G	.	PASS	ADP=69;WT=0;HET=3;HOM=0;NC=0	GT:GQ:SDP:DP:RD:AD:FREQ:PVAL:RBQ:ABQ:RDF:RDR:ADF:ADR	0/1:70:49:49:29:20:40.82%:8.2643E-8:36:33:19:10:9:11	0/1:109:79:78:47:31:39.74%:1.1034E-11:35:36:21:26:16:15	0/1:121:83:82:48:34:41.46%:7.5332E-13:36:36:28:20:15:19
chrI.fa	1416	.	G	T	.	PASS	ADP=69;WT=0;HET=3;HOM=0;NC=0	GT:GQ:SDP:DP:RD:AD:FREQ:PVAL:RBQ:ABQ:RDF:RDR:ADF:ADR	0/1:39:46:46:34:12:26.09%:1.0724E-4:36:36:19:15:3:9	0/1:84:84:84:59:25:29.76%:3.6464E-9:37:35:25:34:8:17	0/1:85:77:77:52:25:32.47%:2.898E-9:37:37:26:26:5:20
chrI.fa	1483	.	C	A	.	PASS	ADP=51;WT=2;HET=1;HOM=0;NC=0	GT:GQ:SDP:DP:RD:AD:FREQ:PVAL:RBQ:ABQ:RDF:RDR:ADF:ADR	0/0:27:39:39:32:7:17.95%:5.8219E-3:35:38:8:24:4:3	0/1:46:55:55:41:14:25.45%:2.3698E-5:36:39:15:26:2:12	0/0:44:60:60:51:9:15%:1.4138E-3:35:39:17:34:3:6
chrI.fa	1590	.	T	C	.	PASS	ADP=43;WT=1;HET=2;HOM=0;NC=0	GT:GQ:SDP:DP:RD:AD:FREQ:PVAL:RBQ:ABQ:RDF:RDR:ADF:ADR	0/0:13:34:34:25:9:26.47%:1.0644E-3:36:36:10:15:2:7	0/1:37:33:33:22:11:33.33%:1.8019E-4:36:33:5:17:3:8	0/1:60:63:63:45:18:28.57%:9.255E-7:36:37:13:32:5:13
chrI.fa	1609	.	G	A	.	PASS	ADP=45;WT=1;HET=2;HOM=0;NC=0	GT:GQ:SDP:DP:RD:AD:FREQ:PVAL:RBQ:ABQ:RDF:RDR:ADF:ADR	0/0:12:32:32:23:9:28.12%:1.0185E-3:37:37:8:15:2:7	0/1:47:42:42:28:14:33.33%:1.6656E-5:36:37:5:23:3:11	0/1:68:61:61:41:20:32.79%:1.4773E-7:38:38:11:30:6:14
chrI.fa	1615	.	T	A	.	PASS	ADP=45;WT=1;HET=2;HOM=0;NC=0	GT:GQ:SDP:DP:RD:AD:FREQ:PVAL:RBQ:ABQ:RDF:RDR:ADF:ADR	0/0:10:29:29:20:9:31.03%:9.4048E-4:37:34:8:12:2:7	0/1:47:44:44:30:14:31.82%:1.7873E-5:37:36:5:25:3:11	0/1:67:63:63:43:20:31.75%:1.5858E-7:37:37:12:31:6:14
chrI.fa	1658	.	C	T	.	PASS	ADP=48;WT=2;HET=1;HOM=0;NC=0	GT:GQ:SDP:DP:RD:AD:FREQ:PVAL:RBQ:ABQ:RDF:RDR:ADF:ADR	0/0:20:39:39:30:9:23.08%:1.162E-3:38:36:9:21:1:8	0/1:39:50:50:38:12:24%:1.1557E-4:38:38:7:31:2:10	0/0:39:55:55:46:9:16.36%:1.3694E-3:38:37:16:30:4:5
chrI.fa	1733	.	T	A	.	PASS	ADP=60;WT=0;HET=3;HOM=0;NC=0	GT:GQ:SDP:DP:RD:AD:FREQ:PVAL:RBQ:ABQ:RDF:RDR:ADF:ADR	0/1:39:47:47:35:12:25.53%:1.0942E-4:35:35:25:10:8:4	0/1:56:67:67:50:17:25.37%:2.3887E-6:36:35:36:14:16:1	0/1:75:67:67:45:22:32.84%:3.0207E-8:36:36:28:17:20:2
chrI.fa	1770	.	T	G	.	PASS	ADP=66;WT=0;HET=3;HOM=0;NC=0	GT:GQ:SDP:DP:RD:AD:FREQ:PVAL:RBQ:ABQ:RDF:RDR:ADF:ADR	0/1:46:50:50:36:14:28%:2.1224E-5:37:38:30:6:13:1	0/1:98:72:72:44:28:38.89%:1.4082E-10:37:38:39:5:28:0	0/1:136:76:76:39:37:48.68%:2.0619E-14:38:36:36:3:31:6
chrI.fa	1802	.	T	C	.	PASS	ADP=72;WT=0;HET=3;HOM=0;NC=0	GT:GQ:SDP:DP:RD:AD:FREQ:PVAL:RBQ:ABQ:RDF:RDR:ADF:ADR	0/1:42:53:53:40:13:24.53%:5.2873E-5:35:33:29:11:11:2	0/1:69:82:82:61:21:25.61%:1.0981E-7:36:34:53:8:19:2	0/1:77:82:82:59:23:28.05%:1.9793E-8:34:35:51:8:17:6
chrI.fa	1927	.	G	A	.	PASS	ADP=46;WT=1;HET=2;HOM=0;NC=0	GT:GQ:SDP:DP:RD:AD:FREQ:PVAL:RBQ:ABQ:RDF:RDR:ADF:ADR	0/0:18:30:30:24:6:20%:1.186E-2:36:36:11:13:1:5	0/1:46:59:58:44:14:24.14%:2.5055E-5:37:36:21:23:1:13	0/1:54:50:50:34:16:32%:3.6584E-6:37:35:22:12:2:14
chrI.fa	2323	.	C	T	.	PASS	ADP=63;WT=2;HET=1;HOM=0;NC=0	GT:GQ:SDP:DP:RD:AD:FREQ:PVAL:RBQ:ABQ:RDF:RDR:ADF:ADR	0/0:34:51:51:42:9:17.65%:1.3283E-3:37:37:23:19:9:0	0/0:43:72:72:59:13:18.06%:6.7394E-5:37:37:30:29:12:1	0/1:45:67:67:53:14:20.9%:2.8637E-5:37:36:37:16:14:0
chrI.fa	2331	.	A	C	.	PASS	ADP=59;WT=2;HET=1;HOM=0;NC=0	GT:GQ:SDP:DP:RD:AD:FREQ:PVAL:RBQ:ABQ:RDF:RDR:ADF:ADR	0/0:35:49:49:41:8:16.33%:2.8658E-3:38:38:22:19:8:0	0/0:38:68:68:55:13:19.12%:6.4842E-5:37:38:30:25:12:1	0/1:42:62:62:49:13:20.97%:6.0557E-5:38:37:35:14:12:1
chrI.fa	2340	.	T	C	.	PASS	ADP=57;WT=2;HET=1;HOM=0;NC=0	GT:GQ:SDP:DP:RD:AD:FREQ:PVAL:RBQ:ABQ:RDF:RDR:ADF:ADR	0/0:28:44:44:36:8:18.18%:2.7573E-3:37:34:21:15:8:0	0/0:40:66:65:53:12:18.46%:1.3976E-4:38:38:28:25:11:1	0/1:42:62:62:49:13:20.97%:6.0557E-5:37:38:34:15:11:2
chrI.fa	12620	.	T	C	.	PASS	ADP=194;WT=0;HET=3;HOM=0;NC=0	GT:GQ:SDP:DP:RD:AD:FREQ:PVAL:RBQ:ABQ:RDF:RDR:ADF:ADR	0/1:165:167:167:118:49:29.34%:2.831E-17:36:34:74:44:43:6	0/1:161:169:168:120:48:28.57%:6.9947E-17:37:34:92:28:41:7	0/1:255:248:248:172:76:30.65%:1.4528E-26:37:36:111:61:65:11
chrI.fa	12668	.	T	C	.	PASS	ADP=231;WT=0;HET=3;HOM=0;NC=0	GT:GQ:SDP:DP:RD:AD:FREQ:PVAL:RBQ:ABQ:RDF:RDR:ADF:ADR	0/1:178:184:183:130:53:28.96%:1.341E-18:36:36:59:71:39:14	0/1:182:216:215:160:55:25.58%:5.2451E-19:36:34:90:70:35:20	0/1:227:300:296:227:69:23.31%:1.8928E-23:36:33:121:106:40:29
chrI.fa	12690	.	A	T	.	PASS	ADP=246;WT=0;HET=3;HOM=0;NC=0	GT:GQ:SDP:DP:RD:AD:FREQ:PVAL:RBQ:ABQ:RDF:RDR:ADF:ADR	0/1:223:196:194:129:65:33.51%:4.1868E-23:37:35:47:82:31:34	0/1:244:240:239:167:72:30.13%:3.8091E-25:35:34:68:99:32:40	0/1:255:306:306:199:106:34.64%:1.8395E-37:36:35:77:122:47:59
chrI.fa	12716	.	C	T	.	PASS	ADP=195;WT=2;HET=1;HOM=0;NC=0	GT:GQ:SDP:DP:RD:AD:FREQ:PVAL:RBQ:ABQ:RDF:RDR:ADF:ADR	0/0:88:162:161:131:30:18.63%:2.0996E-10:37:37:40:91:10:20	0/0:109:188:186:154:32:17.2%:5.4139E-11:36:37:34:120:13:19	0/1:173:239:238:185:53:22.27%:4.2525E-18:36:38:57:128:13:40
chrI.fa	12764	.	T	C	.	PASS	ADP=125;WT=0;HET=3;HOM=0;NC=0	GT:GQ:SDP:DP:RD:AD:FREQ:PVAL:RBQ:ABQ:RDF:RDR:ADF:ADR	0/1:71:109:109:87:22:20.18%:7.3413E-8:38:38:30:57:8:14	0/1:81:123:123:98:25:20.33%:7.6708E-9:38:38:30:68:6:19	0/1:108:144:144:111:33:22.92%:1.4659E-11:37:36:27:84:11:22
chrI.fa	13194	.	T	G	.	PASS	ADP=75;WT=1;HET=2;HOM=0;NC=0	GT:GQ:SDP:DP:RD:AD:FREQ:PVAL:RBQ:ABQ:RDF:RDR:ADF:ADR	0/1:55:76:76:59:17:22.37%:2.7894E-6:37:34:34:25:15:2	0/0:65:64:63:57:6:9.52%:1.3796E-2:37:36:31:26:3:3	0/1:76:87:86:63:23:26.74%:2.1805E-8:38:35:33:30:20:3
chrI.fa	13244	.	G	A	.	PASS	ADP=90;WT=0;HET=3;HOM=0;NC=0	GT:GQ:SDP:DP:RD:AD:FREQ:PVAL:RBQ:ABQ:RDF:RDR:ADF:ADR	0/1:77:79:77:54:23:29.87%:1.7244E-8:36:36:30:24:21:2	0/1:65:84:83:63:20:24.1%:2.5971E-7:36:39:31:32:16:4	0/1:142:112:112:71:41:36.61%:5.0234E-15:37:37:49:22:38:3
chrI.fa	13246	.	C	G	.	PASS	ADP=90;WT=0;HET=3;HOM=0;NC=0	GT:GQ:SDP:DP:RD:AD:FREQ:PVAL:RBQ:ABQ:RDF:RDR:ADF:ADR	0/1:81:78:77:53:24:31.17%:7.1082E-9:36:35:29:24:22:2	0/1:65:83:82:62:20:24.39%:2.5505E-7:37:39:31:31:16:4	0/1:142:112:112:71:41:36.61%:5.0234E-15:37:37:49:22:38:3
chrI.fa	13413	.	G	A	.	PASS	ADP=104;WT=0;HET=3;HOM=0;NC=0	GT:GQ:SDP:DP:RD:AD:FREQ:PVAL:RBQ:ABQ:RDF:RDR:ADF:ADR	0/1:134:95:94:56:38:40.43%:3.2414E-14:37:33:27:29:18:20	0/1:86:98:97:70:26:26.8%:2.0997E-9:36:35:36:34:20:6	0/1:157:123:122:77:45:36.89%:1.9067E-16:37:34:31:46:24:21
chrI.fa	13420	.	A	G	.	PASS	ADP=110;WT=0;HET=3;HOM=0;NC=0	GT:GQ:SDP:DP:RD:AD:FREQ:PVAL:RBQ:ABQ:RDF:RDR:ADF:ADR	0/1:132:104:103:65:38:36.89%:5.4162E-14:37:36:32:33:18:20	0/1:94:95:95:67:28:29.47%:3.598E-10:38:35:34:33:20:8	0/1:191:134:134:80:54:40.3%:6.5504E-20:38:36:33:47:29:25
chrI.fa	13442	.	A	C	.	PASS	ADP=117;WT=0;HET=3;HOM=0;NC=0	GT:GQ:SDP:DP:RD:AD:FREQ:PVAL:RBQ:ABQ:RDF:RDR:ADF:ADR	0/1:107:110:109:77:32:29.36%:1.6087E-11:37:38:39:38:16:16	0/1:97:103:103:73:29:28.16%:1.8238E-10:37:37:39:34:19:10	0/1:177:140:140:89:51:36.43%:1.6401E-18:37:37:38:51:27:24
chrI.fa	13616	.	G	T	.	PASS	ADP=117;WT=0;HET=3;HOM=0;NC=0	GT:GQ:SDP:DP:RD:AD:FREQ:PVAL:RBQ:ABQ:RDF:RDR:ADF:ADR	0/1:164:110:110:64:46:41.82%:3.5215E-17:36:37:37:27:31:15	0/1:139:110:110:70:40:36.36%:1.1663E-14:36:37:37:33:25:15	0/1:159:133:133:87:46:34.59%:1.2572E-16:37:37:50:37:31:15
chrI.fa	13654	.	G	A	.	PASS	ADP=112;WT=0;HET=3;HOM=0;NC=0	GT:GQ:SDP:DP:RD:AD:FREQ:PVAL:RBQ:ABQ:RDF:RDR:ADF:ADR	0/1:200:112:111:57:54:48.65%:9.8068E-21:35:35:30:27:31:23	0/1:156:109:109:65:44:40.37%:2.373E-16:37:34:27:38:22:22	0/1:158:119:118:73:45:38.14%:1.5411E-16:35:35:38:35:28:17
chrI.fa	13798	.	A	T	.	PASS	ADP=112;WT=0;HET=3;HOM=0;NC=0	GT:GQ:SDP:DP:RD:AD:FREQ:PVAL:RBQ:ABQ:RDF:RDR:ADF:ADR	0/1:175:103:103:55:48:46.6%:2.5813E-18:38:36:22:33:13:35	0/1:145:102:102:61:41:40.2%:2.8631E-15:37:37:26:35:17:24	0/1:175:132:131:81:50:38.17%:2.6411E-18:38:37:39:42:18:32
chrI.fa	13807	.	T	G	.	PASS	ADP=112;WT=0;HET=3;HOM=0;NC=0	GT:GQ:SDP:DP:RD:AD:FREQ:PVAL:RBQ:ABQ:RDF:RDR:ADF:ADR	0/1:183:97:97:48:49:50.52%:4.6917E-19:37:35:20:28:16:33	0/1:141:102:102:62:40:39.22%:7.5735E-15:37:37:26:36:18:22	0/1:199:137:137:81:56:40.88%:1.1159E-20:37:37:41:40:23:33
chrI.fa	13830	.	T	C	.	PASS	ADP=109;WT=0;HET=3;HOM=0;NC=0	GT:GQ:SDP:DP:RD:AD:FREQ:PVAL:RBQ:ABQ:RDF:RDR:ADF:ADR	0/1:169:98:97:51:46:47.42%:1.1927E-17:37:37:23:28:14:32	0/1:154:100:100:57:43:43%:3.4249E-16:38:36:24:33:17:26	0/1:192:132:132:78:54:40.91%:5.7463E-20:38:37:38:40:19:35
chrI.fa	13848	.	A	G	.	PASS	ADP=102;WT=0;HET=3;HOM=0;NC=0	GT:GQ:SDP:DP:RD:AD:FREQ:PVAL:RBQ:ABQ:RDF:RDR:ADF:ADR	0/1:153:91:91:49:42:46.15%:4.5213E-16:38:37:21:28:11:31	0/1:150:98:98:56:42:42.86%:8.064E-16:38:38:21:35:16:26	0/1:145:119:119:77:42:35.29%:2.7505E-15:38:38:36:41:18:24
chrI.fa	13872	.	C	T	.	PASS	ADP=96;WT=0;HET=3;HOM=0;NC=0	GT:GQ:SDP:DP:RD:AD:FREQ:PVAL:RBQ:ABQ:RDF:RDR:ADF:ADR	0/1:119:89:89:55:34:38.2%:1.1574E-12:37:36:21:34:12:22	0/1:125:84:83:48:35:42.17%:2.9905E-13:38:36:26:22:16:19	0/1:141:118:118:77:41:34.75%:6.6517E-15:37:36:38:39:22:19
chrI.fa	13942	.	A	G	.	PASS	ADP=88;WT=0;HET=3;HOM=0;NC=0	GT:GQ:SDP:DP:RD:AD:FREQ:PVAL:RBQ:ABQ:RDF:RDR:ADF:ADR	0/1:88:79:79:53:26:32.91%:1.2627E-9:38:38:29:24:9:17	0/1:63:71:71:52:19:26.76%:4.7516E-7:37:37:27:25:4:15	0/1:126:116:116:79:37:31.9%:2.3643E-13:37:36:41:38:15:22
chrI.fa	13965	.	G	A	.	PASS	ADP=79;WT=0;HET=3;HOM=0;NC=0	GT:GQ:SDP:DP:RD:AD:FREQ:PVAL:RBQ:ABQ:RDF:RDR:ADF:ADR	0/1:78:75:74:51:23:31.08%:1.5706E-8:37:37:28:23:6:17	0/1:71:65:65:44:21:32.31%:6.9273E-8:38:34:20:24:5:16	0/1:97:100:100:71:29:29%:1.7268E-10:36:36:32:39:11:18
chrI.fa	14002	.	G	A	.	PASS	ADP=55;WT=1;HET=2;HOM=0;NC=0	GT:GQ:SDP:DP:RD:AD:FREQ:PVAL:RBQ:ABQ:RDF:RDR:ADF:ADR	0/0:35:55:55:45:10:18.18%:6.2367E-4:36:33:24:21:4:6	0/1:36:45:45:34:11:24.44%:2.4398E-4:36:38:14:20:4:7	0/1:52:67:67:51:16:23.88%:5.5268E-6:36:35:24:27:6:10
chrI.fa	14012	.	T	C	.	PASS	ADP=53;WT=2;HET=1;HOM=0;NC=0	GT:GQ:SDP:DP:RD:AD:FREQ:PVAL:RBQ:ABQ:RDF:RDR:ADF:ADR	0/0:50:54:54:48:6:11.11%:1.3497E-2:36:37:23:25:2:4	0/1:39:43:43:31:12:27.91%:1.0032E-4:37:38:10:21:3:9	0/0:41:64:64:53:11:17.19%:3.0557E-4:37:35:22:31:4:7
chrI.fa	14062	.	T	C	.	PASS	ADP=57;WT=0;HET=3;HOM=0;NC=0	GT:GQ:SDP:DP:RD:AD:FREQ:PVAL:RBQ:ABQ:RDF:RDR:ADF:ADR	0/1:53:58:58:42:16:27.59%:4.6015E-6:37:32:16:26:7:9	0/1:43:47:47:34:13:27.66%:4.6702E-5:38:34:13:21:5:8	0/1:67:68:67:47:20:29.85%:1.7998E-7:38:32:20:27:6:14
chrI.fa	14100	.	G	A	.	PASS	ADP=77;WT=0;HET=3;HOM=0;NC=0	GT:GQ:SDP:DP:RD:AD:FREQ:PVAL:RBQ:ABQ:RDF:RDR:ADF:ADR	0/1:91:68:68:42:26:38.24%:7.6618E-10:37:36:14:28:8:18	0/1:67:68:68:48:20:29.41%:1.8526E-7:37:35:19:29:7:13	0/1:125:97:97:61:36:37.11%:2.6424E-13:36:35:25:36:6:30
chrI.fa	14195	.	A	T	.	PASS	ADP=55;WT=2;HET=1;HOM=0;NC=0	GT:GQ:SDP:DP:RD:AD:FREQ:PVAL:RBQ:ABQ:RDF:RDR:ADF:ADR	0/0:48:55:55:48:7:12.73%:6.377E-3:38:37:21:27:5:2	0/1:32:47:47:37:10:21.28%:5.7272E-4:37:38:13:24:9:1	0/0:65:63:63:57:6:9.52%:1.3796E-2:39:37:25:32:3:3
chrI.fa	14196	.	A	G	.	PASS	ADP=55;WT=2;HET=1;HOM=0;NC=0	GT:GQ:SDP:DP:RD:AD:FREQ:PVAL:RBQ:ABQ:RDF:RDR:ADF:ADR	0/0:48:56:56:49:7:12.5%:6.4016E-3:38:34:21:28:5:2	0/1:32:46:46:36:10:21.74%:5.6532E-4:38:36:13:23:9:1	0/0:68:65:65:59:6:9.23%:1.3851E-2:39:37:26:33:3:3
chrI.fa	14207	.	T	C	.	PASS	ADP=54;WT=2;HET=1;HOM=0;NC=0	GT:GQ:SDP:DP:RD:AD:FREQ:PVAL:RBQ:ABQ:RDF:RDR:ADF:ADR	0/0:50:58:58:51:7:12.07%:6.4484E-3:38:33:26:25:3:4	0/1:36:42:42:31:11:26.19%:2.3046E-4:37:35:13:18:9:2	0/0:65:64:64:58:6:9.38%:1.3824E-2:38:35:27:31:3:3
chrI.fa	14221	.	C	T	.	PASS	ADP=52;WT=2;HET=1;HOM=0;NC=0	GT:GQ:SDP:DP:RD:AD:FREQ:PVAL:RBQ:ABQ:RDF:RDR:ADF:ADR	0/0:42:57:57:48:9:15.79%:1.388E-3:36:32:25:23:4:5	0/1:36:39:39:28:11:28.21%:2.1547E-4:38:33:14:14:6:5	0/0:51:61:61:53:8:13.11%:3.0583E-3:37:36:25:28:4:4
chrI.fa	14262	.	C	T	.	PASS	ADP=55;WT=0;HET=3;HOM=0;NC=0	GT:GQ:SDP:DP:RD:AD:FREQ:PVAL:RBQ:ABQ:RDF:RDR:ADF:ADR	0/1:70:51:51:31:20:39.22%:9.3266E-8:37:37:17:14:10:10	0/1:60:59:59:41:18:30.51%:8.2591E-7:37:35:26:15:6:12	0/1:38:56:56:44:12:21.43%:1.2642E-4:37:37:23:21:6:6
chrI.fa	14312	.	C	G	.	PASS	ADP=68;WT=0;HET=3;HOM=0;NC=0	GT:GQ:SDP:DP:RD:AD:FREQ:PVAL:RBQ:ABQ:RDF:RDR:ADF:ADR	0/1:101:61:61:33:28:45.9%:6.4366E-11:35:36:15:18:16:12	0/1:85:75:74:49:25:33.78%:2.5839E-9:36:36:32:17:12:13	0/1:94:70:70:43:27:38.57%:3.2861E-10:36:37:22:21:19:8
chrI.fa	14314	.	C	T	.	PASS	ADP=70;WT=0;HET=3;HOM=0;NC=0	GT:GQ:SDP:DP:RD:AD:FREQ:PVAL:RBQ:ABQ:RDF:RDR:ADF:ADR	0/1:101:61:61:33:28:45.9%:6.4366E-11:36:35:15:18:16:12	0/1:93:78:78:51:27:34.62%:4.8611E-10:36:35:33:18:13:14	0/1:94:71:71:44:27:38.03%:3.4721E-10:36:36:22:22:19:8
chrI.fa	14343	.	A	G	.	PASS	ADP=69;WT=0;HET=3;HOM=0;NC=0	GT:GQ:SDP:DP:RD:AD:FREQ:PVAL:RBQ:ABQ:RDF:RDR:ADF:ADR	0/1:57:54:54:37:17:31.48%:1.7118E-6:37:37:16:21:11:6	0/1:85:78:78:53:25:32.05%:3.0038E-9:36:36:35:18:17:8	0/1:97:75:75:47:28:37.33%:1.658E-10:37:37:27:20:23:5
chrI.fa	14405	.	G	A	.	PASS	ADP=49;WT=1;HET=2;HOM=0;NC=0	GT:GQ:SDP:DP:RD:AD:FREQ:PVAL:RBQ:ABQ:RDF:RDR:ADF:ADR	0/1:32:44:44:34:10:22.73%:5.4972E-4:37:35:19:15:8:2	0/1:35:50:49:38:11:22.45%:2.6004E-4:37:32:24:14:9:2	0/0:40:54:54:46:8:14.81%:2.9557E-3:37:35:26:20:8:0
chrI.fa	14420	.	C	A	.	PASS	ADP=52;WT=1;HET=2;HOM=0;NC=0	GT:GQ:SDP:DP:RD:AD:FREQ:PVAL:RBQ:ABQ:RDF:RDR:ADF:ADR	0/1:50:48:48:33:15:31.25%:8.3573E-6:37:33:16:17:12:3	0/1:43:50:50:37:13:26%:4.9906E-5:36:33:22:15:10:3	0/0:44:60:60:51:9:15%:1.4138E-3:37:36:30:21:8:1
chrI.fa	14478	.	A	G	.	PASS	ADP=72;WT=0;HET=3;HOM=0;NC=0	GT:GQ:SDP:DP:RD:AD:FREQ:PVAL:RBQ:ABQ:RDF:RDR:ADF:ADR	0/1:50:47:47:32:15:31.91%:8.0864E-6:34:35:16:16:6:9	0/1:104:82:82:52:30:36.59%:3.5731E-11:34:36:25:27:17:13	0/1:99:90:89:60:29:32.58%:1.2119E-10:34:36:34:26:18:11
chrI.fa	14634	.	C	T	.	PASS	ADP=74;WT=0;HET=3;HOM=0;NC=0	GT:GQ:SDP:DP:RD:AD:FREQ:PVAL:RBQ:ABQ:RDF:RDR:ADF:ADR	0/1:78:52:52:30:22:42.31%:1.4035E-8:37:36:14:16:15:7	0/1:84:81:81:56:25:30.86%:3.3238E-9:36:35:27:29:16:9	0/1:158:92:91:48:43:47.25%:1.5824E-16:36:37:25:23:27:16
chrI.fa	14667	.	T	C	.	PASS	ADP=81;WT=0;HET=3;HOM=0;NC=0	GT:GQ:SDP:DP:RD:AD:FREQ:PVAL:RBQ:ABQ:RDF:RDR:ADF:ADR	0/1:68:58:58:38:20:34.48%:1.3135E-7:37:33:19:19:14:6	0/1:110:96:95:63:32:33.68%:9.975E-12:37:33:38:25:19:13	0/1:131:91:91:54:37:40.66%:7.1223E-14:38:33:29:25:27:10
chrI.fa	14723	.	T	C	.	PASS	ADP=98;WT=0;HET=3;HOM=0;NC=0	GT:GQ:SDP:DP:RD:AD:FREQ:PVAL:RBQ:ABQ:RDF:RDR:ADF:ADR	0/1:100:65:65:37:28:43.08%:8.9089E-11:36:35:21:16:15:13	0/1:168:110:110:63:47:42.73%:1.2953E-17:36:37:41:22:22:25	0/1:170:120:120:72:48:40%:9.5335E-18:37:37:40:32:26:22
chrI.fa	14758	.	G	C	.	PASS	ADP=90;WT=0;HET=3;HOM=0;NC=0	GT:GQ:SDP:DP:RD:AD:FREQ:PVAL:RBQ:ABQ:RDF:RDR:ADF:ADR	0/1:101:62:62:34:28:45.16%:7.0184E-11:37:38:21:13:15:13	0/1:152:93:93:51:42:45.16%:5.3981E-16:38:38:28:23:22:20	0/1:207:115:115:59:56:48.7%:1.7468E-21:38:37:28:31:29:27
chrI.fa	14765	.	G	A	.	PASS	ADP=82;WT=0;HET=3;HOM=0;NC=0	GT:GQ:SDP:DP:RD:AD:FREQ:PVAL:RBQ:ABQ:RDF:RDR:ADF:ADR	0/1:95:55:55:29:26:47.27%:2.9965E-10:37:37:19:10:13:13	0/1:141:87:87:48:39:44.83%:7.1095E-15:37:37:27:21:19:20	0/1:197:106:106:53:53:50%:1.6692E-20:38:38:24:29:26:27
chrI.fa	14888	.	C	T	.	PASS	ADP=96;WT=0;HET=3;HOM=0;NC=0	GT:GQ:SDP:DP:RD:AD:FREQ:PVAL:RBQ:ABQ:RDF:RDR:ADF:ADR	0/1:123:75:75:41:34:45.33%:4.4044E-13:36:37:17:24:16:18	0/1:156:110:109:65:44:40.37%:2.373E-16:36:36:23:42:23:21	0/1:180:104:104:55:49:47.12%:9.9137E-19:38:37:20:35:17:32
chrI.fa	15045	.	T	C	.	PASS	ADP=70;WT=0;HET=3;HOM=0;NC=0	GT:GQ:SDP:DP:RD:AD:FREQ:PVAL:RBQ:ABQ:RDF:RDR:ADF:ADR	0/1:98:59:59:32:27:45.76%:1.5211E-10:36:37:16:16:12:15	0/1:144:71:71:33:38:53.52%:3.7425E-15:36:37:14:19:19:19	0/1:163:81:80:37:43:53.75%:4.3784E-17:37:36:16:21:17:26
chrI.fa	15054	.	G	A	.	PASS	ADP=77;WT=0;HET=3;HOM=0;NC=0	GT:GQ:SDP:DP:RD:AD:FREQ:PVAL:RBQ:ABQ:RDF:RDR:ADF:ADR	0/1:119:63:63:31:32:50.79%:1.1052E-12:37:36:13:18:15:17	0/1:162:82:82:39:43:52.44%:5.7384E-17:35:36:16:23:24:19	0/1:169:87:87:42:45:51.72%:1.1614E-17:37:35:21:21:21:24
chrI.fa	15098	.	A	C	.	PASS	ADP=79;WT=0;HET=3;HOM=0;NC=0	GT:GQ:SDP:DP:RD:AD:FREQ:PVAL:RBQ:ABQ:RDF:RDR:ADF:ADR	0/1:101:62:62:34:28:45.16%:7.0184E-11:38:37:18:16:11:17	0/1:140:89:89:50:39:43.82%:8.3706E-15:37:37:22:28:17:22	0/1:145:87:87:47:40:45.98%:2.5278E-15:37:36:25:22:16:24
chrI.fa	15250	.	C	T	.	PASS	ADP=76;WT=0;HET=3;HOM=0;NC=0	GT:GQ:SDP:DP:RD:AD:FREQ:PVAL:RBQ:ABQ:RDF:RDR:ADF:ADR	0/1:86:55:55:31:24:43.64%:2.3553E-9:38:36:14:17:10:14	0/1:116:83:83:50:33:39.76%:2.1429E-12:37:37:21:29:17:16	0/1:163:91:90:46:44:48.89%:4.9177E-17:37:36:22:24:21:23
chrI.fa	15426	.	G	A	.	PASS	ADP=80;WT=0;HET=3;HOM=0;NC=0	GT:GQ:SDP:DP:RD:AD:FREQ:PVAL:RBQ:ABQ:RDF:RDR:ADF:ADR	0/1:57:55:55:38:17:30.91%:1.768E-6:37:36:18:20:9:8	0/1:104:80:80:50:30:37.5%:3.2277E-11:37:37:26:24:18:12	0/1:166:105:105:59:46:43.81%:2.4222E-17:37:35:21:38:23:23
chrI.fa	15475	.	T	C	.	PASS	ADP=59;WT=1;HET=2;HOM=0;NC=0	GT:GQ:SDP:DP:RD:AD:FREQ:PVAL:RBQ:ABQ:RDF:RDR:ADF:ADR	0/0:23:39:39:31:8:20.51%:2.624E-3:38:34:16:15:4:4	0/1:71:64:63:42:21:33.33%:6.4328E-8:36:34:20:22:9:12	0/1:66:76:76:56:20:26.32%:2.2614E-7:38:35:28:28:11:9
chrI.fa	15477	.	C	A	.	PASS	ADP=58;WT=1;HET=2;HOM=0;NC=0	GT:GQ:SDP:DP:RD:AD:FREQ:PVAL:RBQ:ABQ:RDF:RDR:ADF:ADR	0/0:23:39:39:31:8:20.51%:2.624E-3:38:32:16:15:4:4	0/1:68:62:62:42:20:32.26%:1.5316E-7:37:32:20:22:9:11	0/1:66:75:75:55:20:26.67%:2.2117E-7:38:34:28:27:11:9
chrI.fa	15502	.	T	A	.	PASS	ADP=58;WT=0;HET=3;HOM=0;NC=0	GT:GQ:SDP:DP:RD:AD:FREQ:PVAL:RBQ:ABQ:RDF:RDR:ADF:ADR	0/1:52:40:40:25:15:37.5%:6.0618E-6:37:37:13:12:6:9	0/1:96:64:64:37:27:42.19%:2.2534E-10:36:37:20:17:7:20	0/1:74:71:71:49:22:30.99%:3.47E-8:37:35:28:21:4:18
chrI.fa	15504	.	A	T	.	PASS	ADP=58;WT=0;HET=3;HOM=0;NC=0	GT:GQ:SDP:DP:RD:AD:FREQ:PVAL:RBQ:ABQ:RDF:RDR:ADF:ADR	0/1:52:40:40:25:15:37.5%:6.0618E-6:37:37:13:12:6:9	0/1:100:64:64:36:28:43.75%:8.2552E-11:37:37:19:17:7:21	0/1:78:70:70:47:23:32.86%:1.3659E-8:37:35:27:20:5:18
chrI.fa	15592	.	G	C	.	PASS	ADP=80;WT=0;HET=3;HOM=0;NC=0	GT:GQ:SDP:DP:RD:AD:FREQ:PVAL:RBQ:ABQ:RDF:RDR:ADF:ADR	0/1:85:56:56:32:24:42.86%:2.5383E-9:38:37:14:18:13:11	0/1:130:81:81:45:36:44.44%:9.3487E-14:37:37:15:30:13:23	0/1:170:104:104:57:47:45.19%:8.0005E-18:37:37:31:26:11:36
chrI.fa	15673	.	A	G	.	PASS	ADP=70;WT=0;HET=3;HOM=0;NC=0	GT:GQ:SDP:DP:RD:AD:FREQ:PVAL:RBQ:ABQ:RDF:RDR:ADF:ADR	0/1:96:66:65:38:27:41.54%:2.4148E-10:37:37:18:20:14:13	0/1:107:70:70:40:30:42.86%:1.7321E-11:37:38:24:16:20:10	0/1:97:76:76:48:28:36.84%:1.7445E-10:37:38:24:24:16:12
chrI.fa	15730	.	C	T	.	PASS	ADP=51;WT=0;HET=3;HOM=0;NC=0	GT:GQ:SDP:DP:RD:AD:FREQ:PVAL:RBQ:ABQ:RDF:RDR:ADF:ADR	0/1:51:43:43:27:15:34.88%:6.6622E-6:38:36:16:11:7:8	0/1:46:55:55:41:14:25.45%:2.3698E-5:38:36:23:18:7:7	0/1:53:56:56:40:16:28.57%:4.3766E-6:37:35:20:20:9:7
chrI.fa	15772	.	C	T	.	PASS	ADP=67;WT=0;HET=3;HOM=0;NC=0	GT:GQ:SDP:DP:RD:AD:FREQ:PVAL:RBQ:ABQ:RDF:RDR:ADF:ADR	0/1:88:49:49:25:24:48.98%:1.3761E-9:36:39:12:13:10:14	0/1:97:75:75:47:28:37.33%:1.658E-10:37:38:25:22:11:17	0/1:89:78:78:52:26:33.33%:1.2153E-9:37:37:22:30:9:17
chrI.fa	15871	.	T	A	.	PASS	ADP=74;WT=0;HET=3;HOM=0;NC=0	GT:GQ:SDP:DP:RD:AD:FREQ:PVAL:RBQ:ABQ:RDF:RDR:ADF:ADR	0/1:58:48:48:31:17:35.42%:1.3619E-6:37:35:14:17:13:4	0/1:109:78:78:47:31:39.74%:1.1034E-11:36:36:25:22:14:17	0/1:117:98:98:64:34:34.69%:1.7984E-12:36:36:34:30:24:10
chrI.fa	15921	.	C	T	.	PASS	ADP=67;WT=0;HET=3;HOM=0;NC=0	GT:GQ:SDP:DP:RD:AD:FREQ:PVAL:RBQ:ABQ:RDF:RDR:ADF:ADR	0/1:55:44:44:28:16:36.36%:2.8784E-6:37:37:15:13:12:4	0/1:93:75:75:48:27:36%:4.2487E-10:36:37:28:20:19:8	0/1:104:84:84:54:30:35.71%:3.9318E-11:36:37:34:20:24:6
chrI.fa	16046	.	T	C	.	PASS	ADP=74;WT=0;HET=3;HOM=0;NC=0	GT:GQ:SDP:DP:RD:AD:FREQ:PVAL:RBQ:ABQ:RDF:RDR:ADF:ADR	0/1:65:53:53:34:19:35.85%:2.6625E-7:38:36:18:16:6:13	0/1:103:85:85:55:30:35.29%:4.1158E-11:38:38:25:30:16:14	0/1:69:84:84:63:21:25%:1.143E-7:38:37:30:33:9:12
chrI.fa	16098	.	A	T	.	PASS	ADP=88;WT=0;HET=3;HOM=0;NC=0	GT:GQ:SDP:DP:RD:AD:FREQ:PVAL:RBQ:ABQ:RDF:RDR:ADF:ADR	0/1:117:67:67:35:32:47.76%:1.7027E-12:38:39:18:17:12:20	0/1:133:98:98:60:38:38.78%:4.1329E-14:37:35:32:28:23:15	0/1:145:101:101:60:41:40.59%:2.6853E-15:38:38:36:24:21:20
chrI.fa	16196	.	A	G	.	PASS	ADP=88;WT=0;HET=3;HOM=0;NC=0	GT:GQ:SDP:DP:RD:AD:FREQ:PVAL:RBQ:ABQ:RDF:RDR:ADF:ADR	0/1:137:59:59:24:35:59.32%:1.8826E-14:37:37:10:14:23:12	0/1:168:98:98:52:46:46.94%:1.3144E-17:37:38:21:31:23:23	0/1:143:109:109:68:41:37.61%:4.3022E-15:37:37:32:36:23:18
chrI.fa	16264	.	A	T	.	PASS	ADP=76;WT=0;HET=3;HOM=0;NC=0	GT:GQ:SDP:DP:RD:AD:FREQ:PVAL:RBQ:ABQ:RDF:RDR:ADF:ADR	0/1:90:55:55:30:25:45.45%:8.49E-10:39:38:15:15:16:9	0/1:134:83:83:46:37:44.58%:3.9615E-14:37:38:23:23:14:23	0/1:123:90:90:55:35:38.89%:4.6878E-13:38:38:23:32:16:19
chrI.fa	16448	.	T	A	.	PASS	ADP=86;WT=0;HET=3;HOM=0;NC=0	GT:GQ:SDP:DP:RD:AD:FREQ:PVAL:RBQ:ABQ:RDF:RDR:ADF:ADR	0/1:124:63:63:30:33:52.38%:3.6448E-13:38:38:18:12:13:20	0/1:135:91:91:53:38:41.76%:2.6525E-14:38:37:31:22:18:20	0/1:170:105:105:58:47:44.76%:8.714E-18:38:38:31:27:26:21
chrI.fa	16480	.	A	G	.	PASS	ADP=91;WT=0;HET=3;HOM=0;NC=0	GT:GQ:SDP:DP:RD:AD:FREQ:PVAL:RBQ:ABQ:RDF:RDR:ADF:ADR	0/1:109:64:64:34:30:46.88%:1.0507E-11:37:38:19:15:11:19	0/1:200:110:110:56:54:49.09%:8.8064E-21:37:39:31:25:32:22	0/1:181:101:101:52:49:48.51%:7.3223E-19:37:38:24:28:33:16
chrI.fa	16527	.	C	T	.	PASS	ADP=82;WT=0;HET=3;HOM=0;NC=0	GT:GQ:SDP:DP:RD:AD:FREQ:PVAL:RBQ:ABQ:RDF:RDR:ADF:ADR	0/1:92:63:63:37:26:41.27%:5.6671E-10:37:37:19:18:8:18	0/1:191:92:92:42:50:54.35%:7.9176E-20:37:37:25:17:33:17	0/1:148:93:92:51:41:44.57%:1.387E-15:39:37:23:28:25:16
chrI.fa	16552	.	A	C	.	PASS	ADP=71;WT=0;HET=3;HOM=0;NC=0	GT:GQ:SDP:DP:RD:AD:FREQ:PVAL:RBQ:ABQ:RDF:RDR:ADF:ADR	0/1:93:60:60:34:26:43.33%:4.5813E-10:37:36:15:19:5:21	0/1:119:75:75:42:33:44%:1.2269E-12:36:36:20:22:18:15	0/1:113:80:79:47:32:40.51%:4.4277E-12:38:35:20:27:13:19
chrI.fa	17493	.	T	A	.	PASS	ADP=71;WT=0;HET=3;HOM=0;NC=0	GT:GQ:SDP:DP:RD:AD:FREQ:PVAL:RBQ:ABQ:RDF:RDR:ADF:ADR	0/1:43:48:48:35:13:27.08%:4.7798E-5:37:36:14:21:10:3	0/1:82:68:68:44:24:35.29%:5.0344E-9:38:38:19:25:13:11	0/1:86:99:99:73:26:26.26%:2.249E-9:38:38:38:35:13:13
chrI.fa	17511	.	A	C	.	PASS	ADP=75;WT=0;HET=3;HOM=0;NC=0	GT:GQ:SDP:DP:RD:AD:FREQ:PVAL:RBQ:ABQ:RDF:RDR:ADF:ADR	0/1:42:54:53:40:13:24.53%:5.2873E-5:36:36:17:23:8:5	0/1:97:75:75:47:28:37.33%:1.658E-10:37:37:22:25:13:15	0/1:101:98:97:67:30:30.93%:6.5229E-11:37:36:35:32:18:12
chrI.fa	17519	.	A	G	.	PASS	ADP=74;WT=0;HET=3;HOM=0;NC=0	GT:GQ:SDP:DP:RD:AD:FREQ:PVAL:RBQ:ABQ:RDF:RDR:ADF:ADR	0/1:39:52:52:40:12:23.08%:1.1939E-4:36:36:18:22:7:5	0/1:89:79:78:52:26:33.33%:1.2153E-9:37:38:25:27:11:15	0/1:94:94:94:66:28:29.79%:3.4937E-10:37:37:33:33:15:13
chrI.fa	17557	.	G	A	.	PASS	ADP=78;WT=0;HET=3;HOM=0;NC=0	GT:GQ:SDP:DP:RD:AD:FREQ:PVAL:RBQ:ABQ:RDF:RDR:ADF:ADR	0/1:61:53:53:35:18:33.96%:6.6943E-7:38:37:16:19:3:15	0/1:113:80:80:48:32:40%:4.7154E-12:38:38:25:23:10:22	0/1:140:103:103:63:40:38.83%:8.0309E-15:37:36:38:25:14:26
chrI.fa	17651	.	G	A	.	PASS	ADP=77;WT=1;HET=2;HOM=0;NC=0	GT:GQ:SDP:DP:RD:AD:FREQ:PVAL:RBQ:ABQ:RDF:RDR:ADF:ADR	0/0:33:47:47:39:8:17.02%:2.8249E-3:37:35:18:21:4:4	0/1:109:79:79:48:31:39.24%:1.1715E-11:37:36:22:26:10:21	0/1:96:107:106:77:29:27.36%:2.02E-10:38:37:32:45:12:17
chrI.fa	17708	.	A	G	.	PASS	ADP=69;WT=1;HET=2;HOM=0;NC=0	GT:GQ:SDP:DP:RD:AD:FREQ:PVAL:RBQ:ABQ:RDF:RDR:ADF:ADR	0/0:20:40:40:31:9:22.5%:1.1791E-3:36:37:11:20:5:4	0/1:52:72:71:55:16:22.54%:5.8954E-6:37:37:26:29:6:10	0/1:101:97:97:67:30:30.93%:6.5229E-11:37:37:27:40:10:20
chrI.fa	17739	.	C	T	.	PASS	ADP=68;WT=2;HET=1;HOM=0;NC=0	GT:GQ:SDP:DP:RD:AD:FREQ:PVAL:RBQ:ABQ:RDF:RDR:ADF:ADR	0/0:26:46:46:37:9:19.57%:1.2682E-3:39:39:19:18:5:4	0/0:45:69:69:57:12:17.39%:1.4479E-4:37:37:28:29:6:6	0/1:91:92:91:64:27:29.67%:7.7108E-10:38:39:27:37:11:16
chrI.fa	17753	.	T	A	.	PASS	ADP=66;WT=2;HET=1;HOM=0;NC=0	GT:GQ:SDP:DP:RD:AD:FREQ:PVAL:RBQ:ABQ:RDF:RDR:ADF:ADR	0/0:28:43:43:35:8:18.6%:2.7329E-3:39:39:19:16:5:3	0/0:49:69:69:58:11:15.94%:3.1704E-4:37:36:30:28:6:5	0/1:72:86:86:64:22:25.58%:5.1106E-8:38:39:28:36:9:13
chrI.fa	18005	.	T	C	.	PASS	ADP=79;WT=0;HET=3;HOM=0;NC=0	GT:GQ:SDP:DP:RD:AD:FREQ:PVAL:RBQ:ABQ:RDF:RDR:ADF:ADR	0/1:42:62:62:49:13:20.97%:6.0557E-5:37:37:25:24:6:7	0/1:94:73:73:46:27:36.99%:3.8541E-10:39:39:15:31:16:11	0/1:132:102:102:64:38:37.25%:5.1448E-14:38:39:28:36:23:15
chrI.fa	18058	.	A	G	.	PASS	ADP=77;WT=0;HET=3;HOM=0;NC=0	GT:GQ:SDP:DP:RD:AD:FREQ:PVAL:RBQ:ABQ:RDF:RDR:ADF:ADR	0/1:53:60:60:44:16:26.67%:4.8192E-6:37:39:22:22:9:7	0/1:104:65:65:36:29:44.62%:3.2317E-11:38:39:17:19:23:6	0/1:183:107:107:57:50:46.73%:4.6107E-19:37:39:29:28:38:12
chrI.fa	18105	.	G	T	.	PASS	ADP=76;WT=0;HET=3;HOM=0;NC=0	GT:GQ:SDP:DP:RD:AD:FREQ:PVAL:RBQ:ABQ:RDF:RDR:ADF:ADR	0/1:101:62:62:34:28:45.16%:7.0184E-11:39:39:24:10:22:6	0/1:96:65:65:38:27:41.54%:2.4148E-10:38:38:30:8:23:4	0/1:162:104:103:57:45:43.69%:5.2718E-17:38:38:33:24:38:7
chrI.fa	18172	.	A	G	.	PASS	ADP=54;WT=2;HET=1;HOM=0;NC=0	GT:GQ:SDP:DP:RD:AD:FREQ:PVAL:RBQ:ABQ:RDF:RDR:ADF:ADR	0/0:24:42:37:30:7:18.92%:5.721E-3:35:16:20:10:6:1	0/0:54:65:59:52:7:11.86%:6.4707E-3:35:17:41:11:4:3	0/1:45:70:68:54:14:20.59%:2.8994E-5:34:17:32:22:5:9
chrI.fa	18264	.	A	G	.	PASS	ADP=88;WT=0;HET=3;HOM=0;NC=0	GT:GQ:SDP:DP:RD:AD:FREQ:PVAL:RBQ:ABQ:RDF:RDR:ADF:ADR	0/1:79:65:65:42:23:35.38%:1.1134E-8:37:37:26:16:8:15	0/1:105:78:78:48:30:38.46%:2.8964E-11:36:37:25:23:12:18	0/1:152:123:123:79:44:35.77%:5.128E-16:36:37:51:28:16:28
chrI.fa	18377	.	C	T	.	PASS	ADP=86;WT=0;HET=3;HOM=0;NC=0	GT:GQ:SDP:DP:RD:AD:FREQ:PVAL:RBQ:ABQ:RDF:RDR:ADF:ADR	0/1:86:69:69:44:25:36.23%:2.0762E-9:38:35:24:20:11:14	0/1:119:87:87:53:34:39.08%:1.033E-12:37:36:22:31:16:18	0/1:180:102:102:53:49:48.04%:8.1226E-19:37:36:26:27:28:21
chrI.fa	18413	.	C	G	.	PASS	ADP=87;WT=0;HET=3;HOM=0;NC=0	GT:GQ:SDP:DP:RD:AD:FREQ:PVAL:RBQ:ABQ:RDF:RDR:ADF:ADR	0/1:82:69:69:45:24:34.78%:5.2598E-9:38:37:23:22:8:16	0/1:115:87:87:54:33:37.93%:2.6973E-12:37:37:24:30:20:13	0/1:152:106:106:63:43:40.57%:5.2142E-16:37:37:29:34:23:20
chrI.fa	18425	.	T	C	.	PASS	ADP=90;WT=0;HET=3;HOM=0;NC=0	GT:GQ:SDP:DP:RD:AD:FREQ:PVAL:RBQ:ABQ:RDF:RDR:ADF:ADR	0/1:87:68:68:43:25:36.76%:1.9778E-9:38:38:22:21:8:17	0/1:131:92:92:55:37:40.22%:7.5936E-14:38:37:25:30:23:14	0/1:147:113:112:70:42:37.5%:1.949E-15:37:37:32:38:24:18
chrI.fa	18457	.	C	T	.	PASS	ADP=105;WT=0;HET=3;HOM=0;NC=0	GT:GQ:SDP:DP:RD:AD:FREQ:PVAL:RBQ:ABQ:RDF:RDR:ADF:ADR	0/1:128:87:87:51:36:41.38%:1.463E-13:36:36:23:28:16:20	0/1:147:111:110:68:42:38.18%:1.7484E-15:37:34:36:32:24:18	0/1:166:119:118:71:47:39.83%:2.2321E-17:37:33:30:41:22:25
chrI.fa	18498	.	A	G	.	PASS	ADP=82;WT=0;HET=3;HOM=0;NC=0	GT:GQ:SDP:DP:RD:AD:FREQ:PVAL:RBQ:ABQ:RDF:RDR:ADF:ADR	0/1:101:75:75:46:29:38.67%:6.3875E-11:38:39:17:29:19:10	0/1:104:83:83:53:30:36.14%:3.7508E-11:38:38:27:26:18:12	0/1:95:89:89:61:28:31.46%:2.9801E-10:38:39:25:36:14:14
chrI.fa	18505	.	A	T	.	PASS	ADP=82;WT=0;HET=3;HOM=0;NC=0	GT:GQ:SDP:DP:RD:AD:FREQ:PVAL:RBQ:ABQ:RDF:RDR:ADF:ADR	0/1:97:75:75:47:28:37.33%:1.658E-10:37:39:16:31:18:10	0/1:108:81:81:50:31:38.27%:1.3131E-11:38:37:23:27:19:12	0/1:98:92:92:63:29:31.52%:1.3483E-10:38:37:27:36:15:14
chrI.fa	18517	.	T	A	.	PASS	ADP=85;WT=0;HET=3;HOM=0;NC=0	GT:GQ:SDP:DP:RD:AD:FREQ:PVAL:RBQ:ABQ:RDF:RDR:ADF:ADR	0/1:97:78:78:50:28:35.9%:1.9218E-10:38:38:19:31:19:9	0/1:103:85:85:55:30:35.29%:4.1158E-11:38:37:29:26:18:12	0/1:106:93:93:62:31:33.33%:2.2958E-11:38:37:28:34:19:12
chrI.fa	18553	.	C	T	.	PASS	ADP=72;WT=1;HET=2;HOM=0;NC=0	GT:GQ:SDP:DP:RD:AD:FREQ:PVAL:RBQ:ABQ:RDF:RDR:ADF:ADR	0/0:35:55:55:45:10:18.18%:6.2367E-4:39:38:22:23:7:3	0/1:77:76:76:53:23:30.26%:1.6732E-8:38:35:28:25:9:14	0/1:65:86:86:66:20:23.26%:2.7342E-7:38:37:36:30:12:8
chrI.fa	18562	.	A	G	.	PASS	ADP=77;WT=1;HET=2;HOM=0;NC=0	GT:GQ:SDP:DP:RD:AD:FREQ:PVAL:RBQ:ABQ:RDF:RDR:ADF:ADR	0/0:37:59:58:48:10:17.24%:6.3967E-4:38:38:26:22:6:4	0/1:77:81:81:58:23:28.4%:1.9285E-8:38:36:28:30:8:15	0/1:94:93:93:65:28:30.11%:3.3899E-10:37:36:35:30:12:16
chrI.fa	18568	.	C	T	.	PASS	ADP=78;WT=1;HET=2;HOM=0;NC=0	GT:GQ:SDP:DP:RD:AD:FREQ:PVAL:RBQ:ABQ:RDF:RDR:ADF:ADR	0/0:37:57:57:47:10:17.54%:6.345E-4:37:35:27:20:5:5	0/1:103:86:86:56:30:34.88%:4.3027E-11:38:35:27:29:10:20	0/1:98:93:92:63:29:31.52%:1.3483E-10:37:38:34:29:13:16
chrI.fa	18574	.	T	G	.	PASS	ADP=82;WT=1;HET=2;HOM=0;NC=0	GT:GQ:SDP:DP:RD:AD:FREQ:PVAL:RBQ:ABQ:RDF:RDR:ADF:ADR	0/0:40:60:60:50:10:16.67%:6.4957E-4:37:36:28:22:5:5	0/1:103:88:88:58:30:34.09%:4.6851E-11:38:35:29:29:10:20	0/1:94:98:98:70:28:28.57%:3.9132E-10:37:38:40:30:13:15
chrI.fa	18677	.	C	T	.	PASS	ADP=100;WT=0;HET=3;HOM=0;NC=0	GT:GQ:SDP:DP:RD:AD:FREQ:PVAL:RBQ:ABQ:RDF:RDR:ADF:ADR	0/1:156:94:94:51:43:45.74%:2.0929E-16:37:36:26:25:26:17	0/1:146:98:97:56:41:42.27%:2.0422E-15:37:36:29:27:22:19	0/1:160:110:110:65:45:40.91%:9.4811E-17:36:36:30:35:24:21
chrI.fa	18724	.	A	G	.	PASS	ADP=94;WT=0;HET=3;HOM=0;NC=0	GT:GQ:SDP:DP:RD:AD:FREQ:PVAL:RBQ:ABQ:RDF:RDR:ADF:ADR	0/1:109:77:77:46:31:40.26%:1.0372E-11:37:37:20:26:18:13	0/1:125:97:97:61:36:37.11%:2.6424E-13:36:36:30:31:26:10	0/1:182:111:110:60:50:45.45%:6.0653E-19:37:36:29:31:27:23
chrI.fa	18876	.	C	T	.	PASS	ADP=63;WT=0;HET=3;HOM=0;NC=0	GT:GQ:SDP:DP:RD:AD:FREQ:PVAL:RBQ:ABQ:RDF:RDR:ADF:ADR	0/1:46:52:51:37:14:27.45%:2.1741E-5:37:38:14:23:0:14	0/1:64:63:63:44:19:30.16%:3.8563E-7:37:37:20:24:2:17	0/1:74:75:75:53:22:29.33%:3.917E-8:37:35:19:34:5:17
chrI.fa	18877	.	T	G	.	PASS	ADP=63;WT=0;HET=3;HOM=0;NC=0	GT:GQ:SDP:DP:RD:AD:FREQ:PVAL:RBQ:ABQ:RDF:RDR:ADF:ADR	0/1:46:53:52:38:14:26.92%:2.2247E-5:37:37:15:23:0:14	0/1:64:63:63:44:19:30.16%:3.8563E-7:37:37:21:23:2:17	0/1:73:76:76:54:22:28.95%:4.028E-8:37:36:20:34:5:17
chrI.fa	18890	.	G	A	.	PASS	ADP=65;WT=0;HET=3;HOM=0;NC=0	GT:GQ:SDP:DP:RD:AD:FREQ:PVAL:RBQ:ABQ:RDF:RDR:ADF:ADR	0/1:54:52:52:36:16:30.77%:3.905E-6:38:39:16:20:0:16	0/1:90:69:69:43:26:37.68%:8.0845E-10:37:37:19:24:3:23	0/1:101:77:76:47:29:38.16%:6.7529E-11:37:36:20:27:8:21
chrI.fa	18915	.	A	G	.	PASS	ADP=82;WT=0;HET=3;HOM=0;NC=0	GT:GQ:SDP:DP:RD:AD:FREQ:PVAL:RBQ:ABQ:RDF:RDR:ADF:ADR	0/1:86:69:69:44:25:36.23%:2.0762E-9:38:38:26:18:7:18	0/1:119:87:87:53:34:39.08%:1.033E-12:38:38:24:29:7:27	0/1:131:90:90:53:37:41.11%:6.668E-14:38:39:30:23:13:24
chrI.fa	19040	.	C	A	.	PASS	ADP=57;WT=2;HET=1;HOM=0;NC=0	GT:GQ:SDP:DP:RD:AD:FREQ:PVAL:RBQ:ABQ:RDF:RDR:ADF:ADR	0/0:31:39:39:33:6:15.38%:1.2702E-2:37:39:17:16:2:4	0/0:37:64:64:52:12:18.75%:1.3842E-4:38:35:25:27:4:8	0/1:82:71:70:46:24:34.29%:5.4869E-9:38:38:22:24:12:12
chrI.fa	19066	.	A	T	.	PASS	ADP=55;WT=1;HET=2;HOM=0;NC=0	GT:GQ:SDP:DP:RD:AD:FREQ:PVAL:RBQ:ABQ:RDF:RDR:ADF:ADR	0/0:26:40:40:33:7:17.5%:5.8688E-3:37:37:15:18:1:6	0/1:42:59:59:46:13:22.03%:5.818E-5:38:37:21:25:7:6	0/1:67:67:67:47:20:29.85%:1.7998E-7:37:38:25:22:14:6
chrI.fa	19099	.	A	G	.	PASS	ADP=60;WT=0;HET=3;HOM=0;NC=0	GT:GQ:SDP:DP:RD:AD:FREQ:PVAL:RBQ:ABQ:RDF:RDR:ADF:ADR	0/1:53:53:53:37:16:30.19%:4.0256E-6:37:37:17:20:11:5	0/1:73:57:56:35:21:37.5%:4.7115E-8:36:38:18:17:13:8	0/1:90:71:71:45:26:36.62%:8.9502E-10:36:37:22:23:12:14
chrI.fa	19128	.	G	A	.	PASS	ADP=81;WT=0;HET=3;HOM=0;NC=0	GT:GQ:SDP:DP:RD:AD:FREQ:PVAL:RBQ:ABQ:RDF:RDR:ADF:ADR	0/1:95:66:66:39:27:40.91%:2.5807E-10:37:35:16:23:18:9	0/1:147:84:84:44:40:47.62%:1.9033E-15:36:35:19:25:25:15	0/1:161:94:94:50:44:46.81%:7.3611E-17:37:35:29:21:22:22
chrI.fa	19196	.	A	T	.	PASS	ADP=90;WT=0;HET=3;HOM=0;NC=0	GT:GQ:SDP:DP:RD:AD:FREQ:PVAL:RBQ:ABQ:RDF:RDR:ADF:ADR	0/1:96:63:63:36:27:42.86%:2.0968E-10:37:37:19:17:18:9	0/1:130:95:95:58:37:38.95%:9.1084E-14:39:37:29:29:25:12	0/1:163:114:113:67:46:40.71%:4.3182E-17:38:38:32:35:30:16
chrI.fa	19215	.	C	T	.	PASS	ADP=86;WT=0;HET=3;HOM=0;NC=0	GT:GQ:SDP:DP:RD:AD:FREQ:PVAL:RBQ:ABQ:RDF:RDR:ADF:ADR	0/1:89:59:58:33:25:43.1%:1.0786E-9:37:36:18:15:18:7	0/1:115:87:86:53:33:38.37%:2.553E-12:38:36:31:22:25:8	0/1:134:114:114:75:39:34.21%:3.5461E-14:38:34:39:36:27:12
chrI.fa	19284	.	T	C	.	PASS	ADP=86;WT=0;HET=3;HOM=0;NC=0	GT:GQ:SDP:DP:RD:AD:FREQ:PVAL:RBQ:ABQ:RDF:RDR:ADF:ADR	0/1:78:71:71:48:23:32.39%:1.4169E-8:38:38:25:23:16:7	0/1:139:92:92:53:39:42.39%:1.0508E-14:38:37:33:20:26:13	0/1:109:99:97:65:32:32.99%:1.079E-11:38:36:40:25:17:15
chrI.fa	19333	.	A	G	.	PASS	ADP=98;WT=0;HET=3;HOM=0;NC=0	GT:GQ:SDP:DP:RD:AD:FREQ:PVAL:RBQ:ABQ:RDF:RDR:ADF:ADR	0/1:131:78:78:42:36:46.15%:7.2168E-14:39:37:22:20:18:18	0/1:175:105:104:56:48:46.15%:2.8325E-18:37:38:31:25:23:25	0/1:190:112:112:60:52:46.43%:9.0495E-20:38:37:33:27:29:23
chrI.fa	19354	.	A	G	.	PASS	ADP=95;WT=0;HET=3;HOM=0;NC=0	GT:GQ:SDP:DP:RD:AD:FREQ:PVAL:RBQ:ABQ:RDF:RDR:ADF:ADR	0/1:127:77:77:42:35:45.45%:1.8643E-13:38:38:23:19:16:19	0/1:165:96:96:51:45:46.88%:3.1107E-17:38:38:26:25:20:25	0/1:176:113:112:63:49:43.75%:2.0008E-18:38:39:34:29:28:21
chrI.fa	19423	.	G	A	.	PASS	ADP=68;WT=0;HET=3;HOM=0;NC=0	GT:GQ:SDP:DP:RD:AD:FREQ:PVAL:RBQ:ABQ:RDF:RDR:ADF:ADR	0/1:61:53:53:35:18:33.96%:6.6943E-7:37:38:21:14:8:10	0/1:83:67:66:42:24:36.36%:4.5894E-9:38:35:17:25:6:18	0/1:112:85:85:53:32:37.65%:6.2815E-12:37:37:29:24:12:20
chrI.fa	19436	.	T	C	.	PASS	ADP=71;WT=0;HET=3;HOM=0;NC=0	GT:GQ:SDP:DP:RD:AD:FREQ:PVAL:RBQ:ABQ:RDF:RDR:ADF:ADR	0/1:71:65:64:43:21:32.81%:6.6801E-8:37:38:27:16:11:10	0/1:83:68:67:43:24:35.82%:4.8109E-9:39:37:18:25:6:18	0/1:120:84:84:50:34:40.48%:8.5972E-13:37:35:29:21:9:25
chrI.fa	19520	.	G	A	.	PASS	ADP=86;WT=0;HET=3;HOM=0;NC=0	GT:GQ:SDP:DP:RD:AD:FREQ:PVAL:RBQ:ABQ:RDF:RDR:ADF:ADR	0/1:111:72:72:41:31:43.06%:7.3585E-12:35:36:21:20:10:21	0/1:126:93:93:57:36:38.71%:2.1268E-13:37:36:35:22:14:22	0/1:151:96:95:53:42:44.21%:6.3812E-16:36:37:23:30:15:27
chrI.fa	19586	.	C	T	.	PASS	ADP=70;WT=0;HET=3;HOM=0;NC=0	GT:GQ:SDP:DP:RD:AD:FREQ:PVAL:RBQ:ABQ:RDF:RDR:ADF:ADR	0/1:46:52:52:38:14:26.92%:2.2247E-5:38:39:13:25:2:12	0/1:52:68:68:52:16:23.53%:5.6213E-6:38:38:24:28:5:11	0/1:58:90:90:72:18:20%:1.4851E-6:39:38:36:36:4:14
chrI.fa	19611	.	T	C	.	PASS	ADP=65;WT=2;HET=1;HOM=0;NC=0	GT:GQ:SDP:DP:RD:AD:FREQ:PVAL:RBQ:ABQ:RDF:RDR:ADF:ADR	0/0:34:47:46:39:7:15.22%:6.1097E-3:37:36:16:23:1:6	0/0:36:59:59:48:11:18.64%:2.925E-4:37:38:23:25:3:8	0/1:61:90:90:71:19:21.11%:6.6006E-7:35:35:36:35:3:16
chrI.fa	19613	.	T	G	.	PASS	ADP=66;WT=2;HET=1;HOM=0;NC=0	GT:GQ:SDP:DP:RD:AD:FREQ:PVAL:RBQ:ABQ:RDF:RDR:ADF:ADR	0/0:33:48:48:40:8:16.67%:2.8457E-3:37:34:16:24:1:7	0/0:35:61:61:49:12:19.67%:1.3421E-4:38:36:22:27:3:9	0/1:65:91:91:71:20:21.98%:2.9539E-7:37:36:36:35:3:17
chrI.fa	19694	.	T	C	.	PASS	ADP=78;WT=0;HET=3;HOM=0;NC=0	GT:GQ:SDP:DP:RD:AD:FREQ:PVAL:RBQ:ABQ:RDF:RDR:ADF:ADR	0/1:78:73:73:50:23:31.51%:1.5193E-8:37:38:16:34:7:16	0/1:81:77:76:52:24:31.58%:6.8742E-9:37:37:22:30:5:19	0/1:84:85:85:60:25:29.41%:3.7543E-9:37:37:27:33:4:21
chrI.fa	19750	.	T	A	.	PASS	ADP=66;WT=0;HET=3;HOM=0;NC=0	GT:GQ:SDP:DP:RD:AD:FREQ:PVAL:RBQ:ABQ:RDF:RDR:ADF:ADR	0/1:49:57:56:41:15:26.79%:1.0354E-5:38:37:15:26:7:8	0/1:52:67:66:50:16:24.24%:5.4307E-6:37:39:15:35:9:7	0/1:81:77:77:53:24:31.17%:7.1082E-9:38:39:24:29:11:13
chrI.fa	19751	.	G	T	.	PASS	ADP=65;WT=0;HET=3;HOM=0;NC=0	GT:GQ:SDP:DP:RD:AD:FREQ:PVAL:RBQ:ABQ:RDF:RDR:ADF:ADR	0/1:49:56:55:40:15:27.27%:1.0121E-5:38:37:15:25:7:8	0/1:52:67:66:50:16:24.24%:5.4307E-6:37:38:15:35:9:7	0/1:77:76:76:53:23:30.26%:1.6732E-8:38:40:24:29:10:13
chrI.fa	19865	.	C	T	.	PASS	ADP=66;WT=1;HET=2;HOM=0;NC=0	GT:GQ:SDP:DP:RD:AD:FREQ:PVAL:RBQ:ABQ:RDF:RDR:ADF:ADR	0/1:53:55:55:39:16:29.09%:4.2614E-6:38:39:24:15:14:2	0/1:56:62:62:45:17:27.42%:2.1424E-6:38:38:27:18:13:4	0/0:51:83:83:68:14:16.87%:3.3315E-5:37:37:32:36:10:4
chrI.fa	19866	.	G	A	.	PASS	ADP=67;WT=1;HET=2;HOM=0;NC=0	GT:GQ:SDP:DP:RD:AD:FREQ:PVAL:RBQ:ABQ:RDF:RDR:ADF:ADR	0/1:53:56:56:40:16:28.57%:4.3766E-6:36:39:24:16:14:2	0/1:56:62:62:45:17:27.42%:2.1424E-6:38:38:27:18:13:4	0/0:54:84:84:70:14:16.67%:3.3842E-5:37:37:32:38:10:4
chrI.fa	19869	.	T	C	.	PASS	ADP=67;WT=1;HET=2;HOM=0;NC=0	GT:GQ:SDP:DP:RD:AD:FREQ:PVAL:RBQ:ABQ:RDF:RDR:ADF:ADR	0/1:57:57:57:40:17:29.82%:1.8784E-6:36:36:24:16:15:2	0/1:60:63:62:44:18:29.03%:9.0099E-7:37:37:27:17:14:4	0/0:46:84:84:68:16:19.05%:6.9374E-6:36:35:32:36:12:4
chrI.fa	19908	.	G	A	.	PASS	ADP=59;WT=0;HET=3;HOM=0;NC=0	GT:GQ:SDP:DP:RD:AD:FREQ:PVAL:RBQ:ABQ:RDF:RDR:ADF:ADR	0/1:93:49:49:24:25:51.02%:4.6489E-10:38:37:13:11:22:3	0/1:82:54:54:31:23:42.59%:5.9704E-9:37:38:20:11:18:5	0/1:66:76:75:55:20:26.67%:2.2117E-7:39:36:31:24:14:6
chrI.fa	19934	.	A	G	.	PASS	ADP=57;WT=0;HET=3;HOM=0;NC=0	GT:GQ:SDP:DP:RD:AD:FREQ:PVAL:RBQ:ABQ:RDF:RDR:ADF:ADR	0/1:80:47:47:25:22:46.81%:9.3895E-9:36:36:14:11:19:3	0/1:66:51:51:32:19:37.25%:2.4191E-7:37:36:18:14:17:2	0/1:78:74:74:51:23:31.08%:1.5706E-8:37:35:30:21:15:8
chrI.fa	19953	.	T	C	.	PASS	ADP=55;WT=0;HET=3;HOM=0;NC=0	GT:GQ:SDP:DP:RD:AD:FREQ:PVAL:RBQ:ABQ:RDF:RDR:ADF:ADR	0/1:82:44:43:21:22:51.16%:6.1932E-9:36:34:12:9:17:5	0/1:73:56:55:33:21:38.18%:4.2301E-8:36:37:16:17:15:6	0/1:83:67:67:43:24:35.82%:4.8109E-9:37:37:26:17:17:7
chrI.fa	20118	.	C	T	.	PASS	ADP=85;WT=0;HET=3;HOM=0;NC=0	GT:GQ:SDP:DP:RD:AD:FREQ:PVAL:RBQ:ABQ:RDF:RDR:ADF:ADR	0/1:86:73:73:48:25:34.25%:2.4806E-9:36:35:26:22:13:12	0/1:108:81:81:50:31:38.27%:1.3131E-11:37:34:28:22:15:16	0/1:116:101:101:67:34:33.66%:2.0389E-12:36:35:37:30:19:15
chrI.fa	20153	.	G	A	.	PASS	ADP=82;WT=0;HET=3;HOM=0;NC=0	GT:GQ:SDP:DP:RD:AD:FREQ:PVAL:RBQ:ABQ:RDF:RDR:ADF:ADR	0/1:109:66:66:36:30:45.45%:1.2581E-11:37:36:22:14:12:18	0/1:103:69:69:40:29:42.03%:4.3774E-11:36:37:24:16:8:21	0/1:127:111:111:74:37:33.33%:1.9608E-13:36:36:40:34:16:21
chrI.fa	20406	.	A	G	.	PASS	ADP=60;WT=0;HET=3;HOM=0;NC=0	GT:GQ:SDP:DP:RD:AD:FREQ:PVAL:RBQ:ABQ:RDF:RDR:ADF:ADR	0/1:47:45:45:31:14:31.11%:1.8462E-5:37:35:7:24:3:11	0/1:35:48:48:37:11:22.92%:2.5621E-4:36:37:14:23:3:8	0/1:58:89:89:71:18:20.22%:1.4677E-6:38:36:34:37:4:14
chrI.fa	20415	.	C	T	.	PASS	ADP=63;WT=0;HET=3;HOM=0;NC=0	GT:GQ:SDP:DP:RD:AD:FREQ:PVAL:RBQ:ABQ:RDF:RDR:ADF:ADR	0/1:43:42:42:29:13:30.95%:4.0777E-5:38:35:7:22:4:9	0/1:39:50:50:38:12:24%:1.1557E-4:38:35:15:23:4:8	0/1:79:98:98:74:24:24.49%:1.1974E-8:38:37:37:37:9:15
chrI.fa	20420	.	G	A	.	PASS	ADP=63;WT=0;HET=3;HOM=0;NC=0	GT:GQ:SDP:DP:RD:AD:FREQ:PVAL:RBQ:ABQ:RDF:RDR:ADF:ADR	0/1:39:43:43:31:12:27.91%:1.0032E-4:37:39:8:23:4:8	0/1:32:49:49:39:10:20.41%:5.8675E-4:37:36:19:20:3:7	0/1:86:98:98:72:26:26.53%:2.1993E-9:38:38:36:36:11:15
chrI.fa	20445	.	G	A	.	PASS	ADP=67;WT=0;HET=3;HOM=0;NC=0	GT:GQ:SDP:DP:RD:AD:FREQ:PVAL:RBQ:ABQ:RDF:RDR:ADF:ADR	0/1:47:41:41:27:14:34.15%:1.6028E-5:37:37:11:16:5:9	0/1:56:65:65:48:17:26.15%:2.2923E-6:38:38:25:23:8:9	0/1:102:95:95:65:30:31.58%:6.1001E-11:37:38:30:35:12:18
chrI.fa	20572	.	C	T	.	PASS	ADP=51;WT=2;HET=1;HOM=0;NC=0	GT:GQ:SDP:DP:RD:AD:FREQ:PVAL:RBQ:ABQ:RDF:RDR:ADF:ADR	0/0:22:35:35:28:7:20%:5.6095E-3:36:33:22:6:4:3	0/1:39:48:48:36:12:25%:1.1153E-4:37:35:20:16:4:8	0/0:60:71:71:62:9:12.68%:1.4912E-3:37:32:28:34:2:7
chrI.fa	20582	.	A	G	.	PASS	ADP=54;WT=2;HET=1;HOM=0;NC=0	GT:GQ:SDP:DP:RD:AD:FREQ:PVAL:RBQ:ABQ:RDF:RDR:ADF:ADR	0/0:26:40:40:33:7:17.5%:5.8688E-3:36:37:24:9:5:2	0/1:39:46:46:34:12:26.09%:1.0724E-4:37:37:19:15:4:8	0/0:59:77:77:66:11:14.29%:3.3271E-4:37:35:31:35:2:9
chrI.fa	20684	.	G	A	.	PASS	ADP=61;WT=2;HET=1;HOM=0;NC=0	GT:GQ:SDP:DP:RD:AD:FREQ:PVAL:RBQ:ABQ:RDF:RDR:ADF:ADR	0/0:16:34:34:26:8:23.53%:2.4562E-3:37:39:10:16:6:2	0/1:67:68:68:48:20:29.41%:1.8526E-7:38:36:21:27:17:3	0/0:44:82:82:66:16:19.51%:6.7911E-6:36:38:35:31:12:4
chrI.fa	20711	.	T	C	.	PASS	ADP=60;WT=2;HET=1;HOM=0;NC=0	GT:GQ:SDP:DP:RD:AD:FREQ:PVAL:RBQ:ABQ:RDF:RDR:ADF:ADR	0/0:25:42:42:34:8:19.05%:2.7074E-3:38:37:20:14:6:2	0/1:59:72:72:54:18:25%:1.1337E-6:38:37:24:30:16:2	0/0:38:68:68:55:13:19.12%:6.4842E-5:37:38:26:29:9:4
chrI.fa	20729	.	G	A	.	PASS	ADP=65;WT=2;HET=1;HOM=0;NC=0	GT:GQ:SDP:DP:RD:AD:FREQ:PVAL:RBQ:ABQ:RDF:RDR:ADF:ADR	0/0:24:44:44:35:9:20.45%:1.2408E-3:37:35:23:12:8:1	0/1:63:70:69:50:19:27.54%:4.534E-7:38:35:27:23:16:3	0/0:47:83:83:67:16:19.28%:6.8648E-6:36:36:33:34:12:4
chrI.fa	20766	.	T	C	.	PASS	ADP=65;WT=2;HET=1;HOM=0;NC=0	GT:GQ:SDP:DP:RD:AD:FREQ:PVAL:RBQ:ABQ:RDF:RDR:ADF:ADR	0/0:46:48:48:43:5:10.42%:2.8014E-2:38:40:29:14:5:0	0/1:52:72:71:55:16:22.54%:5.8954E-6:37:38:35:20:15:1	0/0:55:77:77:65:12:15.58%:1.5356E-4:37:39:40:25:10:2
chrI.fa	20767	.	C	T	.	PASS	ADP=66;WT=2;HET=1;HOM=0;NC=0	GT:GQ:SDP:DP:RD:AD:FREQ:PVAL:RBQ:ABQ:RDF:RDR:ADF:ADR	0/0:46:48:48:43:5:10.42%:2.8014E-2:37:39:29:14:5:0	0/1:55:72:72:55:17:23.61%:2.6179E-6:37:38:37:18:16:1	0/0:57:79:79:67:12:15.19%:1.5552E-4:36:39:40:27:10:2
chrI.fa	20923	.	G	A	.	PASS	ADP=94;WT=0;HET=3;HOM=0;NC=0	GT:GQ:SDP:DP:RD:AD:FREQ:PVAL:RBQ:ABQ:RDF:RDR:ADF:ADR	0/1:90:70:69:43:26:37.68%:8.0845E-10:34:35:21:22:13:13	0/1:207:98:98:44:54:55.1%:1.8815E-21:35:34:17:27:21:33	0/1:188:116:116:64:52:44.83%:1.292E-19:35:34:29:35:27:25
chrI.fa	20975	.	G	A	.	PASS	ADP=73;WT=0;HET=3;HOM=0;NC=0	GT:GQ:SDP:DP:RD:AD:FREQ:PVAL:RBQ:ABQ:RDF:RDR:ADF:ADR	0/1:42:52:52:39:13:25%:5.1909E-5:36:36:16:23:4:9	0/1:94:71:71:44:27:38.03%:3.4721E-10:37:35:18:26:9:18	0/1:113:98:98:65:33:33.67%:4.5097E-12:36:35:28:37:15:18
chrI.fa	21058	.	C	T	.	PASS	ADP=62;WT=0;HET=3;HOM=0;NC=0	GT:GQ:SDP:DP:RD:AD:FREQ:PVAL:RBQ:ABQ:RDF:RDR:ADF:ADR	0/1:47:44:44:30:14:31.82%:1.7873E-5:37:38:9:21:9:5	0/1:52:64:64:48:16:25%:5.2337E-6:37:38:26:22:6:10	0/1:85:79:79:54:25:31.65%:3.1101E-9:37:38:17:37:9:16
chrI.fa	21145	.	G	A	.	PASS	ADP=55;WT=0;HET=3;HOM=0;NC=0	GT:GQ:SDP:DP:RD:AD:FREQ:PVAL:RBQ:ABQ:RDF:RDR:ADF:ADR	0/1:46:49:49:35:14:28.57%:2.0696E-5:38:38:10:25:5:9	0/1:74:50:50:29:21:42%:3.2974E-8:38:36:12:17:10:11	0/1:67:68:68:48:20:29.41%:1.8526E-7:37:34:16:32:10:10
chrI.fa	21181	.	A	G	.	PASS	ADP=52;WT=2;HET=1;HOM=0;NC=0	GT:GQ:SDP:DP:RD:AD:FREQ:PVAL:RBQ:ABQ:RDF:RDR:ADF:ADR	0/0:22:42:42:33:9:21.43%:1.2112E-3:39:35:10:23:5:4	0/0:35:55:55:45:10:18.18%:6.2367E-4:38:37:21:24:4:6	0/1:42:60:60:47:13:21.67%:5.8991E-5:37:37:17:30:4:9
chrI.fa	21183	.	A	C	.	PASS	ADP=52;WT=2;HET=1;HOM=0;NC=0	GT:GQ:SDP:DP:RD:AD:FREQ:PVAL:RBQ:ABQ:RDF:RDR:ADF:ADR	0/0:22:41:41:32:9:21.95%:1.1955E-3:38:33:10:22:5:4	0/0:32:54:54:44:10:18.52%:6.18E-4:38:37:20:24:4:6	0/1:42:62:62:49:13:20.97%:6.0557E-5:37:34:18:31:4:9
chrI.fa	21221	.	A	G	.	PASS	ADP=51;WT=2;HET=1;HOM=0;NC=0	GT:GQ:SDP:DP:RD:AD:FREQ:PVAL:RBQ:ABQ:RDF:RDR:ADF:ADR	0/0:16:33:33:25:8:24.24%:2.4173E-3:38:37:13:12:3:5	0/1:35:55:55:44:11:20%:2.8065E-4:38:38:21:23:4:7	0/0:36:66:66:53:13:19.7%:6.3478E-5:38:36:27:26:5:8
chrI.fa	21278	.	A	G	.	PASS	ADP=63;WT=0;HET=3;HOM=0;NC=0	GT:GQ:SDP:DP:RD:AD:FREQ:PVAL:RBQ:ABQ:RDF:RDR:ADF:ADR	0/1:60:42:42:25:17:40.48%:9.9678E-7:36:34:17:8:6:11	0/1:97:76:76:48:28:36.84%:1.7445E-10:36:35:27:21:13:15	0/1:90:71:71:45:26:36.62%:8.9502E-10:36:37:29:16:8:18
chrI.fa	21346	.	T	C	.	PASS	ADP=70;WT=0;HET=3;HOM=0;NC=0	GT:GQ:SDP:DP:RD:AD:FREQ:PVAL:RBQ:ABQ:RDF:RDR:ADF:ADR	0/1:77:57:57:35:22:38.6%:1.9179E-8:38:38:23:12:13:9	0/1:104:81:81:51:30:37.04%:3.3987E-11:37:37:33:18:18:12	0/1:110:74:74:43:31:41.89%:8.503E-12:37:38:28:15:19:12
chrI.fa	21394	.	A	G	.	PASS	ADP=62;WT=0;HET=3;HOM=0;NC=0	GT:GQ:SDP:DP:RD:AD:FREQ:PVAL:RBQ:ABQ:RDF:RDR:ADF:ADR	0/1:65:58:58:37:19:32.76%:3.0264E-7:37:37:22:15:16:3	0/1:49:68:67:51:15:22.39%:1.2459E-5:38:37:32:19:11:4	0/1:56:64:63:45:17:26.98%:2.1424E-6:37:37:27:18:15:2
chrI.fa	21460	.	A	G	.	PASS	ADP=64;WT=0;HET=3;HOM=0;NC=0	GT:GQ:SDP:DP:RD:AD:FREQ:PVAL:RBQ:ABQ:RDF:RDR:ADF:ADR	0/1:55:45:45:29:16:35.56%:3.0122E-6:35:37:14:15:4:12	0/1:78:70:70:47:23:32.86%:1.3659E-8:35:38:26:21:6:17	0/1:73:80:78:56:22:28.21%:4.2487E-8:36:37:33:23:5:17
chrI.fa	21485	.	T	A	.	PASS	ADP=69;WT=0;HET=3;HOM=0;NC=0	GT:GQ:SDP:DP:RD:AD:FREQ:PVAL:RBQ:ABQ:RDF:RDR:ADF:ADR	0/1:90:55:55:30:25:45.45%:8.49E-10:38:36:17:13:9:16	0/1:82:71:71:47:24:33.8%:5.7154E-9:36:36:22:25:11:13	0/1:84:81:81:56:25:30.86%:3.3238E-9:37:36:32:24:7:18
chrI.fa	21541	.	T	A	.	PASS	ADP=83;WT=0;HET=3;HOM=0;NC=0	GT:GQ:SDP:DP:RD:AD:FREQ:PVAL:RBQ:ABQ:RDF:RDR:ADF:ADR	0/1:106:73:73:43:30:41.1%:2.1366E-11:37:37:24:19:15:15	0/1:114:77:77:45:32:41.56%:3.879E-12:35:37:13:32:19:13	0/1:149:102:101:59:42:41.58%:1.0007E-15:36:37:35:24:25:17
chrI.fa	21572	.	C	G	.	PASS	ADP=75;WT=0;HET=3;HOM=0;NC=0	GT:GQ:SDP:DP:RD:AD:FREQ:PVAL:RBQ:ABQ:RDF:RDR:ADF:ADR	0/1:63:67:67:48:19:28.36%:4.3121E-7:37:37:29:19:12:7	0/1:82:71:71:46:24:33.8%:5.4869E-9:35:37:13:33:17:7	0/1:111:87:87:55:32:36.78%:6.9639E-12:36:35:30:25:22:10
chrI.fa	21573	.	C	T	.	PASS	ADP=74;WT=0;HET=3;HOM=0;NC=0	GT:GQ:SDP:DP:RD:AD:FREQ:PVAL:RBQ:ABQ:RDF:RDR:ADF:ADR	0/1:60:67:66:48:18:27.27%:9.974E-7:38:37:29:19:11:7	0/1:82:71:71:47:24:33.8%:5.7154E-9:37:35:13:34:17:7	0/1:111:86:86:54:32:37.21%:6.6189E-12:36:34:28:26:22:10
chrI.fa	21593	.	C	G	.	PASS	ADP=68;WT=0;HET=3;HOM=0;NC=0	GT:GQ:SDP:DP:RD:AD:FREQ:PVAL:RBQ:ABQ:RDF:RDR:ADF:ADR	0/1:45:59:59:45:14:23.73%:2.5488E-5:37:36:25:20:10:4	0/1:60:64:63:45:18:28.57%:9.255E-7:36:34:14:31:14:4	0/1:108:83:83:52:31:37.35%:1.4617E-11:35:34:25:27:22:9
chrI.fa	21596	.	G	C	.	PASS	ADP=66;WT=0;HET=3;HOM=0;NC=0	GT:GQ:SDP:DP:RD:AD:FREQ:PVAL:RBQ:ABQ:RDF:RDR:ADF:ADR	0/1:42:58:58:45:13:22.41%:5.7349E-5:36:36:25:20:9:4	0/1:56:61:61:44:17:27.87%:2.091E-6:36:36:14:30:13:4	0/1:104:81:81:51:30:37.04%:3.3987E-11:35:34:25:26:21:9
chrI.fa	21651	.	A	C	.	PASS	ADP=50;WT=1;HET=2;HOM=0;NC=0	GT:GQ:SDP:DP:RD:AD:FREQ:PVAL:RBQ:ABQ:RDF:RDR:ADF:ADR	0/0:27:35:35:29:5:14.29%:2.6693E-2:37:33:15:14:2:3	0/1:35:53:53:42:11:20.75%:2.7419E-4:36:36:19:23:3:8	0/1:49:64:64:49:15:23.44%:1.2069E-5:37:36:20:29:7:8
chrI.fa	21665	.	T	A	.	PASS	ADP=53;WT=1;HET=2;HOM=0;NC=0	GT:GQ:SDP:DP:RD:AD:FREQ:PVAL:RBQ:ABQ:RDF:RDR:ADF:ADR	0/0:29:36:36:31:5:13.89%:2.6944E-2:36:33:13:18:2:3	0/1:42:58:58:45:13:22.41%:5.7349E-5:36:34:20:25:4:9	0/1:45:66:66:52:14:21.21%:2.8272E-5:36:35:22:30:7:7
chrI.fa	21681	.	T	A	.	PASS	ADP=55;WT=2;HET=1;HOM=0;NC=0	GT:GQ:SDP:DP:RD:AD:FREQ:PVAL:RBQ:ABQ:RDF:RDR:ADF:ADR	0/0:34:36:36:32:4:11.11%:5.7257E-2:37:36:13:19:1:3	0/1:42:63:63:50:13:20.63%:6.1313E-5:37:34:26:24:4:9	0/0:43:66:66:55:11:16.67%:3.1034E-4:37:36:24:31:6:5
chrI.fa	21745	.	A	T	.	PASS	ADP=63;WT=0;HET=3;HOM=0;NC=0	GT:GQ:SDP:DP:RD:AD:FREQ:PVAL:RBQ:ABQ:RDF:RDR:ADF:ADR	0/1:43:50:50:37:13:26%:4.9906E-5:36:36:11:26:5:8	0/1:56:60:60:43:17:28.33%:2.0389E-6:38:35:24:19:5:12	0/1:62:80:79:60:19:24.05%:5.5783E-7:37:37:30:30:13:6
chrI.fa	21746	.	A	G	.	PASS	ADP=63;WT=0;HET=3;HOM=0;NC=0	GT:GQ:SDP:DP:RD:AD:FREQ:PVAL:RBQ:ABQ:RDF:RDR:ADF:ADR	0/1:43:49:49:36:13:26.53%:4.8866E-5:36:37:10:26:5:8	0/1:56:61:61:44:17:27.87%:2.091E-6:37:32:24:20:5:12	0/1:62:80:79:60:19:24.05%:5.5783E-7:37:37:30:30:13:6
chrI.fa	21758	.	T	C	.	PASS	ADP=65;WT=0;HET=3;HOM=0;NC=0	GT:GQ:SDP:DP:RD:AD:FREQ:PVAL:RBQ:ABQ:RDF:RDR:ADF:ADR	0/1:47:45:45:31:14:31.11%:1.8462E-5:37:35:9:22:5:9	0/1:57:59:59:42:17:28.81%:1.9861E-6:36:37:23:19:6:11	0/1:90:94:93:66:27:29.03%:8.1665E-10:36:35:30:36:14:13
chrI.fa	21781	.	C	T	.	PASS	ADP=68;WT=0;HET=3;HOM=0;NC=0	GT:GQ:SDP:DP:RD:AD:FREQ:PVAL:RBQ:ABQ:RDF:RDR:ADF:ADR	0/1:65:53:53:34:19:35.85%:2.6625E-7:38:36:13:21:7:12	0/1:80:61:61:38:23:37.7%:9.1717E-9:37:38:23:15:10:13	0/1:102:91:91:61:30:32.97%:5.2779E-11:37:37:31:30:15:15
chrI.fa	21806	.	C	T	.	PASS	ADP=63;WT=0;HET=3;HOM=0;NC=0	GT:GQ:SDP:DP:RD:AD:FREQ:PVAL:RBQ:ABQ:RDF:RDR:ADF:ADR	0/1:54:49:49:33:16:32.65%:3.5325E-6:38:38:14:19:5:11	0/1:69:54:54:34:20:37.04%:1.0949E-7:37:37:19:15:9:11	0/1:95:88:88:60:28:31.82%:2.8793E-10:37:37:30:30:15:13
chrI.fa	21829	.	A	C	.	PASS	ADP=62;WT=0;HET=3;HOM=0;NC=0	GT:GQ:SDP:DP:RD:AD:FREQ:PVAL:RBQ:ABQ:RDF:RDR:ADF:ADR	0/1:59:45:45:28:17:37.78%:1.1805E-6:38:37:15:13:5:12	0/1:65:55:55:36:19:34.55%:2.9054E-7:37:37:21:15:10:9	0/1:91:88:88:61:27:30.68%:7.0331E-10:38:36:32:29:13:14
chrI.fa	21853	.	C	T	.	PASS	ADP=55;WT=0;HET=3;HOM=0;NC=0	GT:GQ:SDP:DP:RD:AD:FREQ:PVAL:RBQ:ABQ:RDF:RDR:ADF:ADR	0/1:47:43:43:29:14:32.56%:1.727E-5:36:36:14:15:5:9	0/1:50:50:50:35:15:30%:8.8847E-6:35:34:21:14:8:7	0/1:70:72:72:51:21:29.17%:8.6393E-8:36:34:30:21:8:13
chrI.fa	21854	.	G	C	.	PASS	ADP=55;WT=0;HET=3;HOM=0;NC=0	GT:GQ:SDP:DP:RD:AD:FREQ:PVAL:RBQ:ABQ:RDF:RDR:ADF:ADR	0/1:47:44:44:30:14:31.82%:1.7873E-5:36:37:14:16:5:9	0/1:50:50:50:35:15:30%:8.8847E-6:36:35:21:14:8:7	0/1:66:73:73:53:20:27.4%:2.1111E-7:36:35:30:23:8:12
chrI.fa	21896	.	A	G	.	PASS	ADP=56;WT=0;HET=3;HOM=0;NC=0	GT:GQ:SDP:DP:RD:AD:FREQ:PVAL:RBQ:ABQ:RDF:RDR:ADF:ADR	0/1:48:39:39:25:14:35.9%:1.4735E-5:35:36:12:13:7:7	0/1:39:54:54:42:12:22.22%:1.23E-4:37:35:20:22:4:8	0/1:66:76:76:56:20:26.32%:2.2614E-7:36:34:26:30:3:17
chrI.fa	21960	.	T	C	.	PASS	ADP=71;WT=0;HET=3;HOM=0;NC=0	GT:GQ:SDP:DP:RD:AD:FREQ:PVAL:RBQ:ABQ:RDF:RDR:ADF:ADR	0/1:39:47:47:35:12:25.53%:1.0942E-4:37:35:24:11:8:4	0/1:51:80:80:64:16:20%:6.64E-6:38:38:33:31:14:2	0/1:76:86:86:62:23:26.74%:2.1305E-8:38:38:31:31:14:9
chrI.fa	22065	.	T	C	.	PASS	ADP=66;WT=0;HET=3;HOM=0;NC=0	GT:GQ:SDP:DP:RD:AD:FREQ:PVAL:RBQ:ABQ:RDF:RDR:ADF:ADR	0/1:47:47:47:33:14:29.79%:1.9604E-5:37:36:13:20:8:6	0/1:49:62:62:46:15:24.19%:1.1457E-5:35:37:29:17:7:8	0/1:99:89:89:59:29:32.58%:1.1673E-10:37:36:31:28:17:12
chrI.fa	22181	.	C	G	.	PASS	ADP=82;WT=0;HET=3;HOM=0;NC=0	GT:GQ:SDP:DP:RD:AD:FREQ:PVAL:RBQ:ABQ:RDF:RDR:ADF:ADR	0/1:84:60:60:36:24:40%:3.316E-9:37:37:15:21:12:12	0/1:112:85:85:53:32:37.65%:6.2815E-12:37:38:21:32:11:21	0/1:180:103:103:54:49:47.57%:8.9855E-19:37:37:22:32:19:30
chrI.fa	22197	.	C	T	.	PASS	ADP=81;WT=0;HET=3;HOM=0;NC=0	GT:GQ:SDP:DP:RD:AD:FREQ:PVAL:RBQ:ABQ:RDF:RDR:ADF:ADR	0/1:84:61:61:37:24:39.34%:3.5204E-9:37:38:17:20:12:12	0/1:112:81:81:49:32:39.51%:5.0119E-12:37:37:21:28:10:22	0/1:185:103:103:53:50:48.54%:3.0906E-19:37:39:20:33:20:30
chrI.fa	22254	.	G	T	.	PASS	ADP=69;WT=0;HET=3;HOM=0;NC=0	GT:GQ:SDP:DP:RD:AD:FREQ:PVAL:RBQ:ABQ:RDF:RDR:ADF:ADR	0/1:65:52:52:33:19:36.54%:2.5408E-7:39:39:20:13:8:11	0/1:85:76:76:51:25:32.89%:2.7926E-9:38:39:15:36:12:13	0/1:149:80:80:40:40:50%:1.2446E-15:39:37:13:27:23:17
chrI.fa	22267	.	A	G	.	PASS	ADP=63;WT=0;HET=3;HOM=0;NC=0	GT:GQ:SDP:DP:RD:AD:FREQ:PVAL:RBQ:ABQ:RDF:RDR:ADF:ADR	0/1:58:50:50:33:17:34%:1.4808E-6:36:37:23:10:9:8	0/1:60:66:66:48:18:27.27%:9.974E-7:37:39:14:34:11:7	0/1:119:73:73:40:33:45.21%:1.0403E-12:37:35:15:25:21:12
chrI.fa	22278	.	T	C	.	PASS	ADP=60;WT=0;HET=3;HOM=0;NC=0	GT:GQ:SDP:DP:RD:AD:FREQ:PVAL:RBQ:ABQ:RDF:RDR:ADF:ADR	0/1:43:49:49:36:13:26.53%:4.8866E-5:38:39:24:12:8:5	0/1:56:65:65:48:17:26.15%:2.2923E-6:37:38:17:31:12:5	0/1:99:68:68:40:28:41.18%:1.1004E-10:39:36:17:23:21:7
chrI.fa	22293	.	G	A	.	PASS	ADP=62;WT=0;HET=3;HOM=0;NC=0	GT:GQ:SDP:DP:RD:AD:FREQ:PVAL:RBQ:ABQ:RDF:RDR:ADF:ADR	0/1:50:51:51:36:15:29.41%:9.1412E-6:37:39:22:14:11:4	0/1:59:69:69:51:18:26.09%:1.0668E-6:37:39:15:36:15:3	0/1:91:68:68:42:26:38.24%:7.6618E-10:38:38:19:23:21:5
chrI.fa	22321	.	G	A	.	PASS	ADP=63;WT=0;HET=3;HOM=0;NC=0	GT:GQ:SDP:DP:RD:AD:FREQ:PVAL:RBQ:ABQ:RDF:RDR:ADF:ADR	0/1:35:48:47:36:11:23.4%:2.5227E-4:37:36:18:18:8:3	0/1:60:66:66:48:18:27.27%:9.974E-7:37:36:14:34:11:7	0/1:66:76:76:56:20:26.32%:2.2614E-7:38:39:20:36:16:4
chrI.fa	22337	.	C	T	.	PASS	ADP=67;WT=0;HET=3;HOM=0;NC=0	GT:GQ:SDP:DP:RD:AD:FREQ:PVAL:RBQ:ABQ:RDF:RDR:ADF:ADR	0/1:46:50:50:36:14:28%:2.1224E-5:37:37:15:21:7:7	0/1:79:67:67:44:23:34.33%:1.2137E-8:39:37:11:33:10:13	0/1:99:85:85:56:29:34.12%:1.0363E-10:39:38:16:40:18:11
chrI.fa	22373	.	C	T	.	PASS	ADP=75;WT=0;HET=3;HOM=0;NC=0	GT:GQ:SDP:DP:RD:AD:FREQ:PVAL:RBQ:ABQ:RDF:RDR:ADF:ADR	0/1:78:51:51:29:22:43.14%:1.3059E-8:38:36:6:23:7:15	0/1:105:77:77:47:30:38.96%:2.7365E-11:39:37:15:32:13:17	0/1:146:98:98:57:41:41.84%:2.1928E-15:38:37:16:41:14:27
chrI.fa	22528	.	T	C	.	PASS	ADP=51;WT=0;HET=3;HOM=0;NC=0	GT:GQ:SDP:DP:RD:AD:FREQ:PVAL:RBQ:ABQ:RDF:RDR:ADF:ADR	0/1:37:33:33:22:11:33.33%:1.8019E-4:38:37:8:14:5:6	0/1:53:55:54:38:16:29.63%:4.1444E-6:39:37:26:12:8:8	0/1:91:68:68:42:26:38.24%:7.6618E-10:39:37:28:14:8:18
chrI.fa	22758	.	A	G	.	PASS	ADP=70;WT=0;HET=3;HOM=0;NC=0	GT:GQ:SDP:DP:RD:AD:FREQ:PVAL:RBQ:ABQ:RDF:RDR:ADF:ADR	0/1:90:46:46:22:24:52.17%:9.761E-10:37:38:15:7:17:7	0/1:92:63:63:37:26:41.27%:5.6671E-10:38:36:19:18:14:12	0/1:149:101:101:59:42:41.58%:1.0007E-15:37:37:24:35:31:11
chrI.fa	23066	.	G	C	.	PASS	ADP=74;WT=0;HET=3;HOM=0;NC=0	GT:GQ:SDP:DP:RD:AD:FREQ:PVAL:RBQ:ABQ:RDF:RDR:ADF:ADR	0/1:103:69:68:39:29:42.65%:4.0755E-11:38:37:14:25:10:19	0/1:122:77:77:43:34:44.16%:5.2028E-13:37:38:22:21:7:27	0/1:113:79:79:47:32:40.51%:4.4277E-12:37:37:19:28:6:26
chrI.fa	23121	.	C	T	.	PASS	ADP=67;WT=0;HET=3;HOM=0;NC=0	GT:GQ:SDP:DP:RD:AD:FREQ:PVAL:RBQ:ABQ:RDF:RDR:ADF:ADR	0/1:69:56:56:36:20:35.71%:1.204E-7:38:38:17:19:7:13	0/1:85:79:79:54:25:31.65%:3.1101E-9:37:39:22:32:8:17	0/1:83:67:67:43:24:35.82%:4.8109E-9:38:39:20:23:11:13
chrI.fa	23313	.	G	A	.	PASS	ADP=55;WT=0;HET=3;HOM=0;NC=0	GT:GQ:SDP:DP:RD:AD:FREQ:PVAL:RBQ:ABQ:RDF:RDR:ADF:ADR	0/1:32:46:46:36:10:21.74%:5.6532E-4:36:38:25:11:0:10	0/1:45:64:64:50:14:21.88%:2.7518E-5:35:38:28:22:2:12	0/1:39:55:55:43:12:21.82%:1.2473E-4:38:36:20:23:4:8
chrI.fa	23346	.	T	C	.	PASS	ADP=53;WT=2;HET=1;HOM=0;NC=0	GT:GQ:SDP:DP:RD:AD:FREQ:PVAL:RBQ:ABQ:RDF:RDR:ADF:ADR	0/0:29:41:41:34:7:17.07%:5.9136E-3:37:37:18:16:0:7	0/0:59:63:63:56:7:11.11%:6.5529E-3:37:35:26:30:2:5	0/1:38:57:57:45:12:21.05%:1.2806E-4:38:37:19:26:4:8
chrI.fa	23362	.	T	A	.	PASS	ADP=48;WT=2;HET=1;HOM=0;NC=0	GT:GQ:SDP:DP:RD:AD:FREQ:PVAL:RBQ:ABQ:RDF:RDR:ADF:ADR	0/0:29:32:32:28:4:12.5%:5.6596E-2:37:39:14:14:1:3	0/0:62:57:57:52:5:8.77%:2.8522E-2:39:38:21:31:2:3	0/1:38:57:57:45:12:21.05%:1.2806E-4:38:38:18:27:5:7
chrI.fa	23433	.	T	C	.	PASS	ADP=54;WT=2;HET=1;HOM=0;NC=0	GT:GQ:SDP:DP:RD:AD:FREQ:PVAL:RBQ:ABQ:RDF:RDR:ADF:ADR	0/0:36:44:44:38:6:13.64%:1.3026E-2:38:37:20:18:3:3	0/0:48:60:60:52:8:13.33%:3.045E-3:37:37:26:26:5:3	0/1:42:59:59:46:13:22.03%:5.818E-5:37:36:25:21:7:6
chrI.fa	23467	.	A	G	.	PASS	ADP=55;WT=1;HET=2;HOM=0;NC=0	GT:GQ:SDP:DP:RD:AD:FREQ:PVAL:RBQ:ABQ:RDF:RDR:ADF:ADR	0/0:41:48:48:42:6:12.5%:1.3237E-2:37:39:17:25:2:4	0/1:42:57:57:44:13:22.81%:5.6497E-5:37:36:19:25:8:5	0/1:49:62:62:47:15:24.19%:1.1665E-5:38:37:25:22:6:9
chrI.fa	23501	.	C	T	.	PASS	ADP=48;WT=1;HET=2;HOM=0;NC=0	GT:GQ:SDP:DP:RD:AD:FREQ:PVAL:RBQ:ABQ:RDF:RDR:ADF:ADR	0/0:38:41:41:36:5:12.2%:2.7465E-2:38:39:10:26:2:3	0/1:46:51:51:37:14:27.45%:2.1741E-5:37:37:11:26:11:3	0/1:46:54:54:40:14:25.93%:2.3225E-5:37:38:14:26:3:11
chrI.fa	23813	.	A	C	.	PASS	ADP=42;WT=0;HET=3;HOM=0;NC=0	GT:GQ:SDP:DP:RD:AD:FREQ:PVAL:RBQ:ABQ:RDF:RDR:ADF:ADR	0/1:56:28:28:13:15:53.57%:2.3037E-6:38:38:10:3:14:1	0/1:75:49:49:28:21:42.86%:3.0726E-8:38:36:18:10:19:2	0/1:97:52:51:25:26:50.98%:1.9611E-10:39:38:14:11:22:4
chrI.fa	23843	.	T	C	.	PASS	ADP=44;WT=0;HET=3;HOM=0;NC=0	GT:GQ:SDP:DP:RD:AD:FREQ:PVAL:RBQ:ABQ:RDF:RDR:ADF:ADR	0/1:41:33:33:21:12:36.36%:7.2075E-5:38:33:14:7:11:1	0/1:50:50:50:35:15:30%:8.8847E-6:37:36:23:12:11:4	0/1:54:51:51:35:16:31.37%:3.7826E-6:38:35:23:12:14:2
chrI.fa	23862	.	A	T	.	PASS	ADP=39;WT=1;HET=2;HOM=0;NC=0	GT:GQ:SDP:DP:RD:AD:FREQ:PVAL:RBQ:ABQ:RDF:RDR:ADF:ADR	0/0:17:32:32:25:7:21.88%:5.4182E-3:37:35:17:8:6:1	0/1:36:38:38:27:11:28.95%:2.1011E-4:37:36:17:10:6:5	0/1:32:48:48:38:10:20.83%:5.7985E-4:39:37:28:10:8:2
chrI.fa	23895	.	T	C	.	PASS	ADP=42;WT=1;HET=2;HOM=0;NC=0	GT:GQ:SDP:DP:RD:AD:FREQ:PVAL:RBQ:ABQ:RDF:RDR:ADF:ADR	0/0:23:33:33:27:6:18.18%:1.219E-2:38:40:19:8:5:1	0/1:39:47:47:35:12:25.53%:1.0942E-4:38:38:26:9:6:6	0/1:32:48:48:38:10:20.83%:5.7985E-4:38:39:28:10:8:2
chrI.fa	23910	.	T	A	.	PASS	ADP=45;WT=1;HET=2;HOM=0;NC=0	GT:GQ:SDP:DP:RD:AD:FREQ:PVAL:RBQ:ABQ:RDF:RDR:ADF:ADR	0/0:24:37:37:30:7:18.92%:5.721E-3:36:36:22:8:5:2	0/1:43:46:45:32:13:28.89%:4.4424E-5:36:34:25:7:8:5	0/1:46:54:54:40:14:25.93%:2.3225E-5:36:35:30:10:9:5
chrI.fa	24975	.	T	C	.	PASS	ADP=67;WT=1;HET=2;HOM=0;NC=0	GT:GQ:SDP:DP:RD:AD:FREQ:PVAL:RBQ:ABQ:RDF:RDR:ADF:ADR	0/1:32:48:48:38:10:20.83%:5.7985E-4:38:36:13:25:3:7	0/1:45:67:67:53:14:20.9%:2.8637E-5:37:35:29:24:0:14	0/0:61:86:86:73:13:15.12%:7.4819E-5:38:32:36:37:2:11
chrI.fa	25070	.	C	T	.	PASS	ADP=81;WT=0;HET=3;HOM=0;NC=0	GT:GQ:SDP:DP:RD:AD:FREQ:PVAL:RBQ:ABQ:RDF:RDR:ADF:ADR	0/1:79:63:63:40:23:36.51%:1.0144E-8:37:37:17:23:13:10	0/1:84:85:85:60:25:29.41%:3.7543E-9:36:35:28:32:15:10	0/1:86:95:95:69:26:27.37%:2.0499E-9:37:35:35:34:12:14
chrI.fa	25340	.	C	A	.	PASS	ADP=32;WT=0;HET=0;HOM=3;NC=0	GT:GQ:SDP:DP:RD:AD:FREQ:PVAL:RBQ:ABQ:RDF:RDR:ADF:ADR	1/1:176:32:31:0:31:100%:2.1486E-18:0:37:0:0:10:21	1/1:182:32:32:0:32:100%:5.4567E-19:0:34:0:0:8:24	1/1:188:33:33:0:33:100%:1.3852E-19:0:37:0:0:8:25
chrI.fa	25418	.	T	C	.	PASS	ADP=30;WT=2;HET=1;HOM=0;NC=0	GT:GQ:SDP:DP:RD:AD:FREQ:PVAL:RBQ:ABQ:RDF:RDR:ADF:ADR	0/0:24:22:22:20:2:9.09%:2.4419E-1:39:41:0:20:1:1	0/1:33:36:36:26:10:27.78%:4.7404E-4:38:34:5:21:7:3	0/0:48:32:32:31:1:3.12%:5E-1:39:41:10:21:1:0
chrI.fa	25460	.	T	C	.	PASS	ADP=30;WT=1;HET=2;HOM=0;NC=0	GT:GQ:SDP:DP:RD:AD:FREQ:PVAL:RBQ:ABQ:RDF:RDR:ADF:ADR	0/1:42:29:29:17:12:41.38%:5.8193E-5:38:26:5:12:10:2	0/1:44:38:38:25:13:34.21%:3.5456E-5:38:33:12:13:12:1	0/0:11:24:23:17:6:26.09%:1.0777E-2:39:27:8:9:5:1
chrI.fa	25464	.	G	A	.	PASS	ADP=38;WT=2;HET=1;HOM=0;NC=0	GT:GQ:SDP:DP:RD:AD:FREQ:PVAL:RBQ:ABQ:RDF:RDR:ADF:ADR	0/0:43:38:38:35:3:7.89%:1.2E-1:38:34:23:12:2:1	0/1:36:42:42:31:11:26.19%:2.3046E-4:38:35:19:12:11:0	0/0:31:34:34:30:4:11.76%:5.6946E-2:36:29:22:8:4:0
chrI.fa	25470	.	C	T	.	PASS	ADP=39;WT=2;HET=1;HOM=0;NC=0	GT:GQ:SDP:DP:RD:AD:FREQ:PVAL:RBQ:ABQ:RDF:RDR:ADF:ADR	0/0:32:38:38:33:5:13.16%:2.7169E-2:39:37:23:10:4:1	0/1:32:47:47:37:10:21.28%:5.7272E-4:39:35:26:11:9:1	0/0:27:33:33:28:5:15.15%:2.6557E-2:38:36:21:7:5:0
chrI.fa	25476	.	A	G	.	PASS	ADP=40;WT=2;HET=1;HOM=0;NC=0	GT:GQ:SDP:DP:RD:AD:FREQ:PVAL:RBQ:ABQ:RDF:RDR:ADF:ADR	0/0:31:39:39:33:6:15.38%:1.2702E-2:38:33:23:10:4:2	0/1:35:47:47:36:11:23.4%:2.5227E-4:38:36:26:10:10:1	0/0:35:35:35:31:4:11.43%:5.7106E-2:38:37:24:7:3:1
chrI.fa	25488	.	G	A	.	PASS	ADP=36;WT=0;HET=3;HOM=0;NC=0	GT:GQ:SDP:DP:RD:AD:FREQ:PVAL:RBQ:ABQ:RDF:RDR:ADF:ADR	0/1:48:37:37:23:14:37.84%:1.3393E-5:36:33:23:0:3:11	0/1:40:40:40:28:12:30%:9.2733E-5:37:34:28:0:7:5	0/1:41:32:32:20:12:37.5%:6.8751E-5:35:32:20:0:7:5
chrI.fa	25497	.	G	A	.	PASS	ADP=38;WT=0;HET=1;HOM=2;NC=0	GT:GQ:SDP:DP:RD:AD:FREQ:PVAL:RBQ:ABQ:RDF:RDR:ADF:ADR	1/1:196:38:37:1:36:97.3%:2.1762E-20:33:38:1:0:25:11	0/1:122:41:41:12:29:70.73%:6.2804E-13:37:37:12:0:24:5	1/1:166:36:36:3:33:91.67%:2.0653E-17:40:36:3:0:24:9
chrI.fa	25506	.	C	T	.	PASS	ADP=38;WT=0;HET=0;HOM=3;NC=0	GT:GQ:SDP:DP:RD:AD:FREQ:PVAL:RBQ:ABQ:RDF:RDR:ADF:ADR	1/1:230:40:40:0:40:100%:9.3017E-24:0:35:0:0:25:15	1/1:178:40:40:4:36:90%:1.2627E-18:35:34:4:0:29:7	1/1:206:36:36:0:36:100%:2.2598E-21:0:34:0:0:24:12
chrI.fa	25509	.	G	A	.	PASS	ADP=37;WT=0;HET=3;HOM=0;NC=0	GT:GQ:SDP:DP:RD:AD:FREQ:PVAL:RBQ:ABQ:RDF:RDR:ADF:ADR	0/1:173:39:39:4:35:89.74%:4.5343E-18:32:37:4:0:20:15	0/1:99:40:40:15:25:62.5%:1.1069E-10:36:34:15:0:18:7	0/1:102:33:33:9:24:72.73%:6.1763E-11:35:36:8:1:13:11
chrI.fa	25512	.	T	G	.	PASS	ADP=36;WT=0;HET=2;HOM=1;NC=0	GT:GQ:SDP:DP:RD:AD:FREQ:PVAL:RBQ:ABQ:RDF:RDR:ADF:ADR	1/1:194:37:37:0:34:91.89%:3.5146E-20:0:38:0:0:19:15	0/1:118:38:38:4:25:65.79%:1.3609E-12:34:35:4:0:18:7	0/1:141:34:34:0:25:73.53%:7.9107E-15:0:35:0:0:13:12
chrI.fa	25515	.	A	G	.	PASS	ADP=36;WT=0;HET=2;HOM=1;NC=0	GT:GQ:SDP:DP:RD:AD:FREQ:PVAL:RBQ:ABQ:RDF:RDR:ADF:ADR	1/1:196:39:39:1:36:92.31%:2.1762E-20:23:36:1:0:20:16	0/1:105:36:36:7:24:66.67%:2.7115E-11:36:35:7:0:17:7	0/1:116:33:33:3:24:72.73%:2.0853E-12:28:35:3:0:12:12
chrI.fa	25536	.	G	A	.	PASS	ADP=39;WT=0;HET=3;HOM=0;NC=0	GT:GQ:SDP:DP:RD:AD:FREQ:PVAL:RBQ:ABQ:RDF:RDR:ADF:ADR	0/1:170:45:45:8:37:82.22%:8.5365E-18:35:35:1:7:18:19	0/1:116:28:28:3:24:85.71%:2.0853E-12:39:34:1:2:16:8	0/1:147:45:45:9:33:73.33%:1.8121E-15:36:35:3:6:16:17
chrI.fa	25560	.	G	A	.	PASS	ADP=28;WT=0;HET=3;HOM=0;NC=0	GT:GQ:SDP:DP:RD:AD:FREQ:PVAL:RBQ:ABQ:RDF:RDR:ADF:ADR	0/1:37:31:31:20:11:35.48%:1.6659E-4:34:36:2:18:0:11	0/1:36:22:21:11:10:47.62%:2.3971E-4:33:31:5:6:0:10	0/1:78:34:33:13:20:60.61%:1.4096E-8:36:35:2:11:1:19
chrI.fa	25584	.	A	G	.	PASS	ADP=28;WT=0;HET=2;HOM=1;NC=0	GT:GQ:SDP:DP:RD:AD:FREQ:PVAL:RBQ:ABQ:RDF:RDR:ADF:ADR	0/1:88:29:29:8:21:72.41%:1.2841E-9:39:36:0:8:0:21	1/1:111:21:20:0:20:100%:7.2544E-12:0:35:0:0:1:19	0/1:118:35:35:8:27:77.14%:1.2926E-12:39:35:0:8:1:26
chrI.fa	25605	.	C	T	.	PASS	ADP=27;WT=2;HET=1;HOM=0;NC=0	GT:GQ:SDP:DP:RD:AD:FREQ:PVAL:RBQ:ABQ:RDF:RDR:ADF:ADR	0/0:18:29:29:23:6:20.69%:1.1736E-2:39:39:0:23:0:6	0/0:12:21:21:16:5:23.81%:2.3921E-2:39:36:1:15:0:5	0/1:50:32:32:18:14:43.75%:9.8512E-6:38:36:0:18:1:13
chrI.fa	25611	.	G	A	.	PASS	ADP=25;WT=0;HET=3;HOM=0;NC=0	GT:GQ:SDP:DP:RD:AD:FREQ:PVAL:RBQ:ABQ:RDF:RDR:ADF:ADR	0/1:85:27:27:7:20:74.07%:2.7631E-9:37:38:0:7:0:20	0/1:89:22:22:3:19:86.36%:1.0931E-9:37:39:1:2:1:18	0/1:113:28:28:4:24:85.71%:4.7015E-12:38:38:0:4:1:23
chrI.fa	25614	.	T	C	.	PASS	ADP=24;WT=0;HET=3;HOM=0;NC=0	GT:GQ:SDP:DP:RD:AD:FREQ:PVAL:RBQ:ABQ:RDF:RDR:ADF:ADR	0/1:61:22:22:7:15:68.18%:7.4178E-7:39:39:0:7:0:15	0/1:39:23:23:12:11:47.83%:1.0135E-4:40:36:2:10:0:11	0/1:38:28:28:16:11:39.29%:1.362E-4:39:39:1:15:0:11
chrI.fa	25623	.	G	A	.	PASS	ADP=21;WT=2;HET=1;HOM=0;NC=0	GT:GQ:SDP:DP:RD:AD:FREQ:PVAL:RBQ:ABQ:RDF:RDR:ADF:ADR	0/0:21:19:19:17:2:10.53%:2.4324E-1:39:40:0:17:0:2	0/0:7:21:21:14:7:33.33%:4.3101E-3:38:39:1:13:1:6	0/1:35:24:24:14:10:41.67%:2.9985E-4:37:36:0:14:0:10
chrI.fa	26835	.	G	A	.	PASS	ADP=4;WT=0;HET=0;HOM=0;NC=3	GT:GQ:SDP:DP:RD:AD:FREQ:PVAL:RBQ:ABQ:RDF:RDR:ADF:ADR	./.:.:3	./.:.:6	./.:.:3
chrI.fa	26838	.	A	G	.	PASS	ADP=4;WT=0;HET=0;HOM=0;NC=3	GT:GQ:SDP:DP:RD:AD:FREQ:PVAL:RBQ:ABQ:RDF:RDR:ADF:ADR	./.:.:3	./.:.:6	./.:.:3
chrI.fa	26839	.	A	G	.	PASS	ADP=4;WT=0;HET=0;HOM=0;NC=3	GT:GQ:SDP:DP:RD:AD:FREQ:PVAL:RBQ:ABQ:RDF:RDR:ADF:ADR	./.:.:3	./.:.:6	./.:.:3
chrI.fa	26846	.	T	C	.	PASS	ADP=4;WT=0;HET=0;HOM=0;NC=3	GT:GQ:SDP:DP:RD:AD:FREQ:PVAL:RBQ:ABQ:RDF:RDR:ADF:ADR	./.:.:3	./.:.:5	./.:.:4
chrI.fa	26847	.	G	A	.	PASS	ADP=4;WT=0;HET=0;HOM=0;NC=3	GT:GQ:SDP:DP:RD:AD:FREQ:PVAL:RBQ:ABQ:RDF:RDR:ADF:ADR	./.:.:3	./.:.:6	./.:.:4
chrI.fa	26848	.	T	G	.	PASS	ADP=4;WT=0;HET=0;HOM=0;NC=3	GT:GQ:SDP:DP:RD:AD:FREQ:PVAL:RBQ:ABQ:RDF:RDR:ADF:ADR	./.:.:3	./.:.:6	./.:.:4
chrI.fa	26856	.	C	T	.	PASS	ADP=10;WT=3;HET=0;HOM=0;NC=0	GT:GQ:SDP:DP:RD:AD:FREQ:PVAL:RBQ:ABQ:RDF:RDR:ADF:ADR	./.:.:11	./.:.:12	./.:.:9
chrI.fa	26859	.	A	G	.	PASS	ADP=10;WT=3;HET=0;HOM=0;NC=0	GT:GQ:SDP:DP:RD:AD:FREQ:PVAL:RBQ:ABQ:RDF:RDR:ADF:ADR	./.:.:11	./.:.:12	./.:.:8
chrI.fa	26862	.	T	C	.	PASS	ADP=11;WT=3;HET=0;HOM=0;NC=0	GT:GQ:SDP:DP:RD:AD:FREQ:PVAL:RBQ:ABQ:RDF:RDR:ADF:ADR	./.:.:11	./.:.:12	./.:.:10
chrI.fa	26872	.	G	A	.	PASS	ADP=8;WT=2;HET=0;HOM=0;NC=1	GT:GQ:SDP:DP:RD:AD:FREQ:PVAL:RBQ:ABQ:RDF:RDR:ADF:ADR	./.:.:8	./.:.:7	./.:.:9
chrI.fa	26873	.	C	T	.	PASS	ADP=8;WT=2;HET=0;HOM=0;NC=1	GT:GQ:SDP:DP:RD:AD:FREQ:PVAL:RBQ:ABQ:RDF:RDR:ADF:ADR	./.:.:8	./.:.:7	./.:.:9
chrI.fa	26874	.	A	G	.	PASS	ADP=8;WT=2;HET=0;HOM=0;NC=1	GT:GQ:SDP:DP:RD:AD:FREQ:PVAL:RBQ:ABQ:RDF:RDR:ADF:ADR	./.:.:8	./.:.:7	./.:.:9
chrI.fa	26877	.	A	G	.	PASS	ADP=8;WT=2;HET=0;HOM=0;NC=1	GT:GQ:SDP:DP:RD:AD:FREQ:PVAL:RBQ:ABQ:RDF:RDR:ADF:ADR	./.:.:8	./.:.:7	./.:.:9
chrI.fa	26878	.	G	C	.	PASS	ADP=8;WT=2;HET=0;HOM=0;NC=1	GT:GQ:SDP:DP:RD:AD:FREQ:PVAL:RBQ:ABQ:RDF:RDR:ADF:ADR	./.:.:8	./.:.:7	./.:.:9
chrI.fa	26880	.	G	A	.	PASS	ADP=8;WT=2;HET=0;HOM=0;NC=1	GT:GQ:SDP:DP:RD:AD:FREQ:PVAL:RBQ:ABQ:RDF:RDR:ADF:ADR	./.:.:8	./.:.:7	./.:.:9
chrI.fa	26883	.	T	A	.	PASS	ADP=8;WT=2;HET=0;HOM=0;NC=1	GT:GQ:SDP:DP:RD:AD:FREQ:PVAL:RBQ:ABQ:RDF:RDR:ADF:ADR	./.:.:8	./.:.:7	./.:.:9
chrI.fa	26931	.	A	G	.	PASS	ADP=23;WT=0;HET=0;HOM=3;NC=0	GT:GQ:SDP:DP:RD:AD:FREQ:PVAL:RBQ:ABQ:RDF:RDR:ADF:ADR	1/1:115:23:23:1:22:95.65%:2.9149E-12:41:37:1:0:22:0	1/1:92:20:19:1:18:94.74%:5.6585E-10:35:36:0:1:17:1	1/1:152:27:27:0:27:100%:5.1363E-16:0:35:0:0:26:1
chrI.fa	26955	.	T	C	.	PASS	ADP=25;WT=2;HET=1;HOM=0;NC=0	GT:GQ:SDP:DP:RD:AD:FREQ:PVAL:RBQ:ABQ:RDF:RDR:ADF:ADR	0/0:4:19:19:11:8:42.11%:1.5455E-3:37:34:11:0:8:0	0/0:28:27:27:24:3:11.11%:1.1792E-1:35:38:18:6:2:1	0/1:51:29:29:15:14:48.28%:7.6466E-6:36:37:12:3:13:1
chrI.fa	26970	.	G	T	.	PASS	ADP=23;WT=1;HET=2;HOM=0;NC=0	GT:GQ:SDP:DP:RD:AD:FREQ:PVAL:RBQ:ABQ:RDF:RDR:ADF:ADR	0/1:43:20:20:6:11:55%:4.3258E-5:34:38:6:0:11:0	0/1:71:25:25:2:15:60%:7.3277E-8:33:36:1:1:14:1	./.:.:25
chrI.fa	26973	.	A	G	.	PASS	ADP=20;WT=0;HET=0;HOM=3;NC=0	GT:GQ:SDP:DP:RD:AD:FREQ:PVAL:RBQ:ABQ:RDF:RDR:ADF:ADR	1/1:93:18:17:0:17:100%:4.2852E-10:0:35:0:0:17:0	1/1:115:23:23:1:22:95.65%:2.9149E-12:26:37:1:0:15:7	1/1:123:22:22:0:22:100%:4.7526E-13:0:36:0:0:18:4
chrI.fa	26974	.	A	G	.	PASS	ADP=21;WT=3;HET=0;HOM=0;NC=0	GT:GQ:SDP:DP:RD:AD:FREQ:PVAL:RBQ:ABQ:RDF:RDR:ADF:ADR	0/0:14:20:18:15:3:16.67%:1.1429E-1:36:33:15:0:3:0	0/0:9:23:23:16:7:30.43%:4.5803E-3:37:36:14:2:2:5	0/0:9:23:23:16:7:30.43%:4.5803E-3:35:36:14:2:5:2
chrI.fa	26981	.	T	C	.	PASS	ADP=21;WT=0;HET=0;HOM=3;NC=0	GT:GQ:SDP:DP:RD:AD:FREQ:PVAL:RBQ:ABQ:RDF:RDR:ADF:ADR	1/1:105:19:19:0:19:100%:2.8292E-11:0:38:0:0:19:0	1/1:129:24:23:0:23:100%:1.2146E-13:0:38:0:0:17:6	1/1:129:23:23:0:23:100%:1.2146E-13:0:37:0:0:19:4
chrI.fa	26982	.	G	A	.	PASS	ADP=21;WT=3;HET=0;HOM=0;NC=0	GT:GQ:SDP:DP:RD:AD:FREQ:PVAL:RBQ:ABQ:RDF:RDR:ADF:ADR	0/0:17:19:19:16:3:15.79%:1.1486E-1:38:40:16:0:3:0	0/0:7:23:23:15:8:34.78%:1.8791E-3:38:37:14:1:3:5	0/0:7:23:23:15:8:34.78%:1.8791E-3:36:38:14:1:5:3
chrI.fa	26983	.	T	G	.	PASS	ADP=22;WT=0;HET=0;HOM=3;NC=0	GT:GQ:SDP:DP:RD:AD:FREQ:PVAL:RBQ:ABQ:RDF:RDR:ADF:ADR	1/1:105:19:19:0:19:100%:2.8292E-11:0:38:0:0:19:0	1/1:135:24:24:0:24:100%:3.101E-14:0:38:0:0:17:7	1/1:129:23:23:0:23:100%:1.2146E-13:0:37:0:0:19:4
chrI.fa	26991	.	C	T	.	PASS	ADP=24;WT=1;HET=2;HOM=0;NC=0	GT:GQ:SDP:DP:RD:AD:FREQ:PVAL:RBQ:ABQ:RDF:RDR:ADF:ADR	0/1:56:21:21:7:14:66.67%:2.1998E-6:37:31:7:0:14:0	0/1:52:27:27:13:14:51.85%:6.1806E-6:37:34:7:6:13:1	0/0:7:25:25:16:9:36%:8.1542E-4:36:35:13:3:8:1
chrI.fa	26997	.	T	C	.	PASS	ADP=26;WT=0;HET=3;HOM=0;NC=0	GT:GQ:SDP:DP:RD:AD:FREQ:PVAL:RBQ:ABQ:RDF:RDR:ADF:ADR	0/1:51:20:20:7:13:65%:6.4422E-6:36:34:7:0:13:0	0/1:55:31:29:14:15:51.72%:2.6068E-6:36:32:8:6:14:1	0/1:34:29:29:19:10:34.48%:3.8387E-4:35:32:16:3:9:1
chrI.fa	27027	.	A	T	.	PASS	ADP=23;WT=0;HET=1;HOM=2;NC=0	GT:GQ:SDP:DP:RD:AD:FREQ:PVAL:RBQ:ABQ:RDF:RDR:ADF:ADR	1/1:99:18:18:0:18:100%:1.1019E-10:0:31:0:0:18:0	0/1:116:27:27:3:24:88.89%:2.0853E-12:34:33:0:3:20:4	1/1:132:26:26:1:25:96.15%:5.4444E-14:34:33:0:1:23:2
chrI.fa	27035	.	T	C	.	PASS	ADP=22;WT=0;HET=1;HOM=2;NC=0	GT:GQ:SDP:DP:RD:AD:FREQ:PVAL:RBQ:ABQ:RDF:RDR:ADF:ADR	1/1:105:19:19:0:19:100%:2.8292E-11:0:35:0:0:19:0	0/1:75:25:25:7:18:72%:2.6626E-8:33:37:0:7:18:0	1/1:115:24:23:1:22:95.65%:2.9149E-12:31:37:0:1:20:2
chrI.fa	27036	.	G	A	.	PASS	ADP=22;WT=0;HET=0;HOM=3;NC=0	GT:GQ:SDP:DP:RD:AD:FREQ:PVAL:RBQ:ABQ:RDF:RDR:ADF:ADR	1/1:105:19:19:0:19:100%:2.8292E-11:0:34:0:0:19:0	1/1:126:25:25:1:24:96%:2.0568E-13:36:36:0:1:18:6	1/1:129:24:23:0:23:100%:1.2146E-13:0:37:0:0:20:3
chrI.fa	27044	.	C	T	.	PASS	ADP=20;WT=0;HET=1;HOM=2;NC=0	GT:GQ:SDP:DP:RD:AD:FREQ:PVAL:RBQ:ABQ:RDF:RDR:ADF:ADR	1/1:87:17:16:0:16:100%:1.6637E-9:0:35:0:0:16:0	0/1:66:25:23:7:16:69.57%:2.4726E-7:34:38:0:7:16:0	1/1:103:22:21:1:20:95.24%:4.0873E-11:28:38:0:1:18:2
chrI.fa	27060	.	A	T	.	PASS	ADP=20;WT=0;HET=0;HOM=3;NC=0	GT:GQ:SDP:DP:RD:AD:FREQ:PVAL:RBQ:ABQ:RDF:RDR:ADF:ADR	1/1:81:15:15:0:15:100%:6.4467E-9:0:32:0:0:13:2	1/1:158:28:28:0:28:100%:1.3074E-16:0:35:0:0:14:14	1/1:105:19:19:0:19:100%:2.8292E-11:0:34:0:0:17:2
chrI.fa	27063	.	G	A	.	PASS	ADP=23;WT=0;HET=0;HOM=3;NC=0	GT:GQ:SDP:DP:RD:AD:FREQ:PVAL:RBQ:ABQ:RDF:RDR:ADF:ADR	1/1:99:18:18:0:18:100%:1.1019E-10:0:32:0:0:16:2	1/1:176:31:31:0:31:100%:2.1486E-18:0:32:0:0:17:14	1/1:111:20:20:0:20:100%:7.2544E-12:0:34:0:0:18:2
chrI.fa	27072	.	A	G	.	PASS	ADP=24;WT=0;HET=1;HOM=2;NC=0	GT:GQ:SDP:DP:RD:AD:FREQ:PVAL:RBQ:ABQ:RDF:RDR:ADF:ADR	1/1:93:17:17:0:17:100%:4.2852E-10:0:34:0:0:14:3	0/1:110:36:36:10:26:72.22%:9.2118E-12:35:32:0:10:17:9	1/1:93:21:21:2:19:90.48%:4.7003E-10:31:33:0:2:17:2
chrI.fa	27075	.	G	A	.	PASS	ADP=25;WT=0;HET=1;HOM=2;NC=0	GT:GQ:SDP:DP:RD:AD:FREQ:PVAL:RBQ:ABQ:RDF:RDR:ADF:ADR	1/1:99:18:18:0:18:100%:1.1019E-10:0:36:0:0:14:4	0/1:110:37:36:10:26:72.22%:9.2118E-12:38:33:0:10:17:9	1/1:103:23:21:1:20:95.24%:4.0873E-11:40:34:0:1:17:3
chrI.fa	27080	.	C	T	.	PASS	ADP=27;WT=0;HET=2;HOM=1;NC=0	GT:GQ:SDP:DP:RD:AD:FREQ:PVAL:RBQ:ABQ:RDF:RDR:ADF:ADR	1/1:99:18:18:0:18:100%:1.1019E-10:0:36:0:0:13:5	0/1:130:41:40:10:30:75%:9.555E-14:38:33:0:10:17:13	0/1:95:23:23:3:20:86.96%:3.1579E-10:34:35:0:3:17:3
chrI.fa	27081	.	G	A	.	PASS	ADP=27;WT=0;HET=1;HOM=2;NC=0	GT:GQ:SDP:DP:RD:AD:FREQ:PVAL:RBQ:ABQ:RDF:RDR:ADF:ADR	1/1:99:18:18:0:18:100%:1.1019E-10:0:37:0:0:13:5	0/1:160:41:40:6:34:85%:8.7127E-17:40:33:0:6:17:17	1/1:121:24:24:1:23:95.83%:7.7525E-13:40:35:0:1:18:5
chrI.fa	27084	.	G	A	.	PASS	ADP=27;WT=0;HET=1;HOM=2;NC=0	GT:GQ:SDP:DP:RD:AD:FREQ:PVAL:RBQ:ABQ:RDF:RDR:ADF:ADR	1/1:99:19:18:0:18:100%:1.1019E-10:0:35:0:0:13:5	0/1:155:41:39:6:33:84.62%:2.9926E-16:39:34:0:6:16:17	1/1:121:24:24:1:23:95.83%:7.7525E-13:41:34:0:1:18:5
chrI.fa	27090	.	T	C	.	PASS	ADP=27;WT=0;HET=3;HOM=0;NC=0	GT:GQ:SDP:DP:RD:AD:FREQ:PVAL:RBQ:ABQ:RDF:RDR:ADF:ADR	0/1:56:21:21:7:14:66.67%:2.1998E-6:37:34:6:1:7:7	0/1:93:35:35:12:23:65.71%:4.6576E-10:39:36:6:6:5:18	0/1:69:25:25:8:17:68%:1.0983E-7:33:32:5:3:10:7
chrI.fa	27093	.	A	T	.	PASS	ADP=25;WT=3;HET=0;HOM=0;NC=0	GT:GQ:SDP:DP:RD:AD:FREQ:PVAL:RBQ:ABQ:RDF:RDR:ADF:ADR	0/0:7:21:21:14:7:33.33%:4.3101E-3:34:37:7:7:6:1	0/0:16:36:35:26:9:25.71%:1.0857E-3:36:39:5:21:5:4	0/0:15:22:21:17:4:19.05%:5.3471E-2:35:35:8:9:2:2
chrI.fa	27096	.	A	G	.	PASS	ADP=24;WT=3;HET=0;HOM=0;NC=0	GT:GQ:SDP:DP:RD:AD:FREQ:PVAL:RBQ:ABQ:RDF:RDR:ADF:ADR	0/0:5:19:19:12:7:36.84%:3.9926E-3:36:35:5:7:6:1	0/0:13:34:34:25:9:26.47%:1.0644E-3:35:39:4:21:5:4	0/0:10:20:20:15:5:25%:2.3562E-2:34:32:6:9:2:3
chrI.fa	27099	.	T	C	.	PASS	ADP=21;WT=0;HET=3;HOM=0;NC=0	GT:GQ:SDP:DP:RD:AD:FREQ:PVAL:RBQ:ABQ:RDF:RDR:ADF:ADR	0/1:37:18:18:8:10:55.56%:1.7215E-4:35:36:7:1:3:7	0/1:70:30:30:12:18:60%:9.3503E-8:38:34:5:7:2:16	0/1:44:16:16:5:11:68.75%:3.3854E-5:30:36:2:3:4:7
chrI.fa	27105	.	A	G	.	PASS	ADP=22;WT=0;HET=3;HOM=0;NC=0	GT:GQ:SDP:DP:RD:AD:FREQ:PVAL:RBQ:ABQ:RDF:RDR:ADF:ADR	0/1:58:17:17:0:11:64.71%:1.4176E-6:0:36:0:0:3:8	0/1:109:32:32:1:21:65.62%:1.0931E-11:39:35:0:1:2:19	0/1:76:19:19:0:14:73.68%:2.4927E-8:0:35:0:0:4:10
chrI.fa	27126	.	T	C	.	PASS	ADP=34;WT=0;HET=3;HOM=0;NC=0	GT:GQ:SDP:DP:RD:AD:FREQ:PVAL:RBQ:ABQ:RDF:RDR:ADF:ADR	0/1:100:31:30:7:23:76.67%:8.7055E-11:33:36:6:1:9:14	0/1:155:45:45:10:35:77.78%:2.817E-16:36:36:5:5:5:30	0/1:99:27:27:5:22:81.48%:1.0343E-10:36:34:2:3:7:15
chrI.fa	27129	.	C	G	.	PASS	ADP=35;WT=0;HET=0;HOM=3;NC=0	GT:GQ:SDP:DP:RD:AD:FREQ:PVAL:RBQ:ABQ:RDF:RDR:ADF:ADR	1/1:176:32:31:0:31:100%:2.1486E-18:0:35:0:0:15:16	1/1:255:48:48:0:48:100%:1.554E-28:0:36:0:0:12:36	1/1:158:28:28:0:28:100%:1.3074E-16:0:35:0:0:9:19
chrI.fa	141135	.	A	T	.	PASS	ADP=41;WT=0;HET=0;HOM=3;NC=0	GT:GQ:SDP:DP:RD:AD:FREQ:PVAL:RBQ:ABQ:RDF:RDR:ADF:ADR	1/1:200:35:35:0:35:100%:8.9137E-21:0:37:0:0:22:13	1/1:212:38:37:0:37:100%:5.7269E-22:0:35:0:0:24:13	1/1:255:52:51:0:51:100%:2.5024E-30:0:35:0:0:38:13
chrI.fa	152348	.	G	A	.	PASS	ADP=45;WT=0;HET=0;HOM=3;NC=0	GT:GQ:SDP:DP:RD:AD:FREQ:PVAL:RBQ:ABQ:RDF:RDR:ADF:ADR	1/1:194:34:34:0:34:100%:3.5146E-20:0:36:0:0:18:16	1/1:206:36:36:0:36:100%:2.2598E-21:0:35:0:0:16:20	1/1:255:67:66:0:66:100%:2.6498E-39:0:34:0:0:36:30
chrI.fa	163774	.	C	G	.	PASS	ADP=5;WT=1;HET=0;HOM=0;NC=2	GT:GQ:SDP:DP:RD:AD:FREQ:PVAL:RBQ:ABQ:RDF:RDR:ADF:ADR	./.:.:4	./.:.:9	./.:.:4
chrI.fa	181746	.	C	T	.	PASS	ADP=53;WT=0;HET=0;HOM=3;NC=0	GT:GQ:SDP:DP:RD:AD:FREQ:PVAL:RBQ:ABQ:RDF:RDR:ADF:ADR	1/1:255:47:47:0:47:100%:6.1512E-28:0:36:0:0:25:22	1/1:255:60:59:0:59:100%:4.1056E-35:0:36:0:0:27:32	1/1:255:55:55:0:55:100%:1.0149E-32:0:37:0:0:30:25
chrI.fa	181772	.	T	C	.	PASS	ADP=55;WT=0;HET=0;HOM=3;NC=0	GT:GQ:SDP:DP:RD:AD:FREQ:PVAL:RBQ:ABQ:RDF:RDR:ADF:ADR	1/1:255:45:45:0:45:100%:9.6314E-27:0:37:0:0:23:22	1/1:255:65:65:0:65:100%:1.0519E-38:0:37:0:0:26:39	1/1:255:57:57:0:57:100%:6.4572E-34:0:37:0:0:28:29
chrI.fa	182040	.	C	T	.	PASS	ADP=59;WT=0;HET=0;HOM=3;NC=0	GT:GQ:SDP:DP:RD:AD:FREQ:PVAL:RBQ:ABQ:RDF:RDR:ADF:ADR	1/1:248:43:43:0:43:100%:1.5066E-25:0:36:0:0:24:19	1/1:255:57:56:0:56:100%:2.5602E-33:0:35:0:0:23:33	1/1:255:80:80:0:80:100%:1.0864E-47:0:36:0:0:49:31
chrI.fa	182045	.	A	G	.	PASS	ADP=57;WT=0;HET=0;HOM=3;NC=0	GT:GQ:SDP:DP:RD:AD:FREQ:PVAL:RBQ:ABQ:RDF:RDR:ADF:ADR	1/1:230:40:40:0:40:100%:9.3017E-24:0:36:0:0:22:18	1/1:255:58:58:0:58:100%:1.6283E-34:0:36:0:0:23:35	1/1:255:77:75:0:75:100%:1.0773E-44:0:36:0:0:44:31
chrI.fa	188824	.	A	G	.	PASS	ADP=60;WT=2;HET=1;HOM=0;NC=0	GT:GQ:SDP:DP:RD:AD:FREQ:PVAL:RBQ:ABQ:RDF:RDR:ADF:ADR	0/0:56:49:49:45:4:8.16%:5.8654E-2:35:34:21:24:0:4	0/1:39:54:54:42:12:22.22%:1.23E-4:34:33:19:23:2:10	0/0:69:78:78:69:9:11.54%:1.5299E-3:35:34:23:46:4:5
chrI.fa	188881	.	G	C	.	PASS	ADP=71;WT=0;HET=3;HOM=0;NC=0	GT:GQ:SDP:DP:RD:AD:FREQ:PVAL:RBQ:ABQ:RDF:RDR:ADF:ADR	0/1:35:54:53:42:11:20.75%:2.7419E-4:37:32:26:16:4:7	0/1:74:73:73:51:22:30.14%:3.694E-8:37:35:28:23:3:19	0/1:87:89:89:63:26:29.21%:1.7512E-9:37:34:31:32:7:19
chrI.fa	188939	.	A	G	.	PASS	ADP=83;WT=0;HET=3;HOM=0;NC=0	GT:GQ:SDP:DP:RD:AD:FREQ:PVAL:RBQ:ABQ:RDF:RDR:ADF:ADR	0/1:38:60:60:48:12:20%:1.3273E-4:36:34:22:26:8:4	0/1:65:83:82:62:20:24.39%:2.5505E-7:37:38:31:31:13:7	0/1:139:108:108:68:40:37.04%:1.0549E-14:36:37:32:36:22:18
chrI.fa	195585	.	C	T	.	PASS	ADP=48;WT=0;HET=0;HOM=3;NC=0	GT:GQ:SDP:DP:RD:AD:FREQ:PVAL:RBQ:ABQ:RDF:RDR:ADF:ADR	1/1:255:47:46:0:46:100%:2.4343E-27:0:35:0:0:26:20	1/1:255:46:45:0:45:100%:9.6314E-27:0:34:0:0:19:26	1/1:255:54:54:0:54:100%:4.0229E-32:0:35:0:0:23:31
chrI.fa	195677	.	A	G	.	PASS	ADP=57;WT=0;HET=0;HOM=3;NC=0	GT:GQ:SDP:DP:RD:AD:FREQ:PVAL:RBQ:ABQ:RDF:RDR:ADF:ADR	1/1:224:40:40:0:39:97.5%:3.6742E-23:0:37:0:0:23:16	1/1:255:70:70:0:70:100%:1.0659E-41:0:35:0:0:31:39	1/1:255:65:63:0:62:98.41%:6.5755E-37:0:36:0:0:26:36
chrI.fa	196779	.	G	A	.	PASS	ADP=49;WT=0;HET=0;HOM=3;NC=0	GT:GQ:SDP:DP:RD:AD:FREQ:PVAL:RBQ:ABQ:RDF:RDR:ADF:ADR	1/1:255:49:49:0:49:100%:3.925E-29:0:38:0:0:26:23	1/1:255:53:52:2:50:96.15%:9.0394E-28:39:38:0:2:24:26	1/1:255:46:46:0:46:100%:2.4343E-27:0:39:0:0:29:17
chrI.fa	196858	.	C	T	.	PASS	ADP=38;WT=0;HET=0;HOM=3;NC=0	GT:GQ:SDP:DP:RD:AD:FREQ:PVAL:RBQ:ABQ:RDF:RDR:ADF:ADR	1/1:194:34:34:0:34:100%:3.5146E-20:0:37:0:0:21:13	1/1:224:40:39:0:39:100%:3.6742E-23:0:36:0:0:21:18	1/1:248:43:43:0:43:100%:1.5066E-25:0:35:0:0:21:22
chrI.fa	196884	.	C	T	.	PASS	ADP=42;WT=0;HET=0;HOM=3;NC=0	GT:GQ:SDP:DP:RD:AD:FREQ:PVAL:RBQ:ABQ:RDF:RDR:ADF:ADR	1/1:200:35:35:0:35:100%:8.9137E-21:0:36:0:0:19:16	1/1:255:50:50:0:50:100%:9.9117E-30:0:35:0:0:29:21	1/1:242:43:42:0:42:100%:5.9562E-25:0:36:0:0:19:23
chrI.fa	196891	.	G	T	.	PASS	ADP=38;WT=0;HET=0;HOM=3;NC=0	GT:GQ:SDP:DP:RD:AD:FREQ:PVAL:RBQ:ABQ:RDF:RDR:ADF:ADR	1/1:164:30:29:0:29:100%:3.3259E-17:0:37:0:0:16:13	1/1:242:42:42:0:42:100%:5.9562E-25:0:38:0:0:26:16	1/1:254:44:44:0:44:100%:3.8097E-26:0:36:0:0:18:26
chrI.fa	196899	.	C	T	.	PASS	ADP=37;WT=0;HET=0;HOM=3;NC=0	GT:GQ:SDP:DP:RD:AD:FREQ:PVAL:RBQ:ABQ:RDF:RDR:ADF:ADR	1/1:158:28:28:0:28:100%:1.3074E-16:0:33:0:0:12:16	1/1:236:42:41:0:41:100%:2.3541E-24:0:33:0:0:23:18	1/1:248:43:43:0:43:100%:1.5066E-25:0:35:0:0:16:27
chrI.fa	196901	.	A	C	.	PASS	ADP=39;WT=0;HET=0;HOM=3;NC=0	GT:GQ:SDP:DP:RD:AD:FREQ:PVAL:RBQ:ABQ:RDF:RDR:ADF:ADR	1/1:170:30:30:0:30:100%:8.4556E-18:0:34:0:0:14:16	1/1:248:44:43:0:43:100%:1.5066E-25:0:35:0:0:25:18	1/1:255:45:45:0:45:100%:9.6314E-27:0:36:0:0:18:27
chrI.fa	196924	.	T	C	.	PASS	ADP=43;WT=0;HET=0;HOM=3;NC=0	GT:GQ:SDP:DP:RD:AD:FREQ:PVAL:RBQ:ABQ:RDF:RDR:ADF:ADR	1/1:164:30:29:0:29:100%:3.3259E-17:0:36:0:0:14:15	1/1:255:47:47:0:47:100%:6.1512E-28:0:36:0:0:27:20	1/1:255:53:53:0:53:100%:1.5943E-31:0:37:0:0:20:33
chrI.fa	197024	.	A	G	.	PASS	ADP=51;WT=0;HET=0;HOM=3;NC=0	GT:GQ:SDP:DP:RD:AD:FREQ:PVAL:RBQ:ABQ:RDF:RDR:ADF:ADR	1/1:218:38:38:0:38:100%:1.4508E-22:0:38:0:0:19:19	1/1:255:53:53:0:53:100%:1.5943E-31:0:38:0:0:26:27	1/1:255:62:62:0:62:100%:6.5755E-37:0:38:0:0:35:27
chrI.fa	197032	.	C	T	.	PASS	ADP=51;WT=0;HET=0;HOM=3;NC=0	GT:GQ:SDP:DP:RD:AD:FREQ:PVAL:RBQ:ABQ:RDF:RDR:ADF:ADR	1/1:230:41:40:0:40:100%:9.3017E-24:0:37:0:0:21:19	1/1:255:52:52:0:52:100%:6.3169E-31:0:37:0:0:26:26	1/1:255:61:61:0:61:100%:2.609E-36:0:39:0:0:33:28
chrI.fa	197120	.	G	A	.	PASS	ADP=48;WT=0;HET=0;HOM=3;NC=0	GT:GQ:SDP:DP:RD:AD:FREQ:PVAL:RBQ:ABQ:RDF:RDR:ADF:ADR	1/1:212:38:37:0:37:100%:5.7269E-22:0:34:0:0:16:21	1/1:255:50:50:0:50:100%:9.9117E-30:0:36:0:0:32:18	1/1:255:57:57:0:57:100%:6.4572E-34:0:34:0:0:35:22
chrI.fa	197123	.	G	A	.	PASS	ADP=49;WT=0;HET=0;HOM=3;NC=0	GT:GQ:SDP:DP:RD:AD:FREQ:PVAL:RBQ:ABQ:RDF:RDR:ADF:ADR	1/1:224:39:39:0:39:100%:3.6742E-23:0:37:0:0:16:23	1/1:255:52:51:0:51:100%:2.5024E-30:0:38:0:0:32:19	1/1:255:58:58:0:58:100%:1.6283E-34:0:37:0:0:36:22
chrI.fa	197216	.	A	G	.	PASS	ADP=53;WT=0;HET=0;HOM=3;NC=0	GT:GQ:SDP:DP:RD:AD:FREQ:PVAL:RBQ:ABQ:RDF:RDR:ADF:ADR	1/1:206:37:36:0:36:100%:2.2598E-21:0:38:0:0:17:19	1/1:255:55:55:0:55:100%:1.0149E-32:0:37:0:0:24:31	1/1:255:70:69:0:69:100%:4.233E-41:0:37:0:0:33:36
chrI.fa	197236	.	G	T	.	PASS	ADP=55;WT=0;HET=0;HOM=3;NC=0	GT:GQ:SDP:DP:RD:AD:FREQ:PVAL:RBQ:ABQ:RDF:RDR:ADF:ADR	1/1:218:38:38:0:38:100%:1.4508E-22:0:39:0:0:18:20	1/1:255:58:58:0:58:100%:1.6283E-34:0:39:0:0:28:30	1/1:255:70:70:0:70:100%:1.0659E-41:0:38:0:0:33:37
chrI.fa	197242	.	T	G	.	PASS	ADP=56;WT=0;HET=0;HOM=3;NC=0	GT:GQ:SDP:DP:RD:AD:FREQ:PVAL:RBQ:ABQ:RDF:RDR:ADF:ADR	1/1:206:36:36:0:36:100%:2.2598E-21:0:38:0:0:18:18	1/1:255:57:57:0:57:100%:6.4572E-34:0:39:0:0:30:27	1/1:255:75:75:0:75:100%:1.0773E-44:0:38:0:0:35:40
chrI.fa	197243	.	C	T	.	PASS	ADP=56;WT=0;HET=0;HOM=3;NC=0	GT:GQ:SDP:DP:RD:AD:FREQ:PVAL:RBQ:ABQ:RDF:RDR:ADF:ADR	1/1:206:36:36:0:36:100%:2.2598E-21:0:36:0:0:18:18	1/1:255:57:57:0:57:100%:6.4572E-34:0:36:0:0:30:27	1/1:255:76:75:0:75:100%:1.0773E-44:0:35:0:0:35:40
chrI.fa	197277	.	T	C	.	PASS	ADP=57;WT=0;HET=0;HOM=3;NC=0	GT:GQ:SDP:DP:RD:AD:FREQ:PVAL:RBQ:ABQ:RDF:RDR:ADF:ADR	1/1:224:40:39:0:39:100%:3.6742E-23:0:37:0:0:19:20	1/1:255:57:57:0:57:100%:6.4572E-34:0:37:0:0:35:22	1/1:255:75:75:0:75:100%:1.0773E-44:0:37:0:0:39:36
chrI.fa	197344	.	C	T	.	PASS	ADP=57;WT=0;HET=0;HOM=3;NC=0	GT:GQ:SDP:DP:RD:AD:FREQ:PVAL:RBQ:ABQ:RDF:RDR:ADF:ADR	1/1:242:42:42:0:42:100%:5.9562E-25:0:38:0:0:19:23	1/1:255:64:64:0:64:100%:4.1752E-38:0:37:0:0:30:34	1/1:255:65:65:0:65:100%:1.0519E-38:0:36:0:0:28:37
chrI.fa	197350	.	G	A	.	PASS	ADP=58;WT=0;HET=0;HOM=3;NC=0	GT:GQ:SDP:DP:RD:AD:FREQ:PVAL:RBQ:ABQ:RDF:RDR:ADF:ADR	1/1:254:44:44:0:44:100%:3.8097E-26:0:36:0:0:20:24	1/1:255:61:61:0:61:100%:2.609E-36:0:36:0:0:28:33	1/1:255:71:71:0:71:100%:2.6835E-42:0:36:0:0:31:40
chrI.fa	197428	.	A	T	.	PASS	ADP=41;WT=0;HET=0;HOM=3;NC=0	GT:GQ:SDP:DP:RD:AD:FREQ:PVAL:RBQ:ABQ:RDF:RDR:ADF:ADR	1/1:182:32:32:0:32:100%:5.4567E-19:0:36:0:0:16:16	1/1:230:40:40:0:40:100%:9.3017E-24:0:38:0:0:17:23	1/1:255:53:53:0:53:100%:1.5943E-31:0:37:0:0:18:35
chrI.fa	197459	.	T	C	.	PASS	ADP=43;WT=0;HET=0;HOM=3;NC=0	GT:GQ:SDP:DP:RD:AD:FREQ:PVAL:RBQ:ABQ:RDF:RDR:ADF:ADR	1/1:152:27:27:0:27:100%:5.1363E-16:0:36:0:0:15:12	1/1:255:49:48:0:48:100%:1.554E-28:0:37:0:0:22:26	1/1:255:55:54:0:54:100%:4.0229E-32:0:38:0:0:25:29
chrI.fa	197476	.	T	C	.	PASS	ADP=50;WT=0;HET=0;HOM=3;NC=0	GT:GQ:SDP:DP:RD:AD:FREQ:PVAL:RBQ:ABQ:RDF:RDR:ADF:ADR	1/1:176:31:31:0:31:100%:2.1486E-18:0:37:0:0:15:16	1/1:255:58:58:0:58:100%:1.6283E-34:0:38:0:0:24:34	1/1:255:63:63:0:63:100%:1.657E-37:0:38:0:0:30:33
chrI.fa	197484	.	T	C	.	PASS	ADP=51;WT=0;HET=0;HOM=3;NC=0	GT:GQ:SDP:DP:RD:AD:FREQ:PVAL:RBQ:ABQ:RDF:RDR:ADF:ADR	1/1:170:31:30:0:30:100%:8.4556E-18:0:38:0:0:14:16	1/1:255:60:60:2:58:96.67%:1.9573E-32:32:38:2:0:26:32	1/1:255:65:64:0:64:100%:4.1752E-38:0:38:0:0:31:33
chrI.fa	197497	.	G	A	.	PASS	ADP=53;WT=0;HET=0;HOM=3;NC=0	GT:GQ:SDP:DP:RD:AD:FREQ:PVAL:RBQ:ABQ:RDF:RDR:ADF:ADR	1/1:200:36:35:0:35:100%:8.9137E-21:0:38:0:0:17:18	1/1:255:57:57:2:55:96.49%:1.1048E-30:40:38:2:0:22:33	1/1:255:69:69:0:69:100%:4.233E-41:0:38:0:0:36:33
chrI.fa	197560	.	A	G	.	PASS	ADP=48;WT=0;HET=0;HOM=3;NC=0	GT:GQ:SDP:DP:RD:AD:FREQ:PVAL:RBQ:ABQ:RDF:RDR:ADF:ADR	1/1:206:36:36:0:36:100%:2.2598E-21:0:37:0:0:16:20	1/1:247:49:48:2:46:95.83%:1.9036E-25:33:37:2:0:19:27	1/1:255:63:61:0:61:100%:2.609E-36:0:37:0:0:26:35
chrI.fa	197587	.	G	A	.	PASS	ADP=48;WT=0;HET=0;HOM=3;NC=0	GT:GQ:SDP:DP:RD:AD:FREQ:PVAL:RBQ:ABQ:RDF:RDR:ADF:ADR	1/1:242:42:42:0:42:100%:5.9562E-25:0:38:0:0:21:21	1/1:255:46:46:0:46:100%:2.4343E-27:0:38:0:0:24:22	1/1:255:58:58:0:58:100%:1.6283E-34:0:38:0:0:27:31
chrI.fa	197616	.	T	A	.	PASS	ADP=43;WT=0;HET=0;HOM=3;NC=0	GT:GQ:SDP:DP:RD:AD:FREQ:PVAL:RBQ:ABQ:RDF:RDR:ADF:ADR	1/1:194:34:34:0:34:100%:3.5146E-20:0:37:0:0:19:15	1/1:248:43:43:0:43:100%:1.5066E-25:0:37:0:0:29:14	1/1:255:52:52:1:51:98.08%:3.3479E-29:41:37:0:1:26:25
chrI.fa	197618	.	A	T	.	PASS	ADP=43;WT=0;HET=0;HOM=3;NC=0	GT:GQ:SDP:DP:RD:AD:FREQ:PVAL:RBQ:ABQ:RDF:RDR:ADF:ADR	1/1:194:34:34:0:34:100%:3.5146E-20:0:37:0:0:19:15	1/1:248:43:43:0:43:100%:1.5066E-25:0:37:0:0:29:14	1/1:255:52:52:1:51:98.08%:3.3479E-29:40:37:0:1:26:25
chrI.fa	197619	.	C	A	.	PASS	ADP=43;WT=0;HET=0;HOM=3;NC=0	GT:GQ:SDP:DP:RD:AD:FREQ:PVAL:RBQ:ABQ:RDF:RDR:ADF:ADR	1/1:194:34:34:0:34:100%:3.5146E-20:0:35:0:0:19:15	1/1:248:43:43:0:43:100%:1.5066E-25:0:37:0:0:29:14	1/1:255:52:52:1:51:98.08%:3.3479E-29:41:36:0:1:26:25
chrI.fa	197620	.	T	C	.	PASS	ADP=43;WT=0;HET=0;HOM=3;NC=0	GT:GQ:SDP:DP:RD:AD:FREQ:PVAL:RBQ:ABQ:RDF:RDR:ADF:ADR	1/1:194:34:34:0:34:100%:3.5146E-20:0:37:0:0:19:15	1/1:248:43:43:0:43:100%:1.5066E-25:0:37:0:0:29:14	1/1:255:52:52:1:51:98.08%:3.3479E-29:41:37:0:1:26:25
chrI.fa	197621	.	G	T	.	PASS	ADP=43;WT=0;HET=0;HOM=3;NC=0	GT:GQ:SDP:DP:RD:AD:FREQ:PVAL:RBQ:ABQ:RDF:RDR:ADF:ADR	1/1:194:34:34:0:34:100%:3.5146E-20:0:37:0:0:19:15	1/1:248:43:43:0:43:100%:1.5066E-25:0:37:0:0:29:14	1/1:255:52:52:1:51:98.08%:3.3479E-29:41:37:0:1:26:25
chrI.fa	197622	.	T	G	.	PASS	ADP=43;WT=0;HET=0;HOM=3;NC=0	GT:GQ:SDP:DP:RD:AD:FREQ:PVAL:RBQ:ABQ:RDF:RDR:ADF:ADR	1/1:194:34:34:0:34:100%:3.5146E-20:0:37:0:0:19:15	1/1:248:43:43:0:43:100%:1.5066E-25:0:37:0:0:29:14	1/1:255:52:52:1:51:98.08%:3.3479E-29:36:37:0:1:26:25
chrI.fa	197629	.	C	T	.	PASS	ADP=42;WT=0;HET=0;HOM=3;NC=0	GT:GQ:SDP:DP:RD:AD:FREQ:PVAL:RBQ:ABQ:RDF:RDR:ADF:ADR	1/1:194:34:34:0:34:100%:3.5146E-20:0:38:0:0:19:15	1/1:248:43:43:0:43:100%:1.5066E-25:0:37:0:0:29:14	1/1:255:51:51:0:51:100%:2.5024E-30:0:38:0:0:26:25
chrI.fa	197646	.	T	G	.	PASS	ADP=53;WT=0;HET=0;HOM=3;NC=0	GT:GQ:SDP:DP:RD:AD:FREQ:PVAL:RBQ:ABQ:RDF:RDR:ADF:ADR	1/1:242:43:42:0:42:100%:5.9562E-25:0:36:0:0:23:19	1/1:255:54:54:0:54:100%:4.0229E-32:0:37:0:0:38:16	1/1:255:65:65:0:65:100%:1.0519E-38:0:36:0:0:36:29
chrI.fa	197656	.	A	G	.	PASS	ADP=54;WT=0;HET=0;HOM=3;NC=0	GT:GQ:SDP:DP:RD:AD:FREQ:PVAL:RBQ:ABQ:RDF:RDR:ADF:ADR	1/1:224:39:39:0:39:100%:3.6742E-23:0:37:0:0:21:18	1/1:255:60:60:0:60:100%:1.035E-35:0:37:0:0:44:16	1/1:255:65:64:0:64:100%:4.1752E-38:0:37:0:0:37:27
chrI.fa	197694	.	G	T	.	PASS	ADP=50;WT=0;HET=0;HOM=3;NC=0	GT:GQ:SDP:DP:RD:AD:FREQ:PVAL:RBQ:ABQ:RDF:RDR:ADF:ADR	1/1:176:31:31:0:31:100%:2.1486E-18:0:38:0:0:18:13	1/1:255:57:57:3:54:94.74%:2.2097E-29:40:36:1:2:33:21	1/1:255:63:63:0:63:100%:1.657E-37:0:37:0:0:41:22
chrI.fa	197695	.	A	G	.	PASS	ADP=50;WT=0;HET=0;HOM=3;NC=0	GT:GQ:SDP:DP:RD:AD:FREQ:PVAL:RBQ:ABQ:RDF:RDR:ADF:ADR	1/1:176:31:31:0:31:100%:2.1486E-18:0:38:0:0:18:13	1/1:255:57:57:3:54:94.74%:2.2097E-29:40:36:1:2:33:21	1/1:255:63:63:0:63:100%:1.657E-37:0:37:0:0:41:22
chrI.fa	197758	.	A	G	.	PASS	ADP=44;WT=0;HET=0;HOM=3;NC=0	GT:GQ:SDP:DP:RD:AD:FREQ:PVAL:RBQ:ABQ:RDF:RDR:ADF:ADR	1/1:182:33:32:0:32:100%:5.4567E-19:0:35:0:0:19:13	1/1:183:39:39:3:36:92.31%:4.2179E-19:37:35:1:2:17:19	1/1:255:62:62:0:62:100%:6.5755E-37:0:34:0:0:38:24
chrI.fa	197760	.	G	C	.	PASS	ADP=43;WT=0;HET=0;HOM=3;NC=0	GT:GQ:SDP:DP:RD:AD:FREQ:PVAL:RBQ:ABQ:RDF:RDR:ADF:ADR	1/1:176:32:31:0:31:100%:2.1486E-18:0:36:0:0:18:13	1/1:178:38:38:3:35:92.11%:1.5466E-18:37:35:1:2:16:19	1/1:255:62:62:0:62:100%:6.5755E-37:0:34:0:0:38:24
chrI.fa	197765	.	C	G	.	PASS	ADP=42;WT=0;HET=0;HOM=3;NC=0	GT:GQ:SDP:DP:RD:AD:FREQ:PVAL:RBQ:ABQ:RDF:RDR:ADF:ADR	1/1:176:32:31:0:31:100%:2.1486E-18:0:38:0:0:19:12	1/1:196:37:37:1:36:97.3%:2.1762E-20:34:36:1:0:17:19	1/1:255:59:59:0:59:100%:4.1056E-35:0:36:0:0:34:25
chrI.fa	197770	.	A	G	.	PASS	ADP=42;WT=0;HET=0;HOM=3;NC=0	GT:GQ:SDP:DP:RD:AD:FREQ:PVAL:RBQ:ABQ:RDF:RDR:ADF:ADR	1/1:176:31:31:0:31:100%:2.1486E-18:0:37:0:0:19:12	1/1:190:38:36:1:35:97.22%:8.3613E-20:31:36:1:0:17:18	1/1:255:60:59:0:59:100%:4.1056E-35:0:36:0:0:35:24
chrI.fa	197772	.	A	G	.	PASS	ADP=41;WT=0;HET=0;HOM=3;NC=0	GT:GQ:SDP:DP:RD:AD:FREQ:PVAL:RBQ:ABQ:RDF:RDR:ADF:ADR	1/1:170:31:30:0:30:100%:8.4556E-18:0:36:0:0:18:12	1/1:200:36:35:0:35:100%:8.9137E-21:0:36:0:0:17:18	1/1:255:59:59:0:59:100%:4.1056E-35:0:36:0:0:34:25
chrI.fa	197783	.	G	A	.	PASS	ADP=40;WT=0;HET=0;HOM=3;NC=0	GT:GQ:SDP:DP:RD:AD:FREQ:PVAL:RBQ:ABQ:RDF:RDR:ADF:ADR	1/1:170:31:30:0:30:100%:8.4556E-18:0:37:0:0:16:14	1/1:224:40:39:0:39:100%:3.6742E-23:0:34:0:0:17:22	1/1:255:54:53:0:53:100%:1.5943E-31:0:35:0:0:29:24
chrI.fa	197791	.	A	G	.	PASS	ADP=43;WT=0;HET=0;HOM=3;NC=0	GT:GQ:SDP:DP:RD:AD:FREQ:PVAL:RBQ:ABQ:RDF:RDR:ADF:ADR	1/1:164:29:29:0:29:100%:3.3259E-17:0:37:0:0:16:13	1/1:255:45:45:0:45:100%:9.6314E-27:0:36:0:0:19:26	1/1:255:57:57:0:57:100%:6.4572E-34:0:35:0:0:29:28
chrI.fa	197811	.	G	A	.	PASS	ADP=40;WT=0;HET=0;HOM=3;NC=0	GT:GQ:SDP:DP:RD:AD:FREQ:PVAL:RBQ:ABQ:RDF:RDR:ADF:ADR	1/1:152:27:27:0:27:100%:5.1363E-16:0:36:0:0:18:9	1/1:224:41:39:0:39:100%:3.6742E-23:0:36:0:0:13:26	1/1:255:55:55:0:55:100%:1.0149E-32:0:35:0:0:26:29
chrI.fa	197819	.	A	G	.	PASS	ADP=45;WT=0;HET=0;HOM=3;NC=0	GT:GQ:SDP:DP:RD:AD:FREQ:PVAL:RBQ:ABQ:RDF:RDR:ADF:ADR	1/1:152:27:27:0:27:100%:5.1363E-16:0:35:0:0:19:8	1/1:255:48:48:0:48:100%:1.554E-28:0:37:0:0:16:32	1/1:255:61:61:0:61:100%:2.609E-36:0:36:0:0:30:31
chrI.fa	197825	.	G	A	.	PASS	ADP=46;WT=0;HET=0;HOM=3;NC=0	GT:GQ:SDP:DP:RD:AD:FREQ:PVAL:RBQ:ABQ:RDF:RDR:ADF:ADR	1/1:170:31:30:0:30:100%:8.4556E-18:0:37:0:0:19:11	1/1:255:49:49:0:49:100%:3.925E-29:0:37:0:0:17:32	1/1:255:60:60:0:60:100%:1.035E-35:0:37:0:0:29:31
chrI.fa	197873	.	G	A	.	PASS	ADP=56;WT=0;HET=0;HOM=3;NC=0	GT:GQ:SDP:DP:RD:AD:FREQ:PVAL:RBQ:ABQ:RDF:RDR:ADF:ADR	1/1:255:45:45:0:45:100%:9.6314E-27:0:38:0:0:26:19	1/1:255:57:56:1:55:98.21%:1.4593E-31:32:37:0:1:20:35	1/1:255:67:67:0:67:100%:6.6743E-40:0:37:0:0:34:33
chrI.fa	197908	.	C	T	.	PASS	ADP=62;WT=0;HET=0;HOM=3;NC=0	GT:GQ:SDP:DP:RD:AD:FREQ:PVAL:RBQ:ABQ:RDF:RDR:ADF:ADR	1/1:255:57:56:0:56:100%:2.5602E-33:0:38:0:0:28:28	1/1:255:57:57:1:56:98.25%:3.7452E-32:40:38:0:1:28:28	1/1:255:74:74:0:74:100%:4.2804E-44:0:37:0:0:35:39
chrI.fa	197983	.	T	A	.	PASS	ADP=50;WT=0;HET=0;HOM=3;NC=0	GT:GQ:SDP:DP:RD:AD:FREQ:PVAL:RBQ:ABQ:RDF:RDR:ADF:ADR	1/1:146:26:26:0:26:100%:2.0165E-15:0:36:0:0:9:17	1/1:255:52:52:0:52:100%:6.3169E-31:0:36:0:0:38:14	1/1:255:72:72:0:72:100%:6.7558E-43:0:36:0:0:27:45
chrI.fa	198013	.	T	A	.	PASS	ADP=43;WT=0;HET=0;HOM=3;NC=0	GT:GQ:SDP:DP:RD:AD:FREQ:PVAL:RBQ:ABQ:RDF:RDR:ADF:ADR	1/1:99:19:18:0:18:100%:1.1019E-10:0:37:0:0:10:8	1/1:255:49:48:0:48:100%:1.554E-28:0:36:0:0:31:17	1/1:255:67:65:2:63:96.92%:2.3257E-35:22:36:2:0:27:36
chrI.fa	198022	.	A	G	.	PASS	ADP=42;WT=0;HET=0;HOM=3;NC=0	GT:GQ:SDP:DP:RD:AD:FREQ:PVAL:RBQ:ABQ:RDF:RDR:ADF:ADR	1/1:99:19:18:0:18:100%:1.1019E-10:0:38:0:0:10:8	1/1:248:44:43:0:43:100%:1.5066E-25:0:36:0:0:27:16	1/1:255:68:66:0:64:96.97%:4.1752E-38:0:36:0:0:28:36
chrI.fa	198027	.	C	T	.	PASS	ADP=37;WT=0;HET=0;HOM=3;NC=0	GT:GQ:SDP:DP:RD:AD:FREQ:PVAL:RBQ:ABQ:RDF:RDR:ADF:ADR	1/1:99:19:18:0:18:100%:1.1019E-10:0:24:0:0:9:9	1/1:200:36:35:0:35:100%:8.9137E-21:0:25:0:0:22:13	1/1:255:60:58:2:56:96.55%:2.8822E-31:27:25:2:0:26:30
chrI.fa	198118	.	G	A	.	PASS	ADP=51;WT=0;HET=0;HOM=3;NC=0	GT:GQ:SDP:DP:RD:AD:FREQ:PVAL:RBQ:ABQ:RDF:RDR:ADF:ADR	1/1:242:42:42:0:42:100%:5.9562E-25:0:36:0:0:18:24	1/1:255:47:47:0:47:100%:6.1512E-28:0:36:0:0:19:28	1/1:255:67:66:0:66:100%:2.6498E-39:0:36:0:0:37:29
chrI.fa	198168	.	G	T	.	PASS	ADP=54;WT=0;HET=0;HOM=3;NC=0	GT:GQ:SDP:DP:RD:AD:FREQ:PVAL:RBQ:ABQ:RDF:RDR:ADF:ADR	1/1:218:38:38:0:38:100%:1.4508E-22:0:35:0:0:18:20	1/1:255:70:70:0:70:100%:1.0659E-41:0:35:0:0:34:36	1/1:255:56:55:0:55:100%:1.0149E-32:0:35:0:0:21:34
chrI.fa	198190	.	T	C	.	PASS	ADP=58;WT=0;HET=0;HOM=3;NC=0	GT:GQ:SDP:DP:RD:AD:FREQ:PVAL:RBQ:ABQ:RDF:RDR:ADF:ADR	1/1:224:39:39:0:39:100%:3.6742E-23:0:37:0:0:21:18	1/1:255:72:72:0:72:100%:6.7558E-43:0:37:0:0:35:37	1/1:255:64:64:0:64:100%:4.1752E-38:0:37:0:0:27:37
chrI.fa	198215	.	C	A	.	PASS	ADP=58;WT=0;HET=0;HOM=3;NC=0	GT:GQ:SDP:DP:RD:AD:FREQ:PVAL:RBQ:ABQ:RDF:RDR:ADF:ADR	1/1:224:39:39:0:39:100%:3.6742E-23:0:37:0:0:19:20	1/1:255:76:76:0:76:100%:2.711E-45:0:37:0:0:39:37	1/1:255:61:61:0:61:100%:2.609E-36:0:36:0:0:26:35
chrI.fa	198232	.	C	G	.	PASS	ADP=50;WT=0;HET=0;HOM=3;NC=0	GT:GQ:SDP:DP:RD:AD:FREQ:PVAL:RBQ:ABQ:RDF:RDR:ADF:ADR	1/1:206:36:36:0:36:100%:2.2598E-21:0:37:0:0:16:20	1/1:255:64:64:0:64:100%:4.1752E-38:0:37:0:0:34:30	1/1:255:50:50:0:50:100%:9.9117E-30:0:37:0:0:21:29
chrI.fa	198244	.	G	T	.	PASS	ADP=50;WT=0;HET=0;HOM=3;NC=0	GT:GQ:SDP:DP:RD:AD:FREQ:PVAL:RBQ:ABQ:RDF:RDR:ADF:ADR	1/1:194:34:34:0:34:100%:3.5146E-20:0:38:0:0:15:19	1/1:255:62:62:0:62:100%:6.5755E-37:0:38:0:0:30:32	1/1:255:56:56:0:56:100%:2.5602E-33:0:37:0:0:27:29
chrI.fa	198252	.	C	G	.	PASS	ADP=47;WT=0;HET=0;HOM=3;NC=0	GT:GQ:SDP:DP:RD:AD:FREQ:PVAL:RBQ:ABQ:RDF:RDR:ADF:ADR	1/1:188:33:33:0:33:100%:1.3852E-19:0:36:0:0:13:20	1/1:255:53:52:0:52:100%:6.3169E-31:0:37:0:0:22:30	1/1:255:58:58:0:58:100%:1.6283E-34:0:37:0:0:28:30
chrI.fa	198253	.	T	C	.	PASS	ADP=48;WT=0;HET=0;HOM=3;NC=0	GT:GQ:SDP:DP:RD:AD:FREQ:PVAL:RBQ:ABQ:RDF:RDR:ADF:ADR	1/1:188:33:33:0:33:100%:1.3852E-19:0:37:0:0:13:20	1/1:255:53:53:0:53:100%:1.5943E-31:0:37:0:0:23:30	1/1:255:58:58:0:58:100%:1.6283E-34:0:37:0:0:28:30
chrI.fa	198259	.	T	C	.	PASS	ADP=48;WT=0;HET=0;HOM=3;NC=0	GT:GQ:SDP:DP:RD:AD:FREQ:PVAL:RBQ:ABQ:RDF:RDR:ADF:ADR	1/1:200:35:35:0:35:100%:8.9137E-21:0:37:0:0:15:20	1/1:255:51:51:0:51:100%:2.5024E-30:0:37:0:0:23:28	1/1:255:58:58:0:58:100%:1.6283E-34:0:36:0:0:29:29
chrI.fa	198267	.	A	G	.	PASS	ADP=44;WT=0;HET=0;HOM=3;NC=0	GT:GQ:SDP:DP:RD:AD:FREQ:PVAL:RBQ:ABQ:RDF:RDR:ADF:ADR	1/1:188:33:33:0:33:100%:1.3852E-19:0:38:0:0:14:19	1/1:242:42:42:0:42:100%:5.9562E-25:0:38:0:0:17:25	1/1:255:57:57:0:57:100%:6.4572E-34:0:38:0:0:27:30
chrI.fa	198279	.	A	G	.	PASS	ADP=45;WT=0;HET=0;HOM=3;NC=0	GT:GQ:SDP:DP:RD:AD:FREQ:PVAL:RBQ:ABQ:RDF:RDR:ADF:ADR	1/1:176:31:31:0:31:100%:2.1486E-18:0:38:0:0:10:21	1/1:255:48:47:0:47:100%:6.1512E-28:0:37:0:0:16:31	1/1:255:59:59:0:59:100%:4.1056E-35:0:37:0:0:25:34
chrI.fa	198287	.	A	G	.	PASS	ADP=43;WT=0;HET=0;HOM=3;NC=0	GT:GQ:SDP:DP:RD:AD:FREQ:PVAL:RBQ:ABQ:RDF:RDR:ADF:ADR	1/1:176:32:31:0:31:100%:2.1486E-18:0:36:0:0:11:20	1/1:242:43:42:0:42:100%:5.9562E-25:0:36:0:0:12:30	1/1:255:57:57:0:57:100%:6.4572E-34:0:37:0:0:23:34
chrI.fa	198291	.	G	A	.	PASS	ADP=42;WT=0;HET=0;HOM=3;NC=0	GT:GQ:SDP:DP:RD:AD:FREQ:PVAL:RBQ:ABQ:RDF:RDR:ADF:ADR	1/1:176:31:31:0:31:100%:2.1486E-18:0:36:0:0:10:21	1/1:230:41:40:0:40:100%:9.3017E-24:0:35:0:0:10:30	1/1:255:56:56:0:56:100%:2.5602E-33:0:35:0:0:22:34
chrI.fa	198307	.	A	G	.	PASS	ADP=38;WT=0;HET=0;HOM=3;NC=0	GT:GQ:SDP:DP:RD:AD:FREQ:PVAL:RBQ:ABQ:RDF:RDR:ADF:ADR	1/1:141:25:25:0:25:100%:7.9107E-15:0:36:0:0:10:15	1/1:194:34:34:0:34:100%:3.5146E-20:0:37:0:0:9:25	1/1:255:55:55:0:55:100%:1.0149E-32:0:35:0:0:18:37
chrI.fa	198331	.	G	T	.	PASS	ADP=41;WT=0;HET=0;HOM=3;NC=0	GT:GQ:SDP:DP:RD:AD:FREQ:PVAL:RBQ:ABQ:RDF:RDR:ADF:ADR	1/1:158:28:28:0:28:100%:1.3074E-16:0:34:0:0:12:16	1/1:230:40:40:0:40:100%:9.3017E-24:0:36:0:0:10:30	1/1:255:55:55:0:55:100%:1.0149E-32:0:34:0:0:13:42
chrI.fa	198347	.	G	T	.	PASS	ADP=40;WT=0;HET=0;HOM=3;NC=0	GT:GQ:SDP:DP:RD:AD:FREQ:PVAL:RBQ:ABQ:RDF:RDR:ADF:ADR	1/1:135:24:24:0:24:100%:3.101E-14:0:36:0:0:9:15	1/1:255:47:47:0:47:100%:6.1512E-28:0:36:0:0:11:36	1/1:255:51:51:0:51:100%:2.5024E-30:0:36:0:0:9:42
chrI.fa	198351	.	G	A	.	PASS	ADP=41;WT=0;HET=0;HOM=3;NC=0	GT:GQ:SDP:DP:RD:AD:FREQ:PVAL:RBQ:ABQ:RDF:RDR:ADF:ADR	1/1:146:26:26:0:26:100%:2.0165E-15:0:35:0:0:9:17	1/1:255:48:48:0:48:100%:1.554E-28:0:35:0:0:10:38	1/1:255:50:49:0:49:100%:3.925E-29:0:36:0:0:7:42
chrI.fa	198418	.	A	C	.	PASS	ADP=29;WT=0;HET=0;HOM=3;NC=0	GT:GQ:SDP:DP:RD:AD:FREQ:PVAL:RBQ:ABQ:RDF:RDR:ADF:ADR	1/1:93:17:17:0:17:100%:4.2852E-10:0:39:0:0:2:15	1/1:172:35:35:2:33:94.29%:5.9366E-18:39:38:2:0:4:29	1/1:206:36:36:0:36:100%:2.2598E-21:0:36:0:0:5:31
chrI.fa	198456	.	T	A	.	PASS	ADP=22;WT=0;HET=0;HOM=3;NC=0	GT:GQ:SDP:DP:RD:AD:FREQ:PVAL:RBQ:ABQ:RDF:RDR:ADF:ADR	1/1:87:16:16:0:16:100%:1.6637E-9:0:36:0:0:1:15	1/1:98:22:22:2:20:90.91%:1.3117E-10:36:38:2:0:2:18	1/1:170:30:30:0:30:100%:8.4556E-18:0:37:0:0:1:29
chrI.fa	198468	.	C	G	.	PASS	ADP=24;WT=0;HET=0;HOM=3;NC=0	GT:GQ:SDP:DP:RD:AD:FREQ:PVAL:RBQ:ABQ:RDF:RDR:ADF:ADR	1/1:92:19:19:1:18:94.74%:5.6585E-10:41:36:1:0:1:17	1/1:93:21:21:2:19:90.48%:4.7003E-10:37:37:2:0:1:18	1/1:179:34:34:1:33:97.06%:1.2301E-18:39:35:1:0:0:33
chrI.fa	198482	.	G	A	.	PASS	ADP=23;WT=0;HET=3;HOM=0;NC=0	GT:GQ:SDP:DP:RD:AD:FREQ:PVAL:RBQ:ABQ:RDF:RDR:ADF:ADR	0/1:66:20:19:4:15:78.95%:2.5053E-7:37:36:4:0:0:15	0/1:65:16:16:2:14:87.5%:2.5454E-7:35:38:2:0:0:14	0/1:142:35:35:5:30:85.71%:5.8653E-15:37:37:5:0:0:30
chrI.fa	198490	.	G	C	.	PASS	ADP=26;WT=3;HET=0;HOM=0;NC=0	GT:GQ:SDP:DP:RD:AD:FREQ:PVAL:RBQ:ABQ:RDF:RDR:ADF:ADR	0/0:11:24:24:18:6:25%:1.0968E-2:36:35:0:18:6:0	0/0:17:19:19:16:3:15.79%:1.1486E-1:38:30:0:16:3:0	0/0:21:37:37:29:8:21.62%:2.5617E-3:38:33:0:29:8:0
chrI.fa	198499	.	A	G	.	PASS	ADP=31;WT=2;HET=1;HOM=0;NC=0	GT:GQ:SDP:DP:RD:AD:FREQ:PVAL:RBQ:ABQ:RDF:RDR:ADF:ADR	0/0:15:29:29:22:7:24.14%:5.1909E-3:37:40:0:22:7:0	0/0:12:22:22:17:5:22.73%:2.4248E-2:37:39:0:17:5:0	0/1:47:44:44:30:14:31.82%:1.7873E-5:39:35:0:30:14:0
chrI.fa	198514	.	C	G	.	PASS	ADP=33;WT=2;HET=1;HOM=0;NC=0	GT:GQ:SDP:DP:RD:AD:FREQ:PVAL:RBQ:ABQ:RDF:RDR:ADF:ADR	0/0:14:31:31:23:8:25.81%:2.3332E-3:35:39:0:23:8:0	0/0:8:27:27:18:9:33.33%:8.8132E-4:33:39:0:18:9:0	0/1:59:43:43:26:17:39.53%:1.0581E-6:38:37:0:26:17:0
chrI.fa	198518	.	T	C	.	PASS	ADP=32;WT=2;HET=1;HOM=0;NC=0	GT:GQ:SDP:DP:RD:AD:FREQ:PVAL:RBQ:ABQ:RDF:RDR:ADF:ADR	0/0:12:30:30:22:8:26.67%:2.2875E-3:36:40:0:22:8:0	0/0:8:27:27:18:9:33.33%:8.8132E-4:34:39:0:18:9:0	0/1:60:40:40:23:17:42.5%:8.743E-7:37:38:0:23:17:0
chrI.fa	198533	.	C	T	.	PASS	ADP=29;WT=0;HET=3;HOM=0;NC=0	GT:GQ:SDP:DP:RD:AD:FREQ:PVAL:RBQ:ABQ:RDF:RDR:ADF:ADR	0/1:59:25:24:9:15:62.5%:1.196E-6:40:36:9:0:0:15	0/1:56:27:27:12:15:55.56%:2.0087E-6:39:35:11:1:0:15	0/1:57:39:37:21:16:43.24%:1.9143E-6:36:36:21:0:0:16
chrI.fa	198536	.	C	T	.	PASS	ADP=29;WT=0;HET=3;HOM=0;NC=0	GT:GQ:SDP:DP:RD:AD:FREQ:PVAL:RBQ:ABQ:RDF:RDR:ADF:ADR	0/1:59:24:24:9:15:62.5%:1.196E-6:40:36:9:0:0:15	0/1:56:27:27:12:15:55.56%:2.0087E-6:39:36:11:1:0:15	0/1:56:38:38:22:16:42.11%:2.0535E-6:36:36:22:0:0:16
chrI.fa	198540	.	T	C	.	PASS	ADP=29;WT=1;HET=2;HOM=0;NC=0	GT:GQ:SDP:DP:RD:AD:FREQ:PVAL:RBQ:ABQ:RDF:RDR:ADF:ADR	0/0:5:24:24:15:9:37.5%:7.7962E-4:35:39:0:15:9:0	0/1:34:26:26:16:10:38.46%:3.3576E-4:33:40:0:16:10:0	0/1:80:37:37:16:21:56.76%:8.5014E-9:35:37:0:16:21:0
chrI.fa	198548	.	C	A	.	PASS	ADP=28;WT=0;HET=3;HOM=0;NC=0	GT:GQ:SDP:DP:RD:AD:FREQ:PVAL:RBQ:ABQ:RDF:RDR:ADF:ADR	0/1:45:22:22:10:12:54.55%:3.066E-5:37:37:10:0:0:12	0/1:51:29:29:15:14:48.28%:7.6466E-6:38:32:14:1:0:14	0/1:45:35:35:22:13:37.14%:3.1103E-5:37:35:22:0:0:13
chrI.fa	198557	.	C	T	.	PASS	ADP=24;WT=2;HET=1;HOM=0;NC=0	GT:GQ:SDP:DP:RD:AD:FREQ:PVAL:RBQ:ABQ:RDF:RDR:ADF:ADR	./.:.:19	0/1:38:26:26:15:11:42.31%:1.2791E-4:38:30:14:1:0:11	0/0:13:28:28:21:7:25%:5.1054E-3:35:27:21:0:0:7
chrI.fa	198560	.	T	C	.	PASS	ADP=24;WT=0;HET=0;HOM=3;NC=0	GT:GQ:SDP:DP:RD:AD:FREQ:PVAL:RBQ:ABQ:RDF:RDR:ADF:ADR	1/1:105:19:19:0:19:100%:2.8292E-11:0:37:0:0:10:9	1/1:132:26:26:1:25:96.15%:5.4444E-14:37:37:0:1:14:11	1/1:164:29:29:0:29:100%:3.3259E-17:0:35:0:0:22:7
chrI.fa	198562	.	G	A	.	PASS	ADP=25;WT=2;HET=1;HOM=0;NC=0	GT:GQ:SDP:DP:RD:AD:FREQ:PVAL:RBQ:ABQ:RDF:RDR:ADF:ADR	0/0:3:20:20:11:9:45%:6.1425E-4:37:37:11:0:0:9	0/1:38:27:27:16:11:40.74%:1.362E-4:38:31:15:1:0:11	0/0:16:28:28:22:6:21.43%:1.1603E-2:35:32:22:0:0:6
chrI.fa	198582	.	G	A	.	PASS	ADP=11;WT=3;HET=0;HOM=0;NC=0	GT:GQ:SDP:DP:RD:AD:FREQ:PVAL:RBQ:ABQ:RDF:RDR:ADF:ADR	./.:.:8	0/0:6:16:16:11:5:31.25%:2.1691E-2:30:21:9:2:0:5	./.:.:9
chrI.fa	198586	.	A	G	.	PASS	ADP=11;WT=0;HET=1;HOM=1;NC=1	GT:GQ:SDP:DP:RD:AD:FREQ:PVAL:RBQ:ABQ:RDF:RDR:ADF:ADR	./.:.:6	0/1:82:19:19:2:17:89.47%:5.9414E-9:37:25:0:2:9:8	1/1:52:10:10:0:10:100%:5.4125E-6:0:25:0:0:4:6
chrI.fa	198589	.	A	G	.	PASS	ADP=7;WT=1;HET=0;HOM=0;NC=2	GT:GQ:SDP:DP:RD:AD:FREQ:PVAL:RBQ:ABQ:RDF:RDR:ADF:ADR	./.:.:4	./.:.:13	./.:.:6
chrI.fa	198601	.	T	A	.	PASS	ADP=5;WT=1;HET=0;HOM=0;NC=2	GT:GQ:SDP:DP:RD:AD:FREQ:PVAL:RBQ:ABQ:RDF:RDR:ADF:ADR	./.:.:4	./.:.:8	./.:.:4
chrI.fa	198603	.	T	G	.	PASS	ADP=5;WT=1;HET=0;HOM=0;NC=2	GT:GQ:SDP:DP:RD:AD:FREQ:PVAL:RBQ:ABQ:RDF:RDR:ADF:ADR	./.:.:4	./.:.:8	./.:.:4
chrI.fa	198604	.	C	T	.	PASS	ADP=5;WT=1;HET=0;HOM=0;NC=2	GT:GQ:SDP:DP:RD:AD:FREQ:PVAL:RBQ:ABQ:RDF:RDR:ADF:ADR	./.:.:4	./.:.:8	./.:.:4
chrI.fa	198675	.	T	C	.	PASS	ADP=3;WT=0;HET=0;HOM=0;NC=3	GT:GQ:SDP:DP:RD:AD:FREQ:PVAL:RBQ:ABQ:RDF:RDR:ADF:ADR	./.:.:1	./.:.:4	./.:.:6
chrI.fa	198676	.	C	T	.	PASS	ADP=3;WT=0;HET=0;HOM=0;NC=3	GT:GQ:SDP:DP:RD:AD:FREQ:PVAL:RBQ:ABQ:RDF:RDR:ADF:ADR	./.:.:1	./.:.:4	./.:.:6
chrI.fa	198677	.	A	G	.	PASS	ADP=3;WT=0;HET=0;HOM=0;NC=3	GT:GQ:SDP:DP:RD:AD:FREQ:PVAL:RBQ:ABQ:RDF:RDR:ADF:ADR	./.:.:1	./.:.:4	./.:.:6
chrI.fa	198700	.	T	G	.	PASS	ADP=10;WT=2;HET=0;HOM=1;NC=0	GT:GQ:SDP:DP:RD:AD:FREQ:PVAL:RBQ:ABQ:RDF:RDR:ADF:ADR	./.:.:9	./.:.:9	1/1:76:14:14:0:14:100%:2.4927E-8:0:36:0:0:3:11
chrI.fa	198702	.	G	T	.	PASS	ADP=10;WT=2;HET=0;HOM=1;NC=0	GT:GQ:SDP:DP:RD:AD:FREQ:PVAL:RBQ:ABQ:RDF:RDR:ADF:ADR	./.:.:9	./.:.:9	1/1:76:14:14:0:14:100%:2.4927E-8:0:36:0:0:3:11
chrI.fa	198703	.	C	G	.	PASS	ADP=10;WT=2;HET=0;HOM=1;NC=0	GT:GQ:SDP:DP:RD:AD:FREQ:PVAL:RBQ:ABQ:RDF:RDR:ADF:ADR	./.:.:9	./.:.:9	1/1:76:14:14:0:14:100%:2.4927E-8:0:36:0:0:3:11
chrI.fa	198704	.	T	C	.	PASS	ADP=10;WT=2;HET=0;HOM=1;NC=0	GT:GQ:SDP:DP:RD:AD:FREQ:PVAL:RBQ:ABQ:RDF:RDR:ADF:ADR	./.:.:9	./.:.:9	1/1:76:14:14:0:14:100%:2.4927E-8:0:35:0:0:3:11
chrI.fa	198707	.	C	T	.	PASS	ADP=10;WT=2;HET=0;HOM=1;NC=0	GT:GQ:SDP:DP:RD:AD:FREQ:PVAL:RBQ:ABQ:RDF:RDR:ADF:ADR	./.:.:9	./.:.:9	1/1:76:14:14:0:14:100%:2.4927E-8:0:37:0:0:3:11
chrI.fa	198708	.	C	T	.	PASS	ADP=10;WT=2;HET=0;HOM=1;NC=0	GT:GQ:SDP:DP:RD:AD:FREQ:PVAL:RBQ:ABQ:RDF:RDR:ADF:ADR	./.:.:9	./.:.:9	1/1:76:14:14:0:14:100%:2.4927E-8:0:37:0:0:3:11
chrI.fa	198709	.	T	C	.	PASS	ADP=10;WT=2;HET=0;HOM=1;NC=0	GT:GQ:SDP:DP:RD:AD:FREQ:PVAL:RBQ:ABQ:RDF:RDR:ADF:ADR	./.:.:9	./.:.:9	1/1:76:14:14:0:14:100%:2.4927E-8:0:37:0:0:3:11
chrI.fa	198713	.	C	T	.	PASS	ADP=11;WT=2;HET=0;HOM=1;NC=0	GT:GQ:SDP:DP:RD:AD:FREQ:PVAL:RBQ:ABQ:RDF:RDR:ADF:ADR	./.:.:9	./.:.:9	1/1:81:15:15:0:15:100%:6.4467E-9:0:36:0:0:3:12
chrI.fa	198734	.	T	C	.	PASS	ADP=11;WT=1;HET=0;HOM=2;NC=0	GT:GQ:SDP:DP:RD:AD:FREQ:PVAL:RBQ:ABQ:RDF:RDR:ADF:ADR	1/1:52:10:10:0:10:100%:5.4125E-6:0:37:0:0:1:9	./.:.:9	1/1:87:16:16:0:16:100%:1.6637E-9:0:38:0:0:3:13
chrI.fa	198851	.	G	C	.	PASS	ADP=5;WT=0;HET=0;HOM=0;NC=3	GT:GQ:SDP:DP:RD:AD:FREQ:PVAL:RBQ:ABQ:RDF:RDR:ADF:ADR	./.:.:3	./.:.:7	./.:.:6
chrI.fa	198856	.	T	C	.	PASS	ADP=5;WT=0;HET=0;HOM=0;NC=3	GT:GQ:SDP:DP:RD:AD:FREQ:PVAL:RBQ:ABQ:RDF:RDR:ADF:ADR	./.:.:3	./.:.:7	./.:.:6
chrI.fa	198861	.	G	C	.	PASS	ADP=4;WT=0;HET=0;HOM=0;NC=3	GT:GQ:SDP:DP:RD:AD:FREQ:PVAL:RBQ:ABQ:RDF:RDR:ADF:ADR	./.:.:2	./.:.:6	./.:.:5
chrI.fa	198863	.	T	C	.	PASS	ADP=4;WT=0;HET=0;HOM=0;NC=3	GT:GQ:SDP:DP:RD:AD:FREQ:PVAL:RBQ:ABQ:RDF:RDR:ADF:ADR	./.:.:2	./.:.:6	./.:.:5
chrI.fa	198864	.	T	C	.	PASS	ADP=4;WT=0;HET=0;HOM=0;NC=3	GT:GQ:SDP:DP:RD:AD:FREQ:PVAL:RBQ:ABQ:RDF:RDR:ADF:ADR	./.:.:2	./.:.:6	./.:.:5
chrI.fa	198865	.	T	A	.	PASS	ADP=4;WT=0;HET=0;HOM=0;NC=3	GT:GQ:SDP:DP:RD:AD:FREQ:PVAL:RBQ:ABQ:RDF:RDR:ADF:ADR	./.:.:2	./.:.:6	./.:.:4
chrI.fa	198867	.	T	C	.	PASS	ADP=4;WT=0;HET=0;HOM=0;NC=3	GT:GQ:SDP:DP:RD:AD:FREQ:PVAL:RBQ:ABQ:RDF:RDR:ADF:ADR	./.:.:2	./.:.:6	./.:.:5
chrI.fa	202616	.	C	G	.	PASS	ADP=4;WT=0;HET=0;HOM=0;NC=3	GT:GQ:SDP:DP:RD:AD:FREQ:PVAL:RBQ:ABQ:RDF:RDR:ADF:ADR	./.:.:3	./.:.:7	./.:.:4
chrI.fa	202618	.	T	C	.	PASS	ADP=4;WT=0;HET=0;HOM=0;NC=3	GT:GQ:SDP:DP:RD:AD:FREQ:PVAL:RBQ:ABQ:RDF:RDR:ADF:ADR	./.:.:3	./.:.:7	./.:.:4
chrI.fa	202626	.	A	T	.	PASS	ADP=5;WT=1;HET=0;HOM=0;NC=2	GT:GQ:SDP:DP:RD:AD:FREQ:PVAL:RBQ:ABQ:RDF:RDR:ADF:ADR	./.:.:3	./.:.:8	./.:.:5
chrI.fa	202631	.	G	A	.	PASS	ADP=5;WT=1;HET=0;HOM=0;NC=2	GT:GQ:SDP:DP:RD:AD:FREQ:PVAL:RBQ:ABQ:RDF:RDR:ADF:ADR	./.:.:3	./.:.:8	./.:.:5
chrI.fa	202633	.	G	A	.	PASS	ADP=5;WT=1;HET=0;HOM=0;NC=2	GT:GQ:SDP:DP:RD:AD:FREQ:PVAL:RBQ:ABQ:RDF:RDR:ADF:ADR	./.:.:3	./.:.:8	./.:.:5
chrI.fa	202636	.	C	T	.	PASS	ADP=5;WT=1;HET=0;HOM=0;NC=2	GT:GQ:SDP:DP:RD:AD:FREQ:PVAL:RBQ:ABQ:RDF:RDR:ADF:ADR	./.:.:3	./.:.:8	./.:.:5
chrI.fa	202663	.	C	T	.	PASS	ADP=7;WT=1;HET=0;HOM=0;NC=2	GT:GQ:SDP:DP:RD:AD:FREQ:PVAL:RBQ:ABQ:RDF:RDR:ADF:ADR	./.:.:5	./.:.:10	./.:.:7
chrI.fa	202664	.	T	C	.	PASS	ADP=7;WT=1;HET=0;HOM=0;NC=2	GT:GQ:SDP:DP:RD:AD:FREQ:PVAL:RBQ:ABQ:RDF:RDR:ADF:ADR	./.:.:5	./.:.:10	./.:.:7
chrI.fa	202801	.	G	A	.	PASS	ADP=33;WT=0;HET=0;HOM=3;NC=0	GT:GQ:SDP:DP:RD:AD:FREQ:PVAL:RBQ:ABQ:RDF:RDR:ADF:ADR	1/1:152:27:27:0:27:100%:5.1363E-16:0:36:0:0:26:1	1/1:206:36:36:0:36:100%:2.2598E-21:0:36:0:0:31:5	1/1:206:36:36:0:36:100%:2.2598E-21:0:37:0:0:30:6
chrI.fa	202945	.	G	A	.	PASS	ADP=39;WT=0;HET=0;HOM=3;NC=0	GT:GQ:SDP:DP:RD:AD:FREQ:PVAL:RBQ:ABQ:RDF:RDR:ADF:ADR	1/1:206:37:36:0:36:100%:2.2598E-21:0:38:0:0:21:15	1/1:182:32:32:0:32:100%:5.4567E-19:0:37:0:0:18:14	1/1:255:50:50:0:50:100%:9.9117E-30:0:38:0:0:36:14
chrI.fa	202953	.	A	G	.	PASS	ADP=40;WT=0;HET=0;HOM=3;NC=0	GT:GQ:SDP:DP:RD:AD:FREQ:PVAL:RBQ:ABQ:RDF:RDR:ADF:ADR	1/1:200:35:35:0:35:100%:8.9137E-21:0:38:0:0:21:14	1/1:206:37:36:0:36:100%:2.2598E-21:0:36:0:0:18:18	1/1:255:51:51:0:51:100%:2.5024E-30:0:36:0:0:35:16
chrI.fa	202957	.	T	C	.	PASS	ADP=39;WT=0;HET=0;HOM=3;NC=0	GT:GQ:SDP:DP:RD:AD:FREQ:PVAL:RBQ:ABQ:RDF:RDR:ADF:ADR	1/1:206:36:36:0:36:100%:2.2598E-21:0:38:0:0:21:15	1/1:200:37:35:0:35:100%:8.9137E-21:0:36:0:0:17:18	1/1:255:46:46:0:46:100%:2.4343E-27:0:37:0:0:33:13
chrI.fa	202977	.	A	T	.	PASS	ADP=46;WT=0;HET=0;HOM=3;NC=0	GT:GQ:SDP:DP:RD:AD:FREQ:PVAL:RBQ:ABQ:RDF:RDR:ADF:ADR	1/1:242:42:42:0:42:100%:5.9562E-25:0:36:0:0:24:18	1/1:255:45:45:0:45:100%:9.6314E-27:0:36:0:0:17:28	1/1:255:52:51:0:51:100%:2.5024E-30:0:36:0:0:32:19
chrI.fa	202994	.	G	T	.	PASS	ADP=48;WT=0;HET=0;HOM=3;NC=0	GT:GQ:SDP:DP:RD:AD:FREQ:PVAL:RBQ:ABQ:RDF:RDR:ADF:ADR	1/1:242:42:42:0:42:100%:5.9562E-25:0:38:0:0:20:22	1/1:255:50:50:0:50:100%:9.9117E-30:0:38:0:0:20:30	1/1:255:54:54:0:54:100%:4.0229E-32:0:37:0:0:29:25
chrI.fa	203104	.	C	T	.	PASS	ADP=52;WT=0;HET=0;HOM=3;NC=0	GT:GQ:SDP:DP:RD:AD:FREQ:PVAL:RBQ:ABQ:RDF:RDR:ADF:ADR	1/1:230:40:40:0:40:100%:9.3017E-24:0:37:0:0:21:19	1/1:255:59:58:0:58:100%:1.6283E-34:0:36:0:0:37:21	1/1:255:58:58:0:58:100%:1.6283E-34:0:38:0:0:27:31
chrI.fa	203105	.	A	G	.	PASS	ADP=51;WT=0;HET=0;HOM=3;NC=0	GT:GQ:SDP:DP:RD:AD:FREQ:PVAL:RBQ:ABQ:RDF:RDR:ADF:ADR	1/1:230:40:40:0:40:100%:9.3017E-24:0:36:0:0:21:19	1/1:255:58:57:0:57:100%:6.4572E-34:0:36:0:0:36:21	1/1:255:57:57:0:57:100%:6.4572E-34:0:37:0:0:26:31
chrI.fa	203111	.	C	T	.	PASS	ADP=56;WT=0;HET=0;HOM=3;NC=0	GT:GQ:SDP:DP:RD:AD:FREQ:PVAL:RBQ:ABQ:RDF:RDR:ADF:ADR	1/1:254:44:44:0:44:100%:3.8097E-26:0:36:0:0:23:21	1/1:255:64:64:0:64:100%:4.1752E-38:0:36:0:0:40:24	1/1:255:62:62:0:62:100%:6.5755E-37:0:37:0:0:27:35
chrI.fa	203180	.	T	C	.	PASS	ADP=45;WT=0;HET=0;HOM=3;NC=0	GT:GQ:SDP:DP:RD:AD:FREQ:PVAL:RBQ:ABQ:RDF:RDR:ADF:ADR	1/1:224:41:39:0:39:100%:3.6742E-23:0:36:0:0:13:26	1/1:255:46:45:0:45:100%:9.6314E-27:0:38:0:0:24:21	1/1:255:55:53:0:53:100%:1.5943E-31:0:38:0:0:26:27
chrI.fa	203214	.	G	C	.	PASS	ADP=47;WT=0;HET=0;HOM=3;NC=0	GT:GQ:SDP:DP:RD:AD:FREQ:PVAL:RBQ:ABQ:RDF:RDR:ADF:ADR	1/1:182:32:32:0:32:100%:5.4567E-19:0:38:0:0:11:21	1/1:255:47:46:0:46:100%:2.4343E-27:0:37:0:0:25:21	1/1:255:63:63:0:63:100%:1.657E-37:0:37:0:0:32:31
chrI.fa	203215	.	C	T	.	PASS	ADP=47;WT=0;HET=0;HOM=3;NC=0	GT:GQ:SDP:DP:RD:AD:FREQ:PVAL:RBQ:ABQ:RDF:RDR:ADF:ADR	1/1:188:33:33:0:33:100%:1.3852E-19:0:37:0:0:11:22	1/1:255:47:46:0:46:100%:2.4343E-27:0:37:0:0:25:21	1/1:255:62:62:0:62:100%:6.5755E-37:0:37:0:0:31:31
chrI.fa	203283	.	A	T	.	PASS	ADP=52;WT=0;HET=0;HOM=3;NC=0	GT:GQ:SDP:DP:RD:AD:FREQ:PVAL:RBQ:ABQ:RDF:RDR:ADF:ADR	1/1:248:43:43:0:43:100%:1.5066E-25:0:38:0:0:19:24	1/1:255:58:58:0:58:100%:1.6283E-34:0:37:0:0:19:39	1/1:255:56:56:0:56:100%:2.5602E-33:0:36:0:0:25:31
chrI.fa	203313	.	G	A	.	PASS	ADP=47;WT=0;HET=0;HOM=3;NC=0	GT:GQ:SDP:DP:RD:AD:FREQ:PVAL:RBQ:ABQ:RDF:RDR:ADF:ADR	1/1:236:41:41:0:41:100%:2.3541E-24:0:38:0:0:19:22	1/1:255:47:47:0:47:100%:6.1512E-28:0:38:0:0:18:29	1/1:255:55:55:0:55:100%:1.0149E-32:0:37:0:0:21:34
chrI.fa	203349	.	C	T	.	PASS	ADP=55;WT=0;HET=0;HOM=3;NC=0	GT:GQ:SDP:DP:RD:AD:FREQ:PVAL:RBQ:ABQ:RDF:RDR:ADF:ADR	1/1:200:35:35:0:35:100%:8.9137E-21:0:37:0:0:19:16	1/1:255:59:59:0:59:100%:4.1056E-35:0:38:0:0:35:24	1/1:255:71:71:0:71:100%:2.6835E-42:0:38:0:0:35:36
chrI.fa	203364	.	A	G	.	PASS	ADP=55;WT=0;HET=0;HOM=3;NC=0	GT:GQ:SDP:DP:RD:AD:FREQ:PVAL:RBQ:ABQ:RDF:RDR:ADF:ADR	1/1:182:32:32:0:32:100%:5.4567E-19:0:37:0:0:17:15	1/1:255:64:63:0:63:100%:1.657E-37:0:37:0:0:39:24	1/1:255:71:71:0:71:100%:2.6835E-42:0:38:0:0:39:32
chrI.fa	203458	.	C	T	.	PASS	ADP=45;WT=0;HET=0;HOM=3;NC=0	GT:GQ:SDP:DP:RD:AD:FREQ:PVAL:RBQ:ABQ:RDF:RDR:ADF:ADR	1/1:194:34:34:0:34:100%:3.5146E-20:0:37:0:0:18:16	1/1:242:43:42:0:42:100%:5.9562E-25:0:35:0:0:22:20	1/1:255:60:60:0:60:100%:1.035E-35:0:37:0:0:31:29
chrI.fa	203461	.	G	A	.	PASS	ADP=43;WT=0;HET=0;HOM=3;NC=0	GT:GQ:SDP:DP:RD:AD:FREQ:PVAL:RBQ:ABQ:RDF:RDR:ADF:ADR	1/1:176:34:31:0:31:100%:2.1486E-18:0:37:0:0:16:15	1/1:236:41:41:0:41:100%:2.3541E-24:0:36:0:0:21:20	1/1:255:59:57:0:57:100%:6.4572E-34:0:37:0:0:28:29
chrI.fa	203606	.	C	T	.	PASS	ADP=52;WT=0;HET=0;HOM=3;NC=0	GT:GQ:SDP:DP:RD:AD:FREQ:PVAL:RBQ:ABQ:RDF:RDR:ADF:ADR	1/1:255:46:46:0:46:100%:2.4343E-27:0:37:0:0:23:23	1/1:255:53:53:0:53:100%:1.5943E-31:0:37:0:0:18:35	1/1:255:57:57:0:57:100%:6.4572E-34:0:36:0:0:25:32
chrI.fa	203660	.	C	T	.	PASS	ADP=51;WT=0;HET=0;HOM=3;NC=0	GT:GQ:SDP:DP:RD:AD:FREQ:PVAL:RBQ:ABQ:RDF:RDR:ADF:ADR	1/1:176:31:31:0:31:100%:2.1486E-18:0:36:0:0:19:12	1/1:255:50:48:0:48:100%:1.554E-28:0:38:0:0:21:27	1/1:255:75:75:0:75:100%:1.0773E-44:0:37:0:0:35:40
chrI.fa	203912	.	A	T	.	PASS	ADP=42;WT=0;HET=0;HOM=3;NC=0	GT:GQ:SDP:DP:RD:AD:FREQ:PVAL:RBQ:ABQ:RDF:RDR:ADF:ADR	1/1:212:37:37:0:37:100%:5.7269E-22:0:32:0:0:15:22	1/1:255:49:49:0:49:100%:3.925E-29:0:34:0:0:26:23	1/1:242:42:42:0:42:100%:5.9562E-25:0:35:0:0:18:24
chrI.fa	203922	.	A	G	.	PASS	ADP=43;WT=0;HET=0;HOM=3;NC=0	GT:GQ:SDP:DP:RD:AD:FREQ:PVAL:RBQ:ABQ:RDF:RDR:ADF:ADR	1/1:188:33:33:0:33:100%:1.3852E-19:0:33:0:0:10:23	1/1:255:48:48:0:48:100%:1.554E-28:0:35:0:0:26:22	1/1:255:49:49:0:49:100%:3.925E-29:0:36:0:0:19:30
chrI.fa	203957	.	A	G	.	PASS	ADP=43;WT=0;HET=0;HOM=3;NC=0	GT:GQ:SDP:DP:RD:AD:FREQ:PVAL:RBQ:ABQ:RDF:RDR:ADF:ADR	1/1:188:33:33:0:33:100%:1.3852E-19:0:36:0:0:5:28	1/1:255:46:46:0:46:100%:2.4343E-27:0:34:0:0:22:24	1/1:255:51:50:1:49:98%:5.0549E-28:39:36:0:1:11:38
chrI.fa	203973	.	G	A	.	PASS	ADP=47;WT=0;HET=0;HOM=3;NC=0	GT:GQ:SDP:DP:RD:AD:FREQ:PVAL:RBQ:ABQ:RDF:RDR:ADF:ADR	1/1:200:35:35:0:35:100%:8.9137E-21:0:36:0:0:6:29	1/1:254:44:44:0:44:100%:3.8097E-26:0:35:0:0:19:25	1/1:255:62:62:0:62:100%:6.5755E-37:0:36:0:0:10:52
chrI.fa	203984	.	G	A	.	PASS	ADP=43;WT=0;HET=0;HOM=3;NC=0	GT:GQ:SDP:DP:RD:AD:FREQ:PVAL:RBQ:ABQ:RDF:RDR:ADF:ADR	1/1:182:32:32:0:32:100%:5.4567E-19:0:35:0:0:6:26	1/1:218:38:38:0:38:100%:1.4508E-22:0:34:0:0:14:24	1/1:255:59:59:0:59:100%:4.1056E-35:0:36:0:0:9:50
chrI.fa	204012	.	A	G	.	PASS	ADP=34;WT=0;HET=0;HOM=3;NC=0	GT:GQ:SDP:DP:RD:AD:FREQ:PVAL:RBQ:ABQ:RDF:RDR:ADF:ADR	1/1:129:23:23:0:23:100%:1.2146E-13:0:37:0:0:3:20	1/1:188:33:33:0:33:100%:1.3852E-19:0:37:0:0:9:24	1/1:255:50:48:0:48:100%:1.554E-28:0:39:0:0:5:43
chrI.fa	204014	.	C	T	.	PASS	ADP=34;WT=0;HET=0;HOM=3;NC=0	GT:GQ:SDP:DP:RD:AD:FREQ:PVAL:RBQ:ABQ:RDF:RDR:ADF:ADR	1/1:129:23:23:0:23:100%:1.2146E-13:0:37:0:0:3:20	1/1:188:33:33:0:33:100%:1.3852E-19:0:37:0:0:9:24	1/1:255:51:48:0:48:100%:1.554E-28:0:39:0:0:5:43
chrI.fa	204023	.	C	T	.	PASS	ADP=34;WT=0;HET=0;HOM=3;NC=0	GT:GQ:SDP:DP:RD:AD:FREQ:PVAL:RBQ:ABQ:RDF:RDR:ADF:ADR	1/1:135:24:24:0:24:100%:3.101E-14:0:37:0:0:3:21	1/1:176:31:31:0:31:100%:2.1486E-18:0:37:0:0:8:23	1/1:255:48:48:0:48:100%:1.554E-28:0:38:0:0:4:44
chrI.fa	204029	.	T	C	.	PASS	ADP=32;WT=0;HET=0;HOM=3;NC=0	GT:GQ:SDP:DP:RD:AD:FREQ:PVAL:RBQ:ABQ:RDF:RDR:ADF:ADR	1/1:123:22:22:0:22:100%:4.7526E-13:0:37:0:0:3:19	1/1:182:32:32:0:32:100%:5.4567E-19:0:37:0:0:9:23	1/1:254:45:44:0:44:100%:3.8097E-26:0:38:0:0:4:40
chrI.fa	204035	.	C	T	.	PASS	ADP=33;WT=0;HET=0;HOM=3;NC=0	GT:GQ:SDP:DP:RD:AD:FREQ:PVAL:RBQ:ABQ:RDF:RDR:ADF:ADR	1/1:111:21:20:0:20:100%:7.2544E-12:0:37:0:0:2:18	1/1:188:33:33:0:33:100%:1.3852E-19:0:37:0:0:9:24	1/1:255:48:48:0:48:100%:1.554E-28:0:37:0:0:3:45
chrI.fa	204041	.	C	A	.	PASS	ADP=25;WT=0;HET=0;HOM=3;NC=0	GT:GQ:SDP:DP:RD:AD:FREQ:PVAL:RBQ:ABQ:RDF:RDR:ADF:ADR	1/1:87:17:16:0:16:100%:1.6637E-9:0:37:0:0:1:15	1/1:146:26:26:0:26:100%:2.0165E-15:0:35:0:0:6:20	1/1:194:34:34:0:34:100%:3.5146E-20:0:37:0:0:3:31
chrI.fa	204043	.	A	T	.	PASS	ADP=26;WT=0;HET=0;HOM=3;NC=0	GT:GQ:SDP:DP:RD:AD:FREQ:PVAL:RBQ:ABQ:RDF:RDR:ADF:ADR	1/1:93:17:17:0:17:100%:4.2852E-10:0:36:0:0:1:16	1/1:146:26:26:0:26:100%:2.0165E-15:0:35:0:0:6:20	1/1:200:35:35:0:35:100%:8.9137E-21:0:37:0:0:4:31
chrI.fa	204047	.	T	C	.	PASS	ADP=27;WT=0;HET=0;HOM=3;NC=0	GT:GQ:SDP:DP:RD:AD:FREQ:PVAL:RBQ:ABQ:RDF:RDR:ADF:ADR	1/1:99:18:18:0:18:100%:1.1019E-10:0:34:0:0:1:17	1/1:164:29:29:0:29:100%:3.3259E-17:0:33:0:0:7:22	1/1:200:35:35:0:35:100%:8.9137E-21:0:36:0:0:3:32
chrI.fa	204050	.	T	C	.	PASS	ADP=28;WT=0;HET=0;HOM=3;NC=0	GT:GQ:SDP:DP:RD:AD:FREQ:PVAL:RBQ:ABQ:RDF:RDR:ADF:ADR	1/1:99:20:18:0:18:100%:1.1019E-10:0:36:0:0:1:17	1/1:170:30:30:0:30:100%:8.4556E-18:0:34:0:0:7:23	1/1:212:38:37:0:37:100%:5.7269E-22:0:36:0:0:4:33
chrI.fa	204071	.	G	A	.	PASS	ADP=35;WT=0;HET=0;HOM=3;NC=0	GT:GQ:SDP:DP:RD:AD:FREQ:PVAL:RBQ:ABQ:RDF:RDR:ADF:ADR	1/1:141:25:25:0:25:100%:7.9107E-15:0:36:0:0:1:24	1/1:230:40:40:0:40:100%:9.3017E-24:0:36:0:0:5:35	1/1:230:40:40:0:40:100%:9.3017E-24:0:37:0:0:5:35
chrI.fa	204074	.	C	T	.	PASS	ADP=35;WT=0;HET=0;HOM=3;NC=0	GT:GQ:SDP:DP:RD:AD:FREQ:PVAL:RBQ:ABQ:RDF:RDR:ADF:ADR	1/1:141:25:25:0:25:100%:7.9107E-15:0:36:0:0:1:24	1/1:230:40:40:0:40:100%:9.3017E-24:0:36:0:0:5:35	1/1:242:42:42:0:42:100%:5.9562E-25:0:37:0:0:6:36
chrI.fa	204113	.	T	G	.	PASS	ADP=34;WT=0;HET=0;HOM=3;NC=0	GT:GQ:SDP:DP:RD:AD:FREQ:PVAL:RBQ:ABQ:RDF:RDR:ADF:ADR	1/1:123:22:22:0:22:100%:4.7526E-13:0:39:0:0:1:21	1/1:248:43:43:0:43:100%:1.5066E-25:0:37:0:0:8:35	1/1:218:38:38:0:38:100%:1.4508E-22:0:39:0:0:6:32
chrI.fa	204116	.	A	T	.	PASS	ADP=34;WT=0;HET=0;HOM=3;NC=0	GT:GQ:SDP:DP:RD:AD:FREQ:PVAL:RBQ:ABQ:RDF:RDR:ADF:ADR	1/1:123:22:22:0:22:100%:4.7526E-13:0:39:0:0:1:21	1/1:254:44:44:0:44:100%:3.8097E-26:0:38:0:0:8:36	1/1:218:38:38:0:38:100%:1.4508E-22:0:40:0:0:6:32
chrI.fa	204125	.	C	A	.	PASS	ADP=31;WT=0;HET=0;HOM=3;NC=0	GT:GQ:SDP:DP:RD:AD:FREQ:PVAL:RBQ:ABQ:RDF:RDR:ADF:ADR	1/1:117:21:21:0:21:100%:1.8578E-12:0:39:0:0:1:20	1/1:236:41:41:0:41:100%:2.3541E-24:0:37:0:0:6:35	1/1:182:32:32:0:32:100%:5.4567E-19:0:38:0:0:5:27
chrI.fa	204126	.	A	G	.	PASS	ADP=32;WT=0;HET=0;HOM=3;NC=0	GT:GQ:SDP:DP:RD:AD:FREQ:PVAL:RBQ:ABQ:RDF:RDR:ADF:ADR	1/1:117:21:21:0:21:100%:1.8578E-12:0:38:0:0:1:20	1/1:242:42:42:0:42:100%:5.9562E-25:0:37:0:0:6:36	1/1:188:33:33:0:33:100%:1.3852E-19:0:38:0:0:5:28
chrI.fa	204131	.	A	C	.	PASS	ADP=30;WT=0;HET=0;HOM=3;NC=0	GT:GQ:SDP:DP:RD:AD:FREQ:PVAL:RBQ:ABQ:RDF:RDR:ADF:ADR	1/1:111:20:20:0:20:100%:7.2544E-12:0:40:0:0:1:19	1/1:230:40:40:0:40:100%:9.3017E-24:0:37:0:0:6:34	1/1:176:31:31:0:31:100%:2.1486E-18:0:39:0:0:5:26
chrI.fa	204146	.	A	G	.	PASS	ADP=19;WT=0;HET=0;HOM=3;NC=0	GT:GQ:SDP:DP:RD:AD:FREQ:PVAL:RBQ:ABQ:RDF:RDR:ADF:ADR	1/1:58:11:11:0:11:100%:1.4176E-6:0:35:0:0:1:10	1/1:152:27:27:0:27:100%:5.1363E-16:0:37:0:0:4:23	1/1:111:20:20:0:20:100%:7.2544E-12:0:38:0:0:4:16
chrI.fa	204149	.	G	A	.	PASS	ADP=19;WT=0;HET=0;HOM=3;NC=0	GT:GQ:SDP:DP:RD:AD:FREQ:PVAL:RBQ:ABQ:RDF:RDR:ADF:ADR	1/1:58:11:11:0:11:100%:1.4176E-6:0:35:0:0:1:10	1/1:146:26:26:0:26:100%:2.0165E-15:0:37:0:0:3:23	1/1:111:20:20:0:20:100%:7.2544E-12:0:37:0:0:4:16
chrI.fa	204155	.	C	G	.	PASS	ADP=13;WT=1;HET=0;HOM=2;NC=0	GT:GQ:SDP:DP:RD:AD:FREQ:PVAL:RBQ:ABQ:RDF:RDR:ADF:ADR	./.:.:8	1/1:93:17:17:0:17:100%:4.2852E-10:0:36:0:0:4:13	1/1:81:15:15:0:15:100%:6.4467E-9:0:38:0:0:4:11
chrI.fa	204161	.	C	A	.	PASS	ADP=11;WT=0;HET=0;HOM=2;NC=1	GT:GQ:SDP:DP:RD:AD:FREQ:PVAL:RBQ:ABQ:RDF:RDR:ADF:ADR	./.:.:5	1/1:81:15:15:0:15:100%:6.4467E-9:0:37:0:0:3:12	1/1:70:13:13:0:13:100%:9.6148E-8:0:37:0:0:4:9
chrI.fa	204167	.	C	T	.	PASS	ADP=6;WT=1;HET=0;HOM=0;NC=2	GT:GQ:SDP:DP:RD:AD:FREQ:PVAL:RBQ:ABQ:RDF:RDR:ADF:ADR	./.:.:4	./.:.:9	./.:.:7
chrI.fa	204254	.	C	T	.	PASS	ADP=3;WT=1;HET=0;HOM=0;NC=2	GT:GQ:SDP:DP:RD:AD:FREQ:PVAL:RBQ:ABQ:RDF:RDR:ADF:ADR	./.:.:2	./.:.:0	./.:.:9
chrI.fa	204281	.	A	G	.	PASS	ADP=9;WT=2;HET=0;HOM=0;NC=1	GT:GQ:SDP:DP:RD:AD:FREQ:PVAL:RBQ:ABQ:RDF:RDR:ADF:ADR	./.:.:2	./.:.:11	0/0:8:15:15:11:4:26.67%:4.9808E-2:37:40:7:4:4:0
chrI.fa	204296	.	C	T	.	PASS	ADP=9;WT=2;HET=0;HOM=0;NC=1	GT:GQ:SDP:DP:RD:AD:FREQ:PVAL:RBQ:ABQ:RDF:RDR:ADF:ADR	./.:.:1	./.:.:16	./.:.:12
chrI.fa	204299	.	T	C	.	PASS	ADP=9;WT=2;HET=0;HOM=0;NC=1	GT:GQ:SDP:DP:RD:AD:FREQ:PVAL:RBQ:ABQ:RDF:RDR:ADF:ADR	./.:.:1	./.:.:15	./.:.:12
chrI.fa	204309	.	G	C	.	PASS	ADP=9;WT=2;HET=0;HOM=0;NC=1	GT:GQ:SDP:DP:RD:AD:FREQ:PVAL:RBQ:ABQ:RDF:RDR:ADF:ADR	./.:.:0	./.:.:17	./.:.:10
chrI.fa	204310	.	T	A	.	PASS	ADP=9;WT=2;HET=0;HOM=0;NC=1	GT:GQ:SDP:DP:RD:AD:FREQ:PVAL:RBQ:ABQ:RDF:RDR:ADF:ADR	./.:.:0	./.:.:17	./.:.:11
chrI.fa	204327	.	G	A	.	PASS	ADP=10;WT=1;HET=1;HOM=0;NC=1	GT:GQ:SDP:DP:RD:AD:FREQ:PVAL:RBQ:ABQ:RDF:RDR:ADF:ADR	./.:.:0	0/1:37:18:18:8:10:55.56%:1.7215E-4:32:37:8:0:10:0	./.:.:14
chrI.fa	204329	.	C	T	.	PASS	ADP=10;WT=2;HET=0;HOM=0;NC=1	GT:GQ:SDP:DP:RD:AD:FREQ:PVAL:RBQ:ABQ:RDF:RDR:ADF:ADR	./.:.:0	./.:.:18	./.:.:13
chrI.fa	204336	.	A	G	.	PASS	ADP=10;WT=1;HET=1;HOM=0;NC=1	GT:GQ:SDP:DP:RD:AD:FREQ:PVAL:RBQ:ABQ:RDF:RDR:ADF:ADR	./.:.:0	0/1:37:18:18:8:10:55.56%:1.7215E-4:34:37:8:0:10:0	./.:.:13
chrI.fa	204340	.	G	A	.	PASS	ADP=10;WT=1;HET=1;HOM=0;NC=1	GT:GQ:SDP:DP:RD:AD:FREQ:PVAL:RBQ:ABQ:RDF:RDR:ADF:ADR	./.:.:0	0/1:37:18:18:8:10:55.56%:1.7215E-4:33:36:8:0:10:0	./.:.:12
chrI.fa	204344	.	T	A	.	PASS	ADP=10;WT=1;HET=1;HOM=0;NC=1	GT:GQ:SDP:DP:RD:AD:FREQ:PVAL:RBQ:ABQ:RDF:RDR:ADF:ADR	./.:.:0	0/1:37:18:18:8:10:55.56%:1.7215E-4:34:37:8:0:10:0	./.:.:12
chrI.fa	204388	.	A	C	.	PASS	ADP=4;WT=0;HET=0;HOM=0;NC=3	GT:GQ:SDP:DP:RD:AD:FREQ:PVAL:RBQ:ABQ:RDF:RDR:ADF:ADR	./.:.:0	./.:.:6	./.:.:7
chrI.fa	204389	.	C	T	.	PASS	ADP=4;WT=0;HET=0;HOM=0;NC=3	GT:GQ:SDP:DP:RD:AD:FREQ:PVAL:RBQ:ABQ:RDF:RDR:ADF:ADR	./.:.:0	./.:.:6	./.:.:7
chrI.fa	204390	.	A	G	.	PASS	ADP=4;WT=0;HET=0;HOM=0;NC=3	GT:GQ:SDP:DP:RD:AD:FREQ:PVAL:RBQ:ABQ:RDF:RDR:ADF:ADR	./.:.:0	./.:.:6	./.:.:7
chrI.fa	204398	.	T	C	.	PASS	ADP=4;WT=0;HET=0;HOM=0;NC=3	GT:GQ:SDP:DP:RD:AD:FREQ:PVAL:RBQ:ABQ:RDF:RDR:ADF:ADR	./.:.:0	./.:.:5	./.:.:7
chrI.fa	204407	.	T	G	.	PASS	ADP=4;WT=1;HET=0;HOM=0;NC=2	GT:GQ:SDP:DP:RD:AD:FREQ:PVAL:RBQ:ABQ:RDF:RDR:ADF:ADR	./.:.:0	./.:.:6	./.:.:8
chrI.fa	204413	.	C	T	.	PASS	ADP=4;WT=0;HET=0;HOM=0;NC=3	GT:GQ:SDP:DP:RD:AD:FREQ:PVAL:RBQ:ABQ:RDF:RDR:ADF:ADR	./.:.:0	./.:.:6	./.:.:6
chrI.fa	204416	.	A	G	.	PASS	ADP=4;WT=0;HET=0;HOM=0;NC=3	GT:GQ:SDP:DP:RD:AD:FREQ:PVAL:RBQ:ABQ:RDF:RDR:ADF:ADR	./.:.:0	./.:.:6	./.:.:6
chrI.fa	204417	.	T	A	.	PASS	ADP=4;WT=0;HET=0;HOM=0;NC=3	GT:GQ:SDP:DP:RD:AD:FREQ:PVAL:RBQ:ABQ:RDF:RDR:ADF:ADR	./.:.:0	./.:.:6	./.:.:6
chrI.fa	204422	.	C	T	.	PASS	ADP=4;WT=0;HET=0;HOM=0;NC=3	GT:GQ:SDP:DP:RD:AD:FREQ:PVAL:RBQ:ABQ:RDF:RDR:ADF:ADR	./.:.:0	./.:.:6	./.:.:6
chrI.fa	204425	.	A	T	.	PASS	ADP=4;WT=0;HET=0;HOM=0;NC=3	GT:GQ:SDP:DP:RD:AD:FREQ:PVAL:RBQ:ABQ:RDF:RDR:ADF:ADR	./.:.:0	./.:.:6	./.:.:6
chrI.fa	204426	.	G	A	.	PASS	ADP=4;WT=0;HET=0;HOM=0;NC=3	GT:GQ:SDP:DP:RD:AD:FREQ:PVAL:RBQ:ABQ:RDF:RDR:ADF:ADR	./.:.:0	./.:.:6	./.:.:6
chrI.fa	204448	.	G	C	.	PASS	ADP=4;WT=1;HET=0;HOM=0;NC=2	GT:GQ:SDP:DP:RD:AD:FREQ:PVAL:RBQ:ABQ:RDF:RDR:ADF:ADR	./.:.:0	./.:.:8	./.:.:4
chrI.fa	204470	.	A	T	.	PASS	ADP=3;WT=0;HET=0;HOM=0;NC=3	GT:GQ:SDP:DP:RD:AD:FREQ:PVAL:RBQ:ABQ:RDF:RDR:ADF:ADR	./.:.:0	./.:.:7	./.:.:4
chrI.fa	204471	.	A	G	.	PASS	ADP=3;WT=0;HET=0;HOM=0;NC=3	GT:GQ:SDP:DP:RD:AD:FREQ:PVAL:RBQ:ABQ:RDF:RDR:ADF:ADR	./.:.:0	./.:.:7	./.:.:4
chrI.fa	204475	.	G	A	.	PASS	ADP=3;WT=0;HET=0;HOM=0;NC=3	GT:GQ:SDP:DP:RD:AD:FREQ:PVAL:RBQ:ABQ:RDF:RDR:ADF:ADR	./.:.:0	./.:.:7	./.:.:4
chrI.fa	205625	.	C	T	.	PASS	ADP=8;WT=1;HET=0;HOM=0;NC=2	GT:GQ:SDP:DP:RD:AD:FREQ:PVAL:RBQ:ABQ:RDF:RDR:ADF:ADR	./.:.:6	./.:.:13	./.:.:7
chrI.fa	205670	.	C	T	.	PASS	ADP=16;WT=2;HET=0;HOM=0;NC=1	GT:GQ:SDP:DP:RD:AD:FREQ:PVAL:RBQ:ABQ:RDF:RDR:ADF:ADR	./.:.:7	0/0:6:27:26:17:9:34.62%:8.4928E-4:37:34:17:0:5:4	./.:.:15
chrI.fa	205685	.	C	T	.	PASS	ADP=29;WT=0;HET=2;HOM=1;NC=0	GT:GQ:SDP:DP:RD:AD:FREQ:PVAL:RBQ:ABQ:RDF:RDR:ADF:ADR	0/1:76:18:18:2:16:88.89%:2.0936E-8:38:37:2:0:16:0	0/1:171:42:42:6:36:85.71%:7.3092E-18:39:35:6:0:32:4	1/1:138:29:29:2:27:93.1%:1.5465E-14:39:36:2:0:26:1
chrI.fa	205688	.	C	T	.	PASS	ADP=34;WT=2;HET=1;HOM=0;NC=0	GT:GQ:SDP:DP:RD:AD:FREQ:PVAL:RBQ:ABQ:RDF:RDR:ADF:ADR	0/0:24:22:22:20:2:9.09%:2.4419E-1:36:37:20:0:2:0	0/1:35:48:48:37:11:22.92%:2.5621E-4:34:35:37:0:7:4	0/0:24:32:32:27:5:15.62%:2.6412E-2:37:35:27:0:4:1
chrI.fa	205700	.	T	C	.	PASS	ADP=57;WT=1;HET=2;HOM=0;NC=0	GT:GQ:SDP:DP:RD:AD:FREQ:PVAL:RBQ:ABQ:RDF:RDR:ADF:ADR	0/0:37:33:33:30:3:9.09%:1.1923E-1:39:34:30:0:3:0	0/1:55:71:71:54:17:23.94%:2.5734E-6:36:36:47:7:17:0	0/1:63:69:69:50:19:27.54%:4.534E-7:37:37:49:1:19:0
chrI.fa	205751	.	C	T	.	PASS	ADP=147;WT=0;HET=3;HOM=0;NC=0	GT:GQ:SDP:DP:RD:AD:FREQ:PVAL:RBQ:ABQ:RDF:RDR:ADF:ADR	0/1:91:124:124:96:28:22.58%:6.6791E-10:38:39:96:0:28:0	0/1:123:142:142:105:37:26.06%:4.8862E-13:37:38:105:0:27:10	0/1:127:177:177:138:39:22.03%:1.7269E-13:38:38:138:0:38:1
chrI.fa	205766	.	G	A	.	PASS	ADP=171;WT=0;HET=3;HOM=0;NC=0	GT:GQ:SDP:DP:RD:AD:FREQ:PVAL:RBQ:ABQ:RDF:RDR:ADF:ADR	0/1:157:144:144:98:46:31.94%:1.9409E-16:38:37:97:1:46:0	0/1:217:163:163:101:62:38.04%:1.5945E-22:37:37:90:11:62:0	0/1:255:208:208:120:87:41.83%:6.1681E-32:38:36:117:3:85:2
chrI.fa	205787	.	T	C	.	PASS	ADP=229;WT=0;HET=3;HOM=0;NC=0	GT:GQ:SDP:DP:RD:AD:FREQ:PVAL:RBQ:ABQ:RDF:RDR:ADF:ADR	0/1:255:205:205:75:130:63.41%:2.3883E-53:37:35:73:2:118:12	0/1:255:217:216:82:134:62.04%:1.6834E-54:37:35:81:1:106:28	0/1:255:268:267:106:161:60.3%:1.1454E-64:37:35:102:4:146:15
chrI.fa	205805	.	C	T	.	PASS	ADP=233;WT=0;HET=3;HOM=0;NC=0	GT:GQ:SDP:DP:RD:AD:FREQ:PVAL:RBQ:ABQ:RDF:RDR:ADF:ADR	0/1:214:205:205:142:63:30.73%:3.8105E-22:37:37:129:13:58:5	0/1:204:225:225:163:61:27.11%:3.7824E-21:36:36:137:26:53:8	0/1:185:273:271:214:57:21.03%:2.5727E-19:37:36:189:25:56:1
chrI.fa	205814	.	G	T	.	PASS	ADP=231;WT=0;HET=3;HOM=0;NC=0	GT:GQ:SDP:DP:RD:AD:FREQ:PVAL:RBQ:ABQ:RDF:RDR:ADF:ADR	0/1:255:196:195:93:102:52.31%:2.3575E-39:35:35:83:10:93:9	0/1:255:227:226:141:85:37.61%:1.4309E-30:35:35:110:31:78:7	0/1:255:272:272:161:111:40.81%:2.5204E-40:36:34:142:19:103:8
chrI.fa	205835	.	C	T	.	PASS	ADP=207;WT=0;HET=3;HOM=0;NC=0	GT:GQ:SDP:DP:RD:AD:FREQ:PVAL:RBQ:ABQ:RDF:RDR:ADF:ADR	0/1:255:167:167:62:105:62.87%:4.6694E-43:36:36:57:5:91:14	0/1:255:211:209:83:126:60.29%:9.7636E-51:36:35:76:7:98:28	0/1:255:247:246:85:161:65.45%:8.5135E-67:37:36:81:4:138:23
chrI.fa	205841	.	A	G	.	PASS	ADP=217;WT=0;HET=3;HOM=0;NC=0	GT:GQ:SDP:DP:RD:AD:FREQ:PVAL:RBQ:ABQ:RDF:RDR:ADF:ADR	0/1:238:166:166:99:67:40.36%:1.4981E-24:36:36:90:9:57:10	0/1:255:229:229:149:80:34.93%:1.8393E-28:36:35:124:25:69:11	0/1:255:256:256:163:93:36.33%:3.4573E-33:36:35:143:20:86:7
chrI.fa	205873	.	C	A	.	PASS	ADP=136;WT=2;HET=1;HOM=0;NC=0	GT:GQ:SDP:DP:RD:AD:FREQ:PVAL:RBQ:ABQ:RDF:RDR:ADF:ADR	0/1:74:110:110:87:23:20.91%:3.3019E-8:36:35:78:9:22:1	0/0:74:144:144:116:28:19.44%:8.7057E-10:36:38:95:21:28:0	0/0:86:155:155:126:28:18.06%:9.6598E-10:36:36:114:12:28:0
chrI.fa	205886	.	T	C	.	PASS	ADP=99;WT=0;HET=3;HOM=0;NC=0	GT:GQ:SDP:DP:RD:AD:FREQ:PVAL:RBQ:ABQ:RDF:RDR:ADF:ADR	0/1:151:77:76:36:40:52.63%:7.6319E-16:35:38:33:3:39:1	0/1:216:109:108:51:57:52.78%:2.5113E-22:36:36:44:7:55:2	0/1:251:115:115:50:65:56.52%:6.7235E-26:35:35:47:3:63:2
chrI.fa	205889	.	T	G	.	PASS	ADP=92;WT=0;HET=3;HOM=0;NC=0	GT:GQ:SDP:DP:RD:AD:FREQ:PVAL:RBQ:ABQ:RDF:RDR:ADF:ADR	0/1:48:67:67:52:15:22.39%:1.2648E-5:37:33:49:3:15:0	0/1:75:103:103:80:23:22.33%:2.9924E-8:35:35:71:9:23:0	0/1:85:108:108:82:26:24.07%:2.692E-9:35:35:78:4:26:0
chrI.fa	205901	.	A	G	.	PASS	ADP=71;WT=0;HET=3;HOM=0;NC=0	GT:GQ:SDP:DP:RD:AD:FREQ:PVAL:RBQ:ABQ:RDF:RDR:ADF:ADR	0/1:160:54:54:16:38:70.37%:9.9771E-17:34:36:16:0:37:1	0/1:255:81:81:14:67:82.72%:5.5861E-32:35:35:13:1:62:5	0/1:255:79:79:16:63:79.75%:2.3833E-29:33:36:16:0:63:0
chrI.fa	205902	.	A	G	.	PASS	ADP=70;WT=0;HET=3;HOM=0;NC=0	GT:GQ:SDP:DP:RD:AD:FREQ:PVAL:RBQ:ABQ:RDF:RDR:ADF:ADR	0/1:39:53:53:41:12:22.64%:1.2122E-4:35:37:40:1:12:0	0/1:84:80:80:55:25:31.25%:3.2168E-9:34:36:49:6:25:0	0/1:73:77:77:55:22:28.57%:4.1385E-8:34:37:55:0:22:0
chrI.fa	205904	.	G	T	.	PASS	ADP=67;WT=0;HET=3;HOM=0;NC=0	GT:GQ:SDP:DP:RD:AD:FREQ:PVAL:RBQ:ABQ:RDF:RDR:ADF:ADR	0/1:39:49:49:37:12:24.49%:1.1358E-4:35:37:37:0:12:0	0/1:89:78:78:52:26:33.33%:1.2153E-9:34:34:47:5:26:0	0/1:74:74:74:51:22:29.73%:3.694E-8:33:35:51:0:22:0
chrI.fa	205911	.	A	G	.	PASS	ADP=50;WT=0;HET=3;HOM=0;NC=0	GT:GQ:SDP:DP:RD:AD:FREQ:PVAL:RBQ:ABQ:RDF:RDR:ADF:ADR	0/1:113:38:38:11:27:71.05%:4.2271E-12:34:31:11:0:27:0	0/1:108:57:56:27:29:51.79%:1.3048E-11:34:30:27:0:29:0	0/1:139:57:56:21:35:62.5%:1.0233E-14:34:28:21:0:35:0
chrI.fa	205916	.	T	C	.	PASS	ADP=40;WT=0;HET=3;HOM=0;NC=0	GT:GQ:SDP:DP:RD:AD:FREQ:PVAL:RBQ:ABQ:RDF:RDR:ADF:ADR	0/1:102:33:33:9:24:72.73%:6.1763E-11:34:34:8:1:24:0	0/1:99:47:47:21:26:55.32%:1.1545E-10:35:32:21:0:26:0	0/1:93:41:41:17:24:58.54%:4.6506E-10:33:32:17:0:24:0
chrI.fa	205919	.	A	T	.	PASS	ADP=38;WT=0;HET=3;HOM=0;NC=0	GT:GQ:SDP:DP:RD:AD:FREQ:PVAL:RBQ:ABQ:RDF:RDR:ADF:ADR	0/1:102:33:33:9:24:72.73%:6.1763E-11:35:30:8:1:24:0	0/1:91:44:43:19:24:55.81%:6.4513E-10:34:26:19:0:24:0	0/1:88:40:40:17:23:57.5%:1.2989E-9:34:26:17:0:23:0
chrI.fa	205940	.	C	T	.	PASS	ADP=11;WT=3;HET=0;HOM=0;NC=0	GT:GQ:SDP:DP:RD:AD:FREQ:PVAL:RBQ:ABQ:RDF:RDR:ADF:ADR	./.:.:11	./.:.:14	./.:.:8
chrI.fa	205949	.	C	T	.	PASS	ADP=11;WT=0;HET=1;HOM=1;NC=1	GT:GQ:SDP:DP:RD:AD:FREQ:PVAL:RBQ:ABQ:RDF:RDR:ADF:ADR	0/1:64:15:15:0:12:80%:3.698E-7:0:36:0:0:11:1	1/1:70:13:13:0:13:100%:9.6148E-8:0:38:0:0:10:3	./.:.:7
chrI.fa	205955	.	C	T	.	PASS	ADP=15;WT=0;HET=1;HOM=2;NC=0	GT:GQ:SDP:DP:RD:AD:FREQ:PVAL:RBQ:ABQ:RDF:RDR:ADF:ADR	0/1:60:18:18:4:14:77.78%:8.0605E-7:31:39:1:3:12:2	1/1:99:18:18:0:18:100%:1.1019E-10:0:38:0:0:15:3	1/1:52:10:10:0:10:100%:5.4125E-6:0:35:0:0:8:2
chrI.fa	205970	.	C	T	.	PASS	ADP=31;WT=2;HET=1;HOM=0;NC=0	GT:GQ:SDP:DP:RD:AD:FREQ:PVAL:RBQ:ABQ:RDF:RDR:ADF:ADR	0/1:54:48:48:32:16:33.33%:3.4048E-6:39:37:30:2:13:3	0/0:41:28:28:27:1:3.57%:5E-1:39:35:23:4:0:1	0/0:24:17:17:16:1:5.88%:5E-1:38:37:15:1:0:1
chrI.fa	206018	.	T	C	.	PASS	ADP=87;WT=0;HET=3;HOM=0;NC=0	GT:GQ:SDP:DP:RD:AD:FREQ:PVAL:RBQ:ABQ:RDF:RDR:ADF:ADR	0/1:255:163:161:22:139:86.34%:3.7393E-68:36:35:18:4:90:49	0/1:107:50:50:22:28:56%:1.7754E-11:36:34:16:6:18:10	0/1:144:52:52:17:35:67.31%:3.7678E-15:35:33:13:4:18:17
chrI.fa	206021	.	T	C	.	PASS	ADP=97;WT=0;HET=3;HOM=0;NC=0	GT:GQ:SDP:DP:RD:AD:FREQ:PVAL:RBQ:ABQ:RDF:RDR:ADF:ADR	0/1:255:179:177:64:113:63.84%:1.4184E-46:36:35:40:24:68:45	0/1:57:57:57:40:17:29.82%:1.8784E-6:35:34:29:11:6:11	0/1:81:59:57:34:23:40.35%:7.2965E-9:37:35:26:8:5:18
chrI.fa	206024	.	T	G	.	PASS	ADP=107;WT=2;HET=1;HOM=0;NC=0	GT:GQ:SDP:DP:RD:AD:FREQ:PVAL:RBQ:ABQ:RDF:RDR:ADF:ADR	0/0:126:189:189:160:29:15.34%:5.8219E-10:35:33:90:70:19:10	0/1:64:63:63:44:19:30.16%:3.8563E-7:35:31:19:25:15:4	0/0:41:71:70:57:13:18.57%:6.6146E-5:34:36:21:36:11:2
chrI.fa	206027	.	A	G	.	PASS	ADP=113;WT=0;HET=3;HOM=0;NC=0	GT:GQ:SDP:DP:RD:AD:FREQ:PVAL:RBQ:ABQ:RDF:RDR:ADF:ADR	0/1:255:200:197:49:117:59.39%:2.2126E-50:35:35:22:27:68:49	0/1:76:68:66:25:21:31.82%:2.4256E-8:35:33:13:12:6:15	0/1:102:78:76:32:28:36.84%:5.88E-11:35:31:16:16:5:23
chrI.fa	206030	.	T	C	.	PASS	ADP=119;WT=1;HET=2;HOM=0;NC=0	GT:GQ:SDP:DP:RD:AD:FREQ:PVAL:RBQ:ABQ:RDF:RDR:ADF:ADR	0/0:102:204:202:163:39:19.31%:2.3863E-13:35:34:84:79:23:16	0/1:74:74:72:50:22:30.56%:3.5822E-8:35:32:19:31:15:7	0/1:62:84:83:64:19:22.89%:5.9651E-7:34:34:20:44:11:8
chrI.fa	206036	.	A	G	.	PASS	ADP=122;WT=0;HET=3;HOM=0;NC=0	GT:GQ:SDP:DP:RD:AD:FREQ:PVAL:RBQ:ABQ:RDF:RDR:ADF:ADR	0/1:255:207:206:100:106:51.46%:1.1014E-40:35:34:65:35:37:69	0/1:109:79:79:48:31:39.24%:1.1715E-11:34:34:27:21:7:24	0/1:171:84:83:38:45:54.22%:6.7818E-18:35:34:21:17:9:36
chrI.fa	206046	.	A	G	.	PASS	ADP=112;WT=0;HET=2;HOM=1;NC=0	GT:GQ:SDP:DP:RD:AD:FREQ:PVAL:RBQ:ABQ:RDF:RDR:ADF:ADR	1/1:255:195:192:12:180:93.75%:4.864E-96:35:35:0:12:86:94	0/1:255:65:64:7:57:89.06%:5.5525E-29:37:34:1:6:18:39	0/1:255:81:80:10:70:87.5%:6.215E-35:37:35:1:9:22:48
chrI.fa	206048	.	T	C	.	PASS	ADP=108;WT=0;HET=0;HOM=3;NC=0	GT:GQ:SDP:DP:RD:AD:FREQ:PVAL:RBQ:ABQ:RDF:RDR:ADF:ADR	1/1:255:187:185:0:185:100%:1.0031E-110:0:35:0:0:80:105	1/1:255:63:62:1:61:98.39%:4.1425E-35:39:33:0:1:18:43	1/1:255:79:79:0:79:100%:4.3185E-47:0:34:0:0:22:57
chrI.fa	206051	.	T	C	.	PASS	ADP=108;WT=0;HET=0;HOM=3;NC=0	GT:GQ:SDP:DP:RD:AD:FREQ:PVAL:RBQ:ABQ:RDF:RDR:ADF:ADR	1/1:255:185:185:13:172:92.97%:7.7432E-91:36:36:5:8:75:97	1/1:255:61:61:5:56:91.8%:2.3316E-29:35:36:0:5:17:39	1/1:255:78:78:7:71:91.03%:8.4723E-37:36:37:2:5:19:52
chrI.fa	206054	.	A	T	.	PASS	ADP=105;WT=0;HET=1;HOM=2;NC=0	GT:GQ:SDP:DP:RD:AD:FREQ:PVAL:RBQ:ABQ:RDF:RDR:ADF:ADR	1/1:255:180:178:9:169:94.94%:1.0217E-91:36:34:1:8:69:100	0/1:254:60:59:7:52:88.14%:3.1974E-26:34:36:2:5:11:41	1/1:255:78:78:7:71:91.03%:8.4723E-37:36:36:2:5:18:53
chrI.fa	206057	.	C	T	.	PASS	ADP=110;WT=0;HET=3;HOM=0;NC=0	GT:GQ:SDP:DP:RD:AD:FREQ:PVAL:RBQ:ABQ:RDF:RDR:ADF:ADR	0/1:233:186:186:119:67:36.02%:4.598E-24:35:34:50:69:27:40	0/1:109:64:64:34:30:46.88%:1.0507E-11:37:35:14:20:4:26	0/1:108:82:82:51:31:37.8%:1.3866E-11:37:35:17:34:7:24
chrI.fa	206060	.	T	C	.	PASS	ADP=113;WT=0;HET=0;HOM=3;NC=0	GT:GQ:SDP:DP:RD:AD:FREQ:PVAL:RBQ:ABQ:RDF:RDR:ADF:ADR	1/1:255:189:189:8:181:95.77%:1.9295E-99:36:36:3:5:76:105	1/1:255:66:66:4:62:93.94%:2.4296E-33:36:37:1:3:17:45	1/1:255:84:84:8:76:90.48%:4.0475E-39:36:39:4:4:22:54
chrI.fa	206075	.	C	T	.	PASS	ADP=140;WT=0;HET=3;HOM=0;NC=0	GT:GQ:SDP:DP:RD:AD:FREQ:PVAL:RBQ:ABQ:RDF:RDR:ADF:ADR	0/1:133:193:192:151:41:21.35%:4.1554E-14:38:36:56:95:26:15	0/1:128:103:103:66:37:35.92%:1.3869E-13:38:36:27:39:27:10	0/1:144:126:126:84:42:33.33%:3.7041E-15:39:38:35:49:32:10
chrI.fa	206084	.	T	G	.	PASS	ADP=162;WT=0;HET=3;HOM=0;NC=0	GT:GQ:SDP:DP:RD:AD:FREQ:PVAL:RBQ:ABQ:RDF:RDR:ADF:ADR	0/1:255:202:202:117:85:42.08%:3.1737E-31:38:38:65:52:25:60	0/1:131:135:135:96:39:28.89%:7.2986E-14:38:38:69:27:18:21	0/1:133:152:150:109:40:26.67%:4.3976E-14:38:38:72:37:17:23
chrI.fa	206105	.	T	C	.	PASS	ADP=133;WT=1;HET=2;HOM=0;NC=0	GT:GQ:SDP:DP:RD:AD:FREQ:PVAL:RBQ:ABQ:RDF:RDR:ADF:ADR	0/0:82:155:155:125:29:18.71%:4.3469E-10:39:39:60:65:20:9	0/1:107:117:117:85:32:27.35%:1.9905E-11:39:39:50:35:24:8	0/1:128:127:127:88:38:29.92%:1.3495E-13:39:39:43:45:32:6
chrI.fa	206111	.	A	G	.	PASS	ADP=114;WT=0;HET=3;HOM=0;NC=0	GT:GQ:SDP:DP:RD:AD:FREQ:PVAL:RBQ:ABQ:RDF:RDR:ADF:ADR	0/1:144:129:128:85:42:32.81%:3.8524E-15:38:37:41:44:37:5	0/1:131:107:107:69:38:35.51%:6.5739E-14:39:38:39:30:34:4	0/1:111:109:109:75:33:30.28%:6.4532E-12:39:38:46:29:29:4
chrI.fa	206123	.	C	A	.	PASS	ADP=81;WT=0;HET=3;HOM=0;NC=0	GT:GQ:SDP:DP:RD:AD:FREQ:PVAL:RBQ:ABQ:RDF:RDR:ADF:ADR	0/1:117:85:84:46:33:39.29%:1.6516E-12:35:37:39:7:31:2	0/1:102:81:81:45:29:35.8%:6.0302E-11:37:38:38:7:28:1	0/1:97:80:80:48:28:35%:1.7445E-10:36:39:44:4:28:0
chrI.fa	206126	.	T	C	.	PASS	ADP=75;WT=0;HET=0;HOM=3;NC=0	GT:GQ:SDP:DP:RD:AD:FREQ:PVAL:RBQ:ABQ:RDF:RDR:ADF:ADR	1/1:255:77:77:1:71:92.21%:4.9317E-41:41:37:1:0:69:2	1/1:255:73:73:0:66:90.41%:2.6498E-39:0:37:0:0:65:1	1/1:255:75:75:1:70:93.33%:1.9322E-40:40:38:1:0:70:0
chrI.fa	206143	.	C	A	.	PASS	ADP=74;WT=0;HET=3;HOM=0;NC=0	GT:GQ:SDP:DP:RD:AD:FREQ:PVAL:RBQ:ABQ:RDF:RDR:ADF:ADR	0/1:66:76:75:55:20:26.67%:2.2117E-7:35:36:55:0:19:1	0/1:63:73:73:54:19:26.03%:4.9649E-7:33:35:52:2:19:0	0/1:66:74:74:54:20:27.03%:2.1616E-7:34:36:52:2:20:0
chrI.fa	206144	.	C	T	.	PASS	ADP=72;WT=0;HET=0;HOM=3;NC=0	GT:GQ:SDP:DP:RD:AD:FREQ:PVAL:RBQ:ABQ:RDF:RDR:ADF:ADR	1/1:255:76:75:2:73:97.33%:3.1521E-41:38:35:2:0:72:1	1/1:255:73:71:1:70:98.59%:1.9322E-40:38:34:1:0:68:2	1/1:255:72:72:2:70:97.22%:1.8247E-39:36:35:2:0:68:2
chrI.fa	206147	.	T	C	.	PASS	ADP=69;WT=0;HET=3;HOM=0;NC=0	GT:GQ:SDP:DP:RD:AD:FREQ:PVAL:RBQ:ABQ:RDF:RDR:ADF:ADR	0/1:82:70:70:46:24:34.29%:5.4869E-9:31:34:46:0:23:1	0/1:63:70:69:50:19:27.54%:4.534E-7:30:33:48:2:19:0	0/1:63:69:69:50:19:27.54%:4.534E-7:30:34:48:2:19:0
chrI.fa	206156	.	T	C	.	PASS	ADP=62;WT=0;HET=3;HOM=0;NC=0	GT:GQ:SDP:DP:RD:AD:FREQ:PVAL:RBQ:ABQ:RDF:RDR:ADF:ADR	0/1:106:64:63:32:29:46.03%:2.2597E-11:33:33:32:0:29:0	0/1:71:65:65:44:21:32.31%:6.9273E-8:32:32:43:1:20:1	0/1:73:58:58:36:21:36.21%:4.9547E-8:33:32:34:2:21:0
chrI.fa	206159	.	T	G	.	PASS	ADP=56;WT=0;HET=3;HOM=0;NC=0	GT:GQ:SDP:DP:RD:AD:FREQ:PVAL:RBQ:ABQ:RDF:RDR:ADF:ADR	0/1:69:57:57:37:20:35.09%:1.2588E-7:34:29:37:0:20:0	0/1:102:60:60:31:28:46.67%:5.349E-11:33:31:29:2:28:0	0/1:66:52:51:32:19:37.25%:2.4191E-7:33:30:30:2:19:0
chrI.fa	206162	.	A	G,T	.	PASS	ADP=47;WT=0;HET=3;HOM=0;NC=0	GT:GQ:SDP:DP:RD:AD:FREQ:PVAL:RBQ:ABQ:RDF:RDR:ADF:ADR	0/1:85:52:52:11:21:40.38%:3.1387E-9:34:31:11:0:21:0	0/2:110:48:48:10:26:54.17%:9.2118E-12:30:30:9:1:26:0	0/2:80:43:42:7:19:45.24%:8.6144E-9:35:30:5:2:19:0
chrI.fa	206165	.	T	C	.	PASS	ADP=44;WT=0;HET=3;HOM=0;NC=0	GT:GQ:SDP:DP:RD:AD:FREQ:PVAL:RBQ:ABQ:RDF:RDR:ADF:ADR	0/1:79:48:48:26:22:45.83%:1.0268E-8:32:30:26:0:22:0	0/1:104:48:47:20:27:57.45%:3.5655E-11:32:30:18:2:27:0	0/1:70:39:38:19:19:50%:9.2415E-8:33:30:17:2:19:0
chrI.fa	206171	.	A	G	.	PASS	ADP=16;WT=2;HET=1;HOM=0;NC=0	GT:GQ:SDP:DP:RD:AD:FREQ:PVAL:RBQ:ABQ:RDF:RDR:ADF:ADR	0/1:35:22:22:12:10:45.45%:2.6061E-4:32:29:12:0:9:1	./.:.:12	./.:.:14
chrI.fa	206198	.	C	T	.	PASS	ADP=4;WT=0;HET=0;HOM=1;NC=2	GT:GQ:SDP:DP:RD:AD:FREQ:PVAL:RBQ:ABQ:RDF:RDR:ADF:ADR	1/1:52:10:10:0:10:100%:5.4125E-6:0:32:0:0:2:8	./.:.:1	./.:.:1
chrI.fa	206199	.	G	C	.	PASS	ADP=4;WT=1;HET=0;HOM=0;NC=2	GT:GQ:SDP:DP:RD:AD:FREQ:PVAL:RBQ:ABQ:RDF:RDR:ADF:ADR	./.:.:10	./.:.:1	./.:.:1
chrI.fa	206200	.	T	A	.	PASS	ADP=3;WT=1;HET=0;HOM=0;NC=2	GT:GQ:SDP:DP:RD:AD:FREQ:PVAL:RBQ:ABQ:RDF:RDR:ADF:ADR	./.:.:9	./.:.:1	./.:.:1
chrI.fa	206201	.	T	A	.	PASS	ADP=4;WT=0;HET=0;HOM=1;NC=2	GT:GQ:SDP:DP:RD:AD:FREQ:PVAL:RBQ:ABQ:RDF:RDR:ADF:ADR	1/1:52:10:10:0:10:100%:5.4125E-6:0:32:0:0:2:8	./.:.:1	./.:.:1
chrI.fa	206219	.	C	T	.	PASS	ADP=19;WT=0;HET=1;HOM=2;NC=0	GT:GQ:SDP:DP:RD:AD:FREQ:PVAL:RBQ:ABQ:RDF:RDR:ADF:ADR	0/1:93:27:26:0:17:65.38%:4.2852E-10:0:34:0:0:2:15	1/1:58:12:12:0:11:91.67%:1.4176E-6:0:33:0:0:1:10	1/1:105:20:20:0:19:95%:2.8292E-11:0:32:0:0:2:17
chrI.fa	206240	.	C	T	.	PASS	ADP=40;WT=0;HET=1;HOM=2;NC=0	GT:GQ:SDP:DP:RD:AD:FREQ:PVAL:RBQ:ABQ:RDF:RDR:ADF:ADR	0/1:219:49:49:5:44:89.8%:1.2413E-22:38:35:2:3:9:35	1/1:152:27:27:0:27:100%:5.1363E-16:0:33:0:0:8:19	1/1:229:45:45:2:43:95.56%:1.0412E-23:33:35:1:1:13:30
chrI.fa	206246	.	A	G	.	PASS	ADP=45;WT=0;HET=1;HOM=2;NC=0	GT:GQ:SDP:DP:RD:AD:FREQ:PVAL:RBQ:ABQ:RDF:RDR:ADF:ADR	0/1:187:54:54:12:42:77.78%:1.9804E-19:40:37:1:11:11:31	1/1:188:33:33:0:33:100%:1.3852E-19:0:37:0:0:12:21	1/1:255:50:50:2:48:96%:1.3143E-26:33:37:1:1:17:31
chrI.fa	206250	.	C	T	.	PASS	ADP=49;WT=0;HET=1;HOM=2;NC=0	GT:GQ:SDP:DP:RD:AD:FREQ:PVAL:RBQ:ABQ:RDF:RDR:ADF:ADR	0/1:236:60:59:9:50:84.75%:2.0233E-24:39:36:2:7:11:39	1/1:200:35:35:0:35:100%:8.9137E-21:0:37:0:0:12:23	1/1:255:54:54:1:53:98.15%:2.2126E-30:35:35:1:0:17:36
chrI.fa	206252	.	A	G	.	PASS	ADP=49;WT=0;HET=1;HOM=2;NC=0	GT:GQ:SDP:DP:RD:AD:FREQ:PVAL:RBQ:ABQ:RDF:RDR:ADF:ADR	0/1:242:60:60:9:51:85%:5.8658E-25:40:37:2:7:11:40	1/1:200:35:35:0:35:100%:8.9137E-21:0:37:0:0:12:23	1/1:255:54:54:1:53:98.15%:2.2126E-30:29:36:1:0:17:36
chrI.fa	206255	.	C	T	.	PASS	ADP=50;WT=0;HET=1;HOM=2;NC=0	GT:GQ:SDP:DP:RD:AD:FREQ:PVAL:RBQ:ABQ:RDF:RDR:ADF:ADR	0/1:236:59:59:9:50:84.75%:2.0233E-24:39:36:2:7:11:39	1/1:218:38:38:0:38:100%:1.4508E-22:0:35:0:0:13:25	1/1:255:54:54:1:53:98.15%:2.2126E-30:24:36:1:0:17:36
chrI.fa	206257	.	G	C	.	PASS	ADP=49;WT=0;HET=1;HOM=2;NC=0	GT:GQ:SDP:DP:RD:AD:FREQ:PVAL:RBQ:ABQ:RDF:RDR:ADF:ADR	0/1:242:60:60:9:51:85%:5.8658E-25:39:35:2:7:11:40	1/1:212:37:37:0:37:100%:5.7269E-22:0:35:0:0:12:25	1/1:255:52:52:1:51:98.08%:3.3479E-29:33:36:1:0:17:34
chrI.fa	206258	.	C	A	.	PASS	ADP=50;WT=0;HET=1;HOM=2;NC=0	GT:GQ:SDP:DP:RD:AD:FREQ:PVAL:RBQ:ABQ:RDF:RDR:ADF:ADR	0/1:242:60:60:9:51:85%:5.8658E-25:37:34:2:7:11:40	1/1:218:38:38:0:38:100%:1.4508E-22:0:34:0:0:13:25	1/1:255:52:52:1:51:98.08%:3.3479E-29:38:35:1:0:17:34
chrI.fa	206278	.	C	A	.	PASS	ADP=94;WT=0;HET=1;HOM=2;NC=0	GT:GQ:SDP:DP:RD:AD:FREQ:PVAL:RBQ:ABQ:RDF:RDR:ADF:ADR	0/1:255:99:99:22:77:77.78%:3.3916E-35:37:38:9:13:31:46	1/1:255:78:77:2:75:97.4%:2.1018E-42:41:38:2:0:34:41	1/1:255:108:107:8:99:92.52%:4.1238E-52:38:38:6:2:44:55
chrI.fa	206307	.	G	A	.	PASS	ADP=117;WT=2;HET=1;HOM=0;NC=0	GT:GQ:SDP:DP:RD:AD:FREQ:PVAL:RBQ:ABQ:RDF:RDR:ADF:ADR	0/1:95:118:118:89:29:24.58%:2.6163E-10:38:34:45:44:9:20	0/0:111:102:101:93:8:7.92%:3.3824E-3:38:31:55:38:2:6	0/0:97:133:133:114:19:14.29%:9.552E-7:38:33:70:44:5:14
chrI.fa	206309	.	T	G	.	PASS	ADP=118;WT=2;HET=1;HOM=0;NC=0	GT:GQ:SDP:DP:RD:AD:FREQ:PVAL:RBQ:ABQ:RDF:RDR:ADF:ADR	0/1:95:118:118:89:29:24.58%:2.6163E-10:37:34:46:43:9:20	0/0:117:106:105:97:8:7.62%:3.4017E-3:37:28:57:40:2:6	0/0:97:133:133:114:19:14.29%:9.552E-7:37:33:70:44:5:14
chrI.fa	206316	.	A	G	.	PASS	ADP=138;WT=1;HET=2;HOM=0;NC=0	GT:GQ:SDP:DP:RD:AD:FREQ:PVAL:RBQ:ABQ:RDF:RDR:ADF:ADR	0/1:150:137:134:90:44:32.84%:8.1852E-16:37:34:48:42:9:35	0/0:63:124:122:98:24:19.67%:1.7008E-8:38:32:58:40:2:22	0/1:132:159:158:118:40:25.32%:5.3638E-14:38:32:71:47:5:35
chrI.fa	206321	.	T	C	.	PASS	ADP=151;WT=0;HET=3;HOM=0;NC=0	GT:GQ:SDP:DP:RD:AD:FREQ:PVAL:RBQ:ABQ:RDF:RDR:ADF:ADR	0/1:217:153:150:89:61:40.67%:1.9167E-22:37:33:48:41:9:52	0/1:126:141:141:103:38:26.95%:2.0287E-13:37:31:61:42:2:36	0/1:169:168:163:113:50:30.67%:1.0328E-17:38:33:71:42:5:45
chrI.fa	206324	.	A	T	.	PASS	ADP=158;WT=0;HET=3;HOM=0;NC=0	GT:GQ:SDP:DP:RD:AD:FREQ:PVAL:RBQ:ABQ:RDF:RDR:ADF:ADR	0/1:246:155:154:86:68:44.16%:2.294E-25:37:32:50:36:10:58	0/1:141:148:148:106:42:28.38%:7.6015E-15:37:32:62:44:2:40	0/1:203:174:174:115:59:33.91%:4.5156E-21:37:32:70:45:5:54
chrI.fa	206345	.	C	T	.	PASS	ADP=208;WT=2;HET=1;HOM=0;NC=0	GT:GQ:SDP:DP:RD:AD:FREQ:PVAL:RBQ:ABQ:RDF:RDR:ADF:ADR	0/0:95:196:196:157:39:19.9%:2.2267E-13:36:36:49:108:14:25	0/1:133:203:203:162:41:20.2%:4.8021E-14:35:35:55:107:14:27	0/0:111:229:227:182:45:19.82%:2.5213E-15:37:35:71:111:14:31
chrI.fa	206351	.	T	C	.	PASS	ADP=221;WT=0;HET=3;HOM=0;NC=0	GT:GQ:SDP:DP:RD:AD:FREQ:PVAL:RBQ:ABQ:RDF:RDR:ADF:ADR	0/1:255:213:212:72:140:66.04%:2.1965E-58:35:36:37:35:28:112	0/1:255:210:210:87:123:58.57%:4.8723E-49:36:36:47:40:26:97	0/1:255:241:241:90:151:62.66%:1.4149E-61:37:35:54:36:33:118
chrI.fa	206354	.	G	T	.	PASS	ADP=222;WT=1;HET=2;HOM=0;NC=0	GT:GQ:SDP:DP:RD:AD:FREQ:PVAL:RBQ:ABQ:RDF:RDR:ADF:ADR	0/0:114:219:218:177:41:18.81%:5.6985E-14:36:36:58:119:6:35	0/1:160:216:215:166:49:22.79%:8.0753E-17:36:36:68:98:7:42	0/1:166:237:235:184:51:21.7%:2.1101E-17:36:35:75:109:5:46
chrI.fa	206360	.	T	C	.	PASS	ADP=230;WT=0;HET=3;HOM=0;NC=0	GT:GQ:SDP:DP:RD:AD:FREQ:PVAL:RBQ:ABQ:RDF:RDR:ADF:ADR	0/1:212:222:221:158:63:28.51%:6.1647E-22:38:33:36:122:23:40	0/1:255:236:233:158:75:32.19%:2.1163E-26:37:34:38:120:37:38	0/1:217:240:236:171:65:27.54%:1.6104E-22:37:35:41:130:36:29
chrI.fa	206363	.	C	T	.	PASS	ADP=237;WT=0;HET=3;HOM=0;NC=0	GT:GQ:SDP:DP:RD:AD:FREQ:PVAL:RBQ:ABQ:RDF:RDR:ADF:ADR	0/1:211:225:224:161:63:28.12%:6.6861E-22:37:34:38:123:22:41	0/1:255:244:241:162:79:32.78%:7.6078E-28:37:34:37:125:38:41	0/1:224:248:247:180:67:27.13%:3.7645E-23:37:35:43:137:36:31
chrI.fa	206375	.	C	T	.	PASS	ADP=255;WT=0;HET=3;HOM=0;NC=0	GT:GQ:SDP:DP:RD:AD:FREQ:PVAL:RBQ:ABQ:RDF:RDR:ADF:ADR	0/1:255:244:244:83:161:65.98%:4.9528E-67:38:36:17:66:42:119	0/1:255:251:250:89:161:64.4%:2.408E-66:36:36:14:75:43:118	0/1:255:272:272:95:177:65.07%:3.3759E-73:36:36:18:77:53:124
chrI.fa	206385	.	C	T	.	PASS	ADP=287;WT=0;HET=3;HOM=0;NC=0	GT:GQ:SDP:DP:RD:AD:FREQ:PVAL:RBQ:ABQ:RDF:RDR:ADF:ADR	0/1:179:267:267:212:55:20.6%:1.2458E-18:36:34:41:171:14:41	0/1:207:276:276:213:63:22.83%:1.9844E-21:36:33:45:168:8:55	0/1:229:320:319:249:70:21.94%:1.1978E-23:36:35:67:182:7:63
chrI.fa	206387	.	A	G	.	PASS	ADP=292;WT=0;HET=3;HOM=0;NC=0	GT:GQ:SDP:DP:RD:AD:FREQ:PVAL:RBQ:ABQ:RDF:RDR:ADF:ADR	0/1:185:272:272:215:57:20.96%:2.6078E-19:37:35:41:174:14:43	0/1:199:283:282:221:61:21.63%:1.1347E-20:37:34:49:172:7:54	0/1:221:322:322:253:68:21.12%:6.3668E-23:37:34:68:185:8:60
chrI.fa	206390	.	C	T	.	PASS	ADP=298;WT=0;HET=3;HOM=0;NC=0	GT:GQ:SDP:DP:RD:AD:FREQ:PVAL:RBQ:ABQ:RDF:RDR:ADF:ADR	0/1:182:277:275:219:56:20.36%:6.123E-19:37:35:40:179:12:44	0/1:199:284:283:222:61:21.55%:1.1513E-20:37:34:48:174:7:54	0/1:238:336:336:263:73:21.73%:1.3072E-24:36:34:70:193:7:66
chrI.fa	206392	.	G	C	.	PASS	ADP=295;WT=0;HET=3;HOM=0;NC=0	GT:GQ:SDP:DP:RD:AD:FREQ:PVAL:RBQ:ABQ:RDF:RDR:ADF:ADR	0/1:185:276:275:218:57:20.73%:2.7144E-19:36:34:39:179:12:45	0/1:199:280:278:217:61:21.94%:1.0696E-20:36:34:48:169:7:54	0/1:235:335:333:261:72:21.62%:2.8451E-24:36:34:68:193:7:65
chrI.fa	206426	.	T	C	.	PASS	ADP=329;WT=0;HET=3;HOM=0;NC=0	GT:GQ:SDP:DP:RD:AD:FREQ:PVAL:RBQ:ABQ:RDF:RDR:ADF:ADR	0/1:255:297:297:102:195:65.66%:6.8541E-81:36:35:16:86:26:169	0/1:255:309:307:107:200:65.15%:1.1305E-82:37:35:11:96:37:163	0/1:255:387:385:133:252:65.45%:3.1596E-104:35:36:21:112:47:205
chrI.fa	206432	.	A	G	.	PASS	ADP=317;WT=0;HET=3;HOM=0;NC=0	GT:GQ:SDP:DP:RD:AD:FREQ:PVAL:RBQ:ABQ:RDF:RDR:ADF:ADR	0/1:255:274:273:78:169:61.9%:1.7094E-71:36:37:15:63:20:149	0/1:255:297:296:96:178:60.14%:1.4816E-73:37:35:14:82:30:148	0/1:255:384:382:110:242:63.35%:2.313E-102:36:36:20:90:38:204
chrI.fa	206441	.	A	G	.	PASS	ADP=308;WT=0;HET=3;HOM=0;NC=0	GT:GQ:SDP:DP:RD:AD:FREQ:PVAL:RBQ:ABQ:RDF:RDR:ADF:ADR	0/1:255:262:261:145:116:44.44%:7.1672E-43:37:36:20:125:18:98	0/1:255:294:294:181:113:38.44%:1.4087E-40:36:36:30:151:11:102	0/1:255:371:371:215:156:42.05%:9.5261E-57:37:36:35:180:16:140
chrI.fa	206462	.	T	C	.	PASS	ADP=282;WT=0;HET=3;HOM=0;NC=0	GT:GQ:SDP:DP:RD:AD:FREQ:PVAL:RBQ:ABQ:RDF:RDR:ADF:ADR	0/1:255:231:230:115:115:50%:9.6394E-44:38:37:19:96:10:105	0/1:255:273:272:122:150:55.15%:1.7001E-58:38:36:9:113:16:134	0/1:255:344:344:157:187:54.36%:1.9014E-72:37:36:15:142:14:173
chrI.fa	206480	.	C	T	.	PASS	ADP=226;WT=2;HET=1;HOM=0;NC=0	GT:GQ:SDP:DP:RD:AD:FREQ:PVAL:RBQ:ABQ:RDF:RDR:ADF:ADR	0/0:93:182:182:147:35:19.23%:4.7674E-12:38:38:27:120:0:35	0/1:163:231:231:181:50:21.65%:4.5255E-17:38:38:15:166:5:45	0/0:127:266:266:213:53:19.92%:6.2347E-18:38:38:16:197:5:48
chrI.fa	206489	.	G	T	.	PASS	ADP=190;WT=0;HET=3;HOM=0;NC=0	GT:GQ:SDP:DP:RD:AD:FREQ:PVAL:RBQ:ABQ:RDF:RDR:ADF:ADR	0/1:255:159:158:85:73:46.2%:1.8443E-27:38:37:11:74:14:59	0/1:255:193:192:110:82:42.71%:3.0777E-30:37:37:9:101:11:71	0/1:255:221:221:127:94:42.53%:1.5446E-34:38:37:8:119:9:85
chrI.fa	206552	.	T	C	.	PASS	ADP=58;WT=1;HET=2;HOM=0;NC=0	GT:GQ:SDP:DP:RD:AD:FREQ:PVAL:RBQ:ABQ:RDF:RDR:ADF:ADR	0/1:45:66:66:52:14:21.21%:2.8272E-5:35:35:33:19:8:6	0/1:35:49:49:38:11:22.45%:2.6004E-4:35:29:13:25:0:11	0/0:49:59:59:51:8:13.56%:3.0313E-3:35:36:17:34:0:8
chrI.fa	206570	.	C	T	.	PASS	ADP=52;WT=2;HET=1;HOM=0;NC=0	GT:GQ:SDP:DP:RD:AD:FREQ:PVAL:RBQ:ABQ:RDF:RDR:ADF:ADR	0/1:49:57:57:42:15:26.32%:1.0583E-5:37:36:31:11:13:2	0/0:29:48:48:39:9:18.75%:1.2935E-3:36:36:17:22:0:9	0/0:78:53:53:51:2:3.77%:2.4762E-1:37:32:25:26:0:2
chrI.fa	206576	.	A	G	.	PASS	ADP=51;WT=2;HET=1;HOM=0;NC=0	GT:GQ:SDP:DP:RD:AD:FREQ:PVAL:RBQ:ABQ:RDF:RDR:ADF:ADR	0/1:93:61:61:35:26:42.62%:4.9329E-10:38:36:24:11:22:4	0/0:53:47:47:43:4:8.51%:5.849E-2:38:35:16:27:0:4	0/0:67:47:47:45:2:4.26%:2.4731E-1:38:27:25:20:0:2
chrI.fa	206580	.	T	A	.	PASS	ADP=48;WT=1;HET=2;HOM=0;NC=0	GT:GQ:SDP:DP:RD:AD:FREQ:PVAL:RBQ:ABQ:RDF:RDR:ADF:ADR	0/1:89:61:60:35:25:41.67%:1.2435E-9:37:34:25:10:21:4	0/1:36:44:44:33:11:25%:2.3962E-4:37:36:14:19:0:11	0/0:57:42:42:40:2:4.76%:2.4699E-1:37:30:25:15:0:2
chrI.fa	206582	.	T	C	.	PASS	ADP=49;WT=1;HET=2;HOM=0;NC=0	GT:GQ:SDP:DP:RD:AD:FREQ:PVAL:RBQ:ABQ:RDF:RDR:ADF:ADR	0/1:89:61:60:35:25:41.67%:1.2435E-9:37:33:25:10:21:4	0/1:32:45:45:35:10:22.22%:5.5766E-4:37:37:14:21:0:10	0/0:66:42:42:41:1:2.38%:5E-1:37:36:25:16:0:1
chrI.fa	206585	.	T	C	.	PASS	ADP=48;WT=2;HET=1;HOM=0;NC=0	GT:GQ:SDP:DP:RD:AD:FREQ:PVAL:RBQ:ABQ:RDF:RDR:ADF:ADR	0/1:85:60:59:35:24:40.68%:3.1153E-9:37:35:25:10:20:4	0/0:30:44:44:34:6:13.64%:1.2773E-2:38:40:15:19:0:6	0/0:66:42:42:41:1:2.38%:5E-1:38:36:25:16:0:1
chrI.fa	206594	.	A	T	.	PASS	ADP=48;WT=2;HET=1;HOM=0;NC=0	GT:GQ:SDP:DP:RD:AD:FREQ:PVAL:RBQ:ABQ:RDF:RDR:ADF:ADR	0/1:39:51:51:39:12:23.53%:1.1751E-4:37:24:26:13:12:0	0/0:37:47:47:40:7:14.89%:6.1442E-3:37:39:18:22:0:7	0/0:85:46:46:46:0:0%:1E0:37:0:28:18:0:0
chrI.fa	206600	.	T	C	.	PASS	ADP=46;WT=2;HET=1;HOM=0;NC=0	GT:GQ:SDP:DP:RD:AD:FREQ:PVAL:RBQ:ABQ:RDF:RDR:ADF:ADR	0/1:43:45:43:30:13:30.23%:4.2025E-5:37:33:20:10:9:4	0/0:46:48:48:43:5:10.42%:2.8014E-2:39:40:18:25:0:5	0/0:80:49:49:48:1:2.04%:5E-1:37:40:28:20:0:1
chrI.fa	206603	.	C	T	.	PASS	ADP=45;WT=2;HET=1;HOM=0;NC=0	GT:GQ:SDP:DP:RD:AD:FREQ:PVAL:RBQ:ABQ:RDF:RDR:ADF:ADR	0/1:32:40:40:30:10:25%:5.1483E-4:37:33:19:11:6:4	0/0:50:49:49:44:5:10.2%:2.8079E-2:38:39:18:26:0:5	0/0:73:46:46:45:1:2.17%:5E-1:37:41:27:18:0:1
chrI.fa	206606	.	G	A	.	PASS	ADP=43;WT=2;HET=1;HOM=0;NC=0	GT:GQ:SDP:DP:RD:AD:FREQ:PVAL:RBQ:ABQ:RDF:RDR:ADF:ADR	0/1:33:37:37:27:10:27.03%:4.8486E-4:31:34:17:10:6:4	0/0:46:48:48:43:5:10.42%:2.8014E-2:36:39:17:26:0:5	0/0:73:47:46:45:1:2.17%:5E-1:35:41:27:18:0:1
chrI.fa	206771	.	A	C	.	PASS	ADP=24;WT=3;HET=0;HOM=0;NC=0	GT:GQ:SDP:DP:RD:AD:FREQ:PVAL:RBQ:ABQ:RDF:RDR:ADF:ADR	0/0:14:23:23:18:5:21.74%:2.4548E-2:37:30:7:11:0:5	0/0:13:20:20:16:4:20%:5.3015E-2:38:32:4:12:0:4	0/0:15:29:29:22:7:24.14%:5.1909E-3:38:29:10:12:0:7
chrI.fa	206773	.	T	C	.	PASS	ADP=24;WT=3;HET=0;HOM=0;NC=0	GT:GQ:SDP:DP:RD:AD:FREQ:PVAL:RBQ:ABQ:RDF:RDR:ADF:ADR	0/0:18:23:23:19:4:17.39%:5.4264E-2:38:35:7:12:0:4	0/0:13:20:20:16:4:20%:5.3015E-2:38:35:4:12:0:4	0/0:12:30:30:22:8:26.67%:2.2875E-3:38:34:10:12:0:8
chrI.fa	206799	.	T	G	.	PASS	ADP=20;WT=0;HET=0;HOM=3;NC=0	GT:GQ:SDP:DP:RD:AD:FREQ:PVAL:RBQ:ABQ:RDF:RDR:ADF:ADR	1/1:87:16:16:0:16:100%:1.6637E-9:0:34:0:0:2:14	1/1:99:18:18:0:18:100%:1.1019E-10:0:35:0:0:2:16	1/1:152:27:27:0:27:100%:5.1363E-16:0:36:0:0:8:19
chrI.fa	206807	.	T	A	.	PASS	ADP=23;WT=2;HET=1;HOM=0;NC=0	GT:GQ:SDP:DP:RD:AD:FREQ:PVAL:RBQ:ABQ:RDF:RDR:ADF:ADR	0/0:11:17:17:13:4:23.53%:5.132E-2:34:33:0:13:2:2	0/0:12:21:21:16:5:23.81%:2.3921E-2:35:37:0:16:2:3	0/1:33:31:31:21:10:32.26%:4.1251E-4:34:36:0:21:8:2
chrI.fa	206828	.	A	T	.	PASS	ADP=23;WT=0;HET=2;HOM=1;NC=0	GT:GQ:SDP:DP:RD:AD:FREQ:PVAL:RBQ:ABQ:RDF:RDR:ADF:ADR	1/1:86:18:18:1:17:94.44%:2.0936E-9:38:36:1:0:0:17	0/1:87:21:21:2:18:85.71%:1.6758E-9:39:37:2:0:0:18	0/1:124:31:31:4:26:83.87%:3.9214E-13:35:36:4:0:0:26
chrI.fa	206856	.	A	G	.	PASS	ADP=25;WT=0;HET=0;HOM=3;NC=0	GT:GQ:SDP:DP:RD:AD:FREQ:PVAL:RBQ:ABQ:RDF:RDR:ADF:ADR	1/1:99:18:18:0:18:100%:1.1019E-10:0:37:0:0:0:18	1/1:150:29:29:1:28:96.55%:9.9776E-16:30:38:0:1:6:22	1/1:138:29:29:2:27:93.1%:1.5465E-14:28:37:0:2:2:25
chrI.fa	206867	.	T	C	.	PASS	ADP=27;WT=0;HET=0;HOM=3;NC=0	GT:GQ:SDP:DP:RD:AD:FREQ:PVAL:RBQ:ABQ:RDF:RDR:ADF:ADR	1/1:105:19:19:0:19:100%:2.8292E-11:0:37:0:0:0:19	1/1:176:31:31:0:31:100%:2.1486E-18:0:36:0:0:8:23	1/1:182:32:32:0:32:100%:5.4567E-19:0:37:0:0:5:27
chrI.fa	206946	.	G	A	.	PASS	ADP=8;WT=0;HET=0;HOM=1;NC=2	GT:GQ:SDP:DP:RD:AD:FREQ:PVAL:RBQ:ABQ:RDF:RDR:ADF:ADR	./.:.:6	./.:.:6	1/1:70:13:13:0:13:100%:9.6148E-8:0:34:0:0:6:7
chrI.fa	206953	.	T	C	.	PASS	ADP=5;WT=0;HET=0;HOM=0;NC=3	GT:GQ:SDP:DP:RD:AD:FREQ:PVAL:RBQ:ABQ:RDF:RDR:ADF:ADR	./.:.:5	./.:.:4	./.:.:7
chrI.fa	207005	.	T	G	.	PASS	ADP=7;WT=0;HET=0;HOM=1;NC=2	GT:GQ:SDP:DP:RD:AD:FREQ:PVAL:RBQ:ABQ:RDF:RDR:ADF:ADR	./.:.:5	./.:.:3	1/1:70:13:13:0:13:100%:9.6148E-8:0:35:0:0:0:13
chrI.fa	207022	.	T	C	.	PASS	ADP=10;WT=1;HET=0;HOM=1;NC=1	GT:GQ:SDP:DP:RD:AD:FREQ:PVAL:RBQ:ABQ:RDF:RDR:ADF:ADR	./.:.:7	./.:.:9	1/1:81:15:15:0:15:100%:6.4467E-9:0:37:0:0:0:15
chrI.fa	207039	.	A	G	.	PASS	ADP=11;WT=1;HET=0;HOM=2;NC=0	GT:GQ:SDP:DP:RD:AD:FREQ:PVAL:RBQ:ABQ:RDF:RDR:ADF:ADR	./.:.:8	1/1:58:11:11:0:11:100%:1.4176E-6:0:35:0:0:3:8	1/1:81:15:15:0:15:100%:6.4467E-9:0:38:0:0:1:14
chrI.fa	207128	.	G	A	.	PASS	ADP=5;WT=1;HET=0;HOM=0;NC=2	GT:GQ:SDP:DP:RD:AD:FREQ:PVAL:RBQ:ABQ:RDF:RDR:ADF:ADR	./.:.:2	./.:.:8	./.:.:5
chrI.fa	207233	.	T	C	.	PASS	ADP=6;WT=1;HET=0;HOM=0;NC=2	GT:GQ:SDP:DP:RD:AD:FREQ:PVAL:RBQ:ABQ:RDF:RDR:ADF:ADR	./.:.:6	./.:.:6	./.:.:8
chrI.fa	207247	.	A	G	.	PASS	ADP=11;WT=1;HET=0;HOM=2;NC=0	GT:GQ:SDP:DP:RD:AD:FREQ:PVAL:RBQ:ABQ:RDF:RDR:ADF:ADR	./.:.:8	1/1:53:12:12:1:11:91.67%:4.8074E-6:36:37:0:1:6:5	1/1:70:13:13:0:13:100%:9.6148E-8:0:36:0:0:9:4
chrI.fa	207248	.	G	A	.	PASS	ADP=11;WT=1;HET=0;HOM=2;NC=0	GT:GQ:SDP:DP:RD:AD:FREQ:PVAL:RBQ:ABQ:RDF:RDR:ADF:ADR	./.:.:8	1/1:53:12:12:1:11:91.67%:4.8074E-6:37:36:0:1:6:5	1/1:70:13:13:0:13:100%:9.6148E-8:0:35:0:0:9:4
chrI.fa	207330	.	G	A	.	PASS	ADP=11;WT=1;HET=0;HOM=2;NC=0	GT:GQ:SDP:DP:RD:AD:FREQ:PVAL:RBQ:ABQ:RDF:RDR:ADF:ADR	1/1:52:10:10:0:10:100%:5.4125E-6:0:34:0:0:9:1	1/1:76:14:14:0:14:100%:2.4927E-8:0:37:0:0:10:4	./.:.:9
chrI.fa	207341	.	G	A	.	PASS	ADP=8;WT=0;HET=0;HOM=1;NC=2	GT:GQ:SDP:DP:RD:AD:FREQ:PVAL:RBQ:ABQ:RDF:RDR:ADF:ADR	./.:.:5	1/1:64:12:12:0:12:100%:3.698E-7:0:35:0:0:9:3	./.:.:7
chrI.fa	207362	.	A	G	.	PASS	ADP=3;WT=0;HET=0;HOM=0;NC=3	GT:GQ:SDP:DP:RD:AD:FREQ:PVAL:RBQ:ABQ:RDF:RDR:ADF:ADR	./.:.:3	./.:.:5	./.:.:3
chrI.fa	207395	.	T	C	.	PASS	ADP=6;WT=0;HET=0;HOM=0;NC=3	GT:GQ:SDP:DP:RD:AD:FREQ:PVAL:RBQ:ABQ:RDF:RDR:ADF:ADR	./.:.:5	./.:.:6	./.:.:7
chrI.fa	207398	.	A	G	.	PASS	ADP=6;WT=0;HET=0;HOM=0;NC=3	GT:GQ:SDP:DP:RD:AD:FREQ:PVAL:RBQ:ABQ:RDF:RDR:ADF:ADR	./.:.:6	./.:.:6	./.:.:7
chrI.fa	207439	.	G	A	.	PASS	ADP=8;WT=2;HET=0;HOM=1;NC=0	GT:GQ:SDP:DP:RD:AD:FREQ:PVAL:RBQ:ABQ:RDF:RDR:ADF:ADR	./.:.:8	1/1:52:10:10:0:10:100%:5.4125E-6:0:34:0:0:5:5	./.:.:8
chrI.fa	207449	.	A	T	.	PASS	ADP=9;WT=2;HET=0;HOM=1;NC=0	GT:GQ:SDP:DP:RD:AD:FREQ:PVAL:RBQ:ABQ:RDF:RDR:ADF:ADR	./.:.:9	1/1:52:10:10:0:10:100%:5.4125E-6:0:33:0:0:5:5	./.:.:8
chrI.fa	207569	.	G	A	.	PASS	ADP=20;WT=0;HET=0;HOM=3;NC=0	GT:GQ:SDP:DP:RD:AD:FREQ:PVAL:RBQ:ABQ:RDF:RDR:ADF:ADR	1/1:105:19:19:0:19:100%:2.8292E-11:0:36:0:0:13:6	1/1:135:24:24:0:24:100%:3.101E-14:0:34:0:0:15:9	1/1:105:19:19:0:19:100%:2.8292E-11:0:37:0:0:13:6
chrI.fa	207579	.	G	A	.	PASS	ADP=20;WT=0;HET=0;HOM=3;NC=0	GT:GQ:SDP:DP:RD:AD:FREQ:PVAL:RBQ:ABQ:RDF:RDR:ADF:ADR	1/1:81:15:15:0:15:100%:6.4467E-9:0:35:0:0:12:3	1/1:138:27:27:1:26:96.3%:1.4382E-14:41:35:1:0:17:9	1/1:111:20:20:0:20:100%:7.2544E-12:0:37:0:0:14:6
chrI.fa	207621	.	G	A	.	PASS	ADP=18;WT=0;HET=0;HOM=3;NC=0	GT:GQ:SDP:DP:RD:AD:FREQ:PVAL:RBQ:ABQ:RDF:RDR:ADF:ADR	1/1:81:15:15:0:15:100%:6.4467E-9:0:38:0:0:11:4	1/1:98:20:20:1:19:95%:1.5234E-10:41:37:1:0:12:7	1/1:117:21:21:0:21:100%:1.8578E-12:0:38:0:0:15:6
chrI.fa	207642	.	T	G	.	PASS	ADP=18;WT=0;HET=0;HOM=3;NC=0	GT:GQ:SDP:DP:RD:AD:FREQ:PVAL:RBQ:ABQ:RDF:RDR:ADF:ADR	1/1:81:15:15:0:15:100%:6.4467E-9:0:37:0:0:11:4	1/1:98:20:20:1:19:95%:1.5234E-10:35:36:1:0:10:9	1/1:117:21:21:0:21:100%:1.8578E-12:0:37:0:0:13:8
chrI.fa	207653	.	A	G	.	PASS	ADP=22;WT=3;HET=0;HOM=0;NC=0	GT:GQ:SDP:DP:RD:AD:FREQ:PVAL:RBQ:ABQ:RDF:RDR:ADF:ADR	0/0:19:21:21:18:3:14.29%:1.1585E-1:34:32:14:4:0:3	0/0:11:24:24:18:6:25%:1.0968E-2:35:29:13:5:0:6	0/0:12:21:21:16:5:23.81%:2.3921E-2:37:36:13:3:0:5
chrI.fa	207656	.	G	A	.	PASS	ADP=22;WT=3;HET=0;HOM=0;NC=0	GT:GQ:SDP:DP:RD:AD:FREQ:PVAL:RBQ:ABQ:RDF:RDR:ADF:ADR	0/0:11:25:25:18:7:28%:4.8126E-3:35:24:14:4:0:7	0/0:7:21:20:14:6:30%:1.0098E-2:36:33:12:2:0:6	0/0:9:21:21:15:6:28.57%:1.0344E-2:37:33:13:2:0:6
chrI.fa	207664	.	A	G	.	PASS	ADP=20;WT=3;HET=0;HOM=0;NC=0	GT:GQ:SDP:DP:RD:AD:FREQ:PVAL:RBQ:ABQ:RDF:RDR:ADF:ADR	0/0:4:18:18:11:7:38.89%:3.8123E-3:36:34:10:1:0:7	0/0:4:20:20:12:8:40%:1.638E-3:34:35:11:1:0:8	0/0:5:23:23:14:9:39.13%:7.4174E-4:36:34:13:1:0:9
chrI.fa	207670	.	T	G	.	PASS	ADP=22;WT=0;HET=0;HOM=3;NC=0	GT:GQ:SDP:DP:RD:AD:FREQ:PVAL:RBQ:ABQ:RDF:RDR:ADF:ADR	1/1:111:20:20:0:20:100%:7.2544E-12:0:34:0:0:9:11	1/1:98:22:20:1:19:95%:1.5234E-10:36:34:0:1:8:11	1/1:146:26:26:0:26:100%:2.0165E-15:0:34:0:0:12:14
chrI.fa	207683	.	G	A	.	PASS	ADP=21;WT=0;HET=0;HOM=3;NC=0	GT:GQ:SDP:DP:RD:AD:FREQ:PVAL:RBQ:ABQ:RDF:RDR:ADF:ADR	1/1:105:19:19:0:19:100%:2.8292E-11:0:35:0:0:6:13	1/1:98:20:20:1:19:95%:1.5234E-10:40:35:0:1:4:15	1/1:135:24:24:0:24:100%:3.101E-14:0:33:0:0:7:17
chrI.fa	207685	.	T	C	.	PASS	ADP=21;WT=0;HET=0;HOM=3;NC=0	GT:GQ:SDP:DP:RD:AD:FREQ:PVAL:RBQ:ABQ:RDF:RDR:ADF:ADR	1/1:105:19:19:0:19:100%:2.8292E-11:0:34:0:0:6:13	1/1:98:20:20:1:19:95%:1.5234E-10:36:34:0:1:4:15	1/1:135:24:24:0:24:100%:3.101E-14:0:33:0:0:7:17
chrI.fa	207691	.	A	G	.	PASS	ADP=20;WT=0;HET=0;HOM=3;NC=0	GT:GQ:SDP:DP:RD:AD:FREQ:PVAL:RBQ:ABQ:RDF:RDR:ADF:ADR	1/1:99:18:18:0:18:100%:1.1019E-10:0:35:0:0:4:14	1/1:103:22:21:1:20:95.24%:4.0873E-11:39:36:0:1:5:15	1/1:117:21:21:0:21:100%:1.8578E-12:0:36:0:0:4:17
chrI.fa	207797	.	T	C	.	PASS	ADP=29;WT=0;HET=0;HOM=3;NC=0	GT:GQ:SDP:DP:RD:AD:FREQ:PVAL:RBQ:ABQ:RDF:RDR:ADF:ADR	1/1:123:23:22:0:22:100%:4.7526E-13:0:33:0:0:15:7	1/1:182:32:32:0:32:100%:5.4567E-19:0:33:0:0:22:10	1/1:200:35:35:0:35:100%:8.9137E-21:0:33:0:0:19:16
chrI.fa	207893	.	C	T	.	PASS	ADP=8;WT=1;HET=0;HOM=1;NC=1	GT:GQ:SDP:DP:RD:AD:FREQ:PVAL:RBQ:ABQ:RDF:RDR:ADF:ADR	1/1:52:10:10:0:10:100%:5.4125E-6:0:37:0:0:0:10	./.:.:8	./.:.:6
chrI.fa	207907	.	A	C	.	PASS	ADP=8;WT=0;HET=0;HOM=1;NC=2	GT:GQ:SDP:DP:RD:AD:FREQ:PVAL:RBQ:ABQ:RDF:RDR:ADF:ADR	1/1:58:11:11:0:11:100%:1.4176E-6:0:37:0:0:0:11	./.:.:7	./.:.:6
chrI.fa	208064	.	T	A	.	PASS	ADP=6;WT=1;HET=0;HOM=0;NC=2	GT:GQ:SDP:DP:RD:AD:FREQ:PVAL:RBQ:ABQ:RDF:RDR:ADF:ADR	./.:.:6	./.:.:6	./.:.:8
chrI.fa	208121	.	A	G	.	PASS	ADP=4;WT=0;HET=0;HOM=0;NC=3	GT:GQ:SDP:DP:RD:AD:FREQ:PVAL:RBQ:ABQ:RDF:RDR:ADF:ADR	./.:.:3	./.:.:4	./.:.:5
chrI.fa	208151	.	T	C	.	PASS	ADP=5;WT=0;HET=0;HOM=0;NC=3	GT:GQ:SDP:DP:RD:AD:FREQ:PVAL:RBQ:ABQ:RDF:RDR:ADF:ADR	./.:.:4	./.:.:5	./.:.:6
chrI.fa	208383	.	T	C	.	PASS	ADP=12;WT=0;HET=0;HOM=3;NC=0	GT:GQ:SDP:DP:RD:AD:FREQ:PVAL:RBQ:ABQ:RDF:RDR:ADF:ADR	1/1:52:10:10:0:10:100%:5.4125E-6:0:38:0:0:10:0	1/1:64:12:12:0:12:100%:3.698E-7:0:34:0:0:10:2	1/1:81:15:15:0:15:100%:6.4467E-9:0:36:0:0:13:2
chrI.fa	208410	.	C	G	.	PASS	ADP=6;WT=0;HET=0;HOM=0;NC=3	GT:GQ:SDP:DP:RD:AD:FREQ:PVAL:RBQ:ABQ:RDF:RDR:ADF:ADR	./.:.:7	./.:.:6	./.:.:7
chrI.fa	208437	.	C	T	.	PASS	ADP=3;WT=0;HET=0;HOM=0;NC=3	GT:GQ:SDP:DP:RD:AD:FREQ:PVAL:RBQ:ABQ:RDF:RDR:ADF:ADR	./.:.:2	./.:.:5	./.:.:4
chrI.fa	208503	.	G	A	.	PASS	ADP=5;WT=1;HET=0;HOM=0;NC=2	GT:GQ:SDP:DP:RD:AD:FREQ:PVAL:RBQ:ABQ:RDF:RDR:ADF:ADR	./.:.:3	./.:.:4	./.:.:8
chrI.fa	208511	.	C	T	.	PASS	ADP=6;WT=1;HET=0;HOM=0;NC=2	GT:GQ:SDP:DP:RD:AD:FREQ:PVAL:RBQ:ABQ:RDF:RDR:ADF:ADR	./.:.:5	./.:.:6	./.:.:8
chrI.fa	208528	.	C	T	.	PASS	ADP=8;WT=2;HET=0;HOM=1;NC=0	GT:GQ:SDP:DP:RD:AD:FREQ:PVAL:RBQ:ABQ:RDF:RDR:ADF:ADR	./.:.:8	./.:.:8	1/1:52:10:10:0:10:100%:5.4125E-6:0:38:0:0:1:9
chrI.fa	208529	.	A	G	.	PASS	ADP=8;WT=2;HET=0;HOM=1;NC=0	GT:GQ:SDP:DP:RD:AD:FREQ:PVAL:RBQ:ABQ:RDF:RDR:ADF:ADR	./.:.:8	./.:.:8	1/1:52:10:10:0:10:100%:5.4125E-6:0:38:0:0:1:9
chrI.fa	208571	.	A	G	.	PASS	ADP=15;WT=0;HET=0;HOM=3;NC=0	GT:GQ:SDP:DP:RD:AD:FREQ:PVAL:RBQ:ABQ:RDF:RDR:ADF:ADR	1/1:81:15:15:0:15:100%:6.4467E-9:0:38:0:0:6:9	1/1:70:13:13:0:13:100%:9.6148E-8:0:38:0:0:5:8	1/1:105:19:19:0:19:100%:2.8292E-11:0:40:0:0:7:12
chrI.fa	208588	.	T	C	.	PASS	ADP=19;WT=0;HET=0;HOM=3;NC=0	GT:GQ:SDP:DP:RD:AD:FREQ:PVAL:RBQ:ABQ:RDF:RDR:ADF:ADR	1/1:99:18:18:0:18:100%:1.1019E-10:0:39:0:0:8:10	1/1:105:19:19:0:19:100%:2.8292E-11:0:39:0:0:10:9	1/1:123:22:22:0:22:100%:4.7526E-13:0:39:0:0:10:12
chrI.fa	208691	.	C	T	.	PASS	ADP=5;WT=1;HET=0;HOM=0;NC=2	GT:GQ:SDP:DP:RD:AD:FREQ:PVAL:RBQ:ABQ:RDF:RDR:ADF:ADR	./.:.:3	./.:.:5	./.:.:9
chrI.fa	208718	.	T	C	.	PASS	ADP=8;WT=0;HET=0;HOM=2;NC=1	GT:GQ:SDP:DP:RD:AD:FREQ:PVAL:RBQ:ABQ:RDF:RDR:ADF:ADR	./.:.:3	1/1:64:12:12:0:12:100%:3.698E-7:0:38:0:0:8:4	1/1:58:11:11:0:11:100%:1.4176E-6:0:38:0:0:8:3
chrI.fa	208783	.	A	G	.	PASS	ADP=9;WT=0;HET=0;HOM=2;NC=1	GT:GQ:SDP:DP:RD:AD:FREQ:PVAL:RBQ:ABQ:RDF:RDR:ADF:ADR	./.:.:4	1/1:52:11:11:0:10:90.91%:5.4125E-6:0:32:0:0:8:2	1/1:70:13:13:0:13:100%:9.6148E-8:0:34:0:0:6:7
chrI.fa	208784	.	T	C	.	PASS	ADP=9;WT=0;HET=0;HOM=2;NC=1	GT:GQ:SDP:DP:RD:AD:FREQ:PVAL:RBQ:ABQ:RDF:RDR:ADF:ADR	./.:.:4	1/1:52:11:11:0:10:90.91%:5.4125E-6:0:32:0:0:8:2	1/1:70:13:13:0:13:100%:9.6148E-8:0:34:0:0:6:7
chrI.fa	208834	.	G	C	.	PASS	ADP=11;WT=0;HET=0;HOM=2;NC=1	GT:GQ:SDP:DP:RD:AD:FREQ:PVAL:RBQ:ABQ:RDF:RDR:ADF:ADR	./.:.:6	1/1:70:13:13:0:13:100%:9.6148E-8:0:35:0:0:4:9	1/1:76:14:14:0:14:100%:2.4927E-8:0:37:0:0:5:9
chrI.fa	208870	.	T	C	.	PASS	ADP=10;WT=0;HET=0;HOM=2;NC=1	GT:GQ:SDP:DP:RD:AD:FREQ:PVAL:RBQ:ABQ:RDF:RDR:ADF:ADR	./.:.:7	1/1:52:10:10:0:10:100%:5.4125E-6:0:39:0:0:1:9	1/1:70:13:13:0:13:100%:9.6148E-8:0:34:0:0:2:11
chrI.fa	208879	.	G	A	.	PASS	ADP=11;WT=1;HET=0;HOM=2;NC=0	GT:GQ:SDP:DP:RD:AD:FREQ:PVAL:RBQ:ABQ:RDF:RDR:ADF:ADR	./.:.:8	1/1:64:12:12:0:12:100%:3.698E-7:0:38:0:0:1:11	1/1:70:13:13:0:13:100%:9.6148E-8:0:37:0:0:2:11
chrI.fa	208934	.	T	G	.	PASS	ADP=12;WT=1;HET=0;HOM=2;NC=0	GT:GQ:SDP:DP:RD:AD:FREQ:PVAL:RBQ:ABQ:RDF:RDR:ADF:ADR	./.:.:8	1/1:70:13:13:0:13:100%:9.6148E-8:0:37:0:0:0:13	1/1:81:15:15:0:15:100%:6.4467E-9:0:37:0:0:0:15
chrI.fa	208975	.	G	T	.	PASS	ADP=7;WT=1;HET=0;HOM=1;NC=1	GT:GQ:SDP:DP:RD:AD:FREQ:PVAL:RBQ:ABQ:RDF:RDR:ADF:ADR	./.:.:4	1/1:58:11:11:0:11:100%:1.4176E-6:0:39:0:0:0:11	./.:.:8
chrI.fa	209705	.	G	C	.	PASS	ADP=9;WT=1;HET=0;HOM=1;NC=1	GT:GQ:SDP:DP:RD:AD:FREQ:PVAL:RBQ:ABQ:RDF:RDR:ADF:ADR	1/1:76:14:14:0:14:100%:2.4927E-8:0:34:0:0:13:1	./.:.:8	./.:.:7
chrI.fa	209715	.	C	T	.	PASS	ADP=9;WT=1;HET=0;HOM=1;NC=1	GT:GQ:SDP:DP:RD:AD:FREQ:PVAL:RBQ:ABQ:RDF:RDR:ADF:ADR	1/1:64:13:12:0:12:100%:3.698E-7:0:37:0:0:11:1	./.:.:9	./.:.:6
chrI.fa	209741	.	T	C	.	PASS	ADP=11;WT=1;HET=0;HOM=2;NC=0	GT:GQ:SDP:DP:RD:AD:FREQ:PVAL:RBQ:ABQ:RDF:RDR:ADF:ADR	1/1:64:12:12:0:12:100%:3.698E-7:0:34:0:0:11:1	./.:.:9	1/1:76:14:14:0:14:100%:2.4927E-8:0:36:0:0:9:5
chrI.fa	209772	.	C	T	.	PASS	ADP=7;WT=0;HET=0;HOM=1;NC=2	GT:GQ:SDP:DP:RD:AD:FREQ:PVAL:RBQ:ABQ:RDF:RDR:ADF:ADR	./.:.:6	./.:.:4	1/1:64:12:12:0:12:100%:3.698E-7:0:38:0:0:7:5
chrI.fa	209787	.	T	C	.	PASS	ADP=7;WT=0;HET=0;HOM=1;NC=2	GT:GQ:SDP:DP:RD:AD:FREQ:PVAL:RBQ:ABQ:RDF:RDR:ADF:ADR	./.:.:6	./.:.:4	1/1:64:12:12:0:12:100%:3.698E-7:0:39:0:0:7:5
chrI.fa	209811	.	G	A	.	PASS	ADP=9;WT=2;HET=0;HOM=1;NC=0	GT:GQ:SDP:DP:RD:AD:FREQ:PVAL:RBQ:ABQ:RDF:RDR:ADF:ADR	./.:.:9	./.:.:8	1/1:58:11:11:0:11:100%:1.4176E-6:0:37:0:0:6:5
chrI.fa	209827	.	G	C	.	PASS	ADP=8;WT=0;HET=0;HOM=1;NC=2	GT:GQ:SDP:DP:RD:AD:FREQ:PVAL:RBQ:ABQ:RDF:RDR:ADF:ADR	1/1:76:14:14:0:14:100%:2.4927E-8:0:35:0:0:1:13	./.:.:7	./.:.:4
chrI.fa	209938	.	T	C	.	PASS	ADP=4;WT=0;HET=0;HOM=0;NC=3	GT:GQ:SDP:DP:RD:AD:FREQ:PVAL:RBQ:ABQ:RDF:RDR:ADF:ADR	./.:.:4	./.:.:5	./.:.:5
chrI.fa	209951	.	C	T	.	PASS	ADP=4;WT=0;HET=0;HOM=0;NC=3	GT:GQ:SDP:DP:RD:AD:FREQ:PVAL:RBQ:ABQ:RDF:RDR:ADF:ADR	./.:.:4	./.:.:4	./.:.:6
chrI.fa	210046	.	G	A	.	PASS	ADP=6;WT=1;HET=0;HOM=0;NC=2	GT:GQ:SDP:DP:RD:AD:FREQ:PVAL:RBQ:ABQ:RDF:RDR:ADF:ADR	./.:.:5	./.:.:6	./.:.:8
chrI.fa	210112	.	T	C	.	PASS	ADP=10;WT=0;HET=0;HOM=2;NC=1	GT:GQ:SDP:DP:RD:AD:FREQ:PVAL:RBQ:ABQ:RDF:RDR:ADF:ADR	1/1:64:14:14:1:13:92.86%:3.7391E-7:34:35:1:0:6:7	1/1:52:11:10:0:10:100%:5.4125E-6:0:35:0:0:6:4	./.:.:7
chrI.fa	210154	.	C	G	.	PASS	ADP=10;WT=2;HET=0;HOM=1;NC=0	GT:GQ:SDP:DP:RD:AD:FREQ:PVAL:RBQ:ABQ:RDF:RDR:ADF:ADR	1/1:76:14:14:0:14:100%:2.4927E-8:0:38:0:0:4:10	./.:.:9	./.:.:8
chrI.fa	210155	.	G	A	.	PASS	ADP=10;WT=2;HET=0;HOM=1;NC=0	GT:GQ:SDP:DP:RD:AD:FREQ:PVAL:RBQ:ABQ:RDF:RDR:ADF:ADR	1/1:76:14:14:0:14:100%:2.4927E-8:0:37:0:0:4:10	./.:.:8	./.:.:8
chrI.fa	210202	.	G	A	.	PASS	ADP=7;WT=0;HET=0;HOM=1;NC=2	GT:GQ:SDP:DP:RD:AD:FREQ:PVAL:RBQ:ABQ:RDF:RDR:ADF:ADR	./.:.:5	1/1:52:10:10:0:10:100%:5.4125E-6:0:34:0:0:7:3	./.:.:6
chrI.fa	210211	.	A	G	.	PASS	ADP=4;WT=1;HET=0;HOM=0;NC=2	GT:GQ:SDP:DP:RD:AD:FREQ:PVAL:RBQ:ABQ:RDF:RDR:ADF:ADR	./.:.:1	./.:.:8	./.:.:4
chrI.fa	210223	.	C	T	.	PASS	ADP=4;WT=0;HET=0;HOM=0;NC=3	GT:GQ:SDP:DP:RD:AD:FREQ:PVAL:RBQ:ABQ:RDF:RDR:ADF:ADR	./.:.:1	./.:.:7	./.:.:5
chrI.fa	210237	.	G	A	.	PASS	ADP=4;WT=1;HET=0;HOM=0;NC=2	GT:GQ:SDP:DP:RD:AD:FREQ:PVAL:RBQ:ABQ:RDF:RDR:ADF:ADR	./.:.:0	./.:.:8	./.:.:4
chrI.fa	210250	.	A	G	.	PASS	ADP=4;WT=0;HET=0;HOM=0;NC=3	GT:GQ:SDP:DP:RD:AD:FREQ:PVAL:RBQ:ABQ:RDF:RDR:ADF:ADR	./.:.:0	./.:.:7	./.:.:5
chrI.fa	210342	.	A	T	.	PASS	ADP=8;WT=1;HET=0;HOM=1;NC=1	GT:GQ:SDP:DP:RD:AD:FREQ:PVAL:RBQ:ABQ:RDF:RDR:ADF:ADR	./.:.:6	./.:.:8	1/1:58:11:11:0:11:100%:1.4176E-6:0:34:0:0:2:9
chrI.fa	210350	.	T	C	.	PASS	ADP=10;WT=0;HET=0;HOM=2;NC=1	GT:GQ:SDP:DP:RD:AD:FREQ:PVAL:RBQ:ABQ:RDF:RDR:ADF:ADR	./.:.:7	1/1:58:11:11:0:11:100%:1.4176E-6:0:36:0:0:1:10	1/1:76:14:14:0:14:100%:2.4927E-8:0:36:0:0:2:12
chrI.fa	210356	.	T	G	.	PASS	ADP=11;WT=1;HET=0;HOM=2;NC=0	GT:GQ:SDP:DP:RD:AD:FREQ:PVAL:RBQ:ABQ:RDF:RDR:ADF:ADR	./.:.:8	1/1:58:11:11:0:11:100%:1.4176E-6:0:36:0:0:1:10	1/1:64:14:14:1:13:92.86%:3.7391E-7:31:38:0:1:2:11
chrI.fa	210407	.	G	T	.	PASS	ADP=6;WT=0;HET=0;HOM=0;NC=3	GT:GQ:SDP:DP:RD:AD:FREQ:PVAL:RBQ:ABQ:RDF:RDR:ADF:ADR	./.:.:4	./.:.:7	./.:.:7
chrI.fa	210410	.	C	G	.	PASS	ADP=5;WT=0;HET=0;HOM=0;NC=3	GT:GQ:SDP:DP:RD:AD:FREQ:PVAL:RBQ:ABQ:RDF:RDR:ADF:ADR	./.:.:4	./.:.:7	./.:.:5
chrI.fa	210415	.	T	C	.	PASS	ADP=4;WT=0;HET=0;HOM=0;NC=3	GT:GQ:SDP:DP:RD:AD:FREQ:PVAL:RBQ:ABQ:RDF:RDR:ADF:ADR	./.:.:3	./.:.:6	./.:.:5
chrI.fa	210433	.	G	A	.	PASS	ADP=5;WT=0;HET=0;HOM=0;NC=3	GT:GQ:SDP:DP:RD:AD:FREQ:PVAL:RBQ:ABQ:RDF:RDR:ADF:ADR	./.:.:3	./.:.:6	./.:.:6
chrI.fa	210434	.	G	C	.	PASS	ADP=5;WT=0;HET=0;HOM=0;NC=3	GT:GQ:SDP:DP:RD:AD:FREQ:PVAL:RBQ:ABQ:RDF:RDR:ADF:ADR	./.:.:3	./.:.:6	./.:.:6
chrI.fa	210451	.	C	T	.	PASS	ADP=3;WT=0;HET=0;HOM=0;NC=3	GT:GQ:SDP:DP:RD:AD:FREQ:PVAL:RBQ:ABQ:RDF:RDR:ADF:ADR	./.:.:2	./.:.:5	./.:.:4
chrI.fa	210688	.	A	T	.	PASS	ADP=7;WT=1;HET=0;HOM=0;NC=2	GT:GQ:SDP:DP:RD:AD:FREQ:PVAL:RBQ:ABQ:RDF:RDR:ADF:ADR	./.:.:7	./.:.:5	./.:.:9
chrI.fa	210818	.	A	T	.	PASS	ADP=5;WT=1;HET=0;HOM=0;NC=2	GT:GQ:SDP:DP:RD:AD:FREQ:PVAL:RBQ:ABQ:RDF:RDR:ADF:ADR	./.:.:2	./.:.:6	./.:.:8
chrI.fa	210916	.	T	G	.	PASS	ADP=6;WT=0;HET=0;HOM=0;NC=3	GT:GQ:SDP:DP:RD:AD:FREQ:PVAL:RBQ:ABQ:RDF:RDR:ADF:ADR	./.:.:7	./.:.:7	./.:.:6
chrI.fa	211077	.	C	T	.	PASS	ADP=4;WT=0;HET=0;HOM=0;NC=3	GT:GQ:SDP:DP:RD:AD:FREQ:PVAL:RBQ:ABQ:RDF:RDR:ADF:ADR	./.:.:3	./.:.:5	./.:.:4
chrI.fa	211124	.	C	T	.	PASS	ADP=4;WT=0;HET=0;HOM=0;NC=3	GT:GQ:SDP:DP:RD:AD:FREQ:PVAL:RBQ:ABQ:RDF:RDR:ADF:ADR	./.:.:3	./.:.:5	./.:.:6
chrI.fa	211950	.	T	C	.	PASS	ADP=5;WT=1;HET=0;HOM=0;NC=2	GT:GQ:SDP:DP:RD:AD:FREQ:PVAL:RBQ:ABQ:RDF:RDR:ADF:ADR	./.:.:2	./.:.:5	./.:.:8
chrI.fa	211964	.	A	C	.	PASS	ADP=5;WT=1;HET=0;HOM=0;NC=2	GT:GQ:SDP:DP:RD:AD:FREQ:PVAL:RBQ:ABQ:RDF:RDR:ADF:ADR	./.:.:3	./.:.:5	./.:.:9
chrI.fa	211998	.	T	G	.	PASS	ADP=6;WT=2;HET=0;HOM=0;NC=1	GT:GQ:SDP:DP:RD:AD:FREQ:PVAL:RBQ:ABQ:RDF:RDR:ADF:ADR	./.:.:8	./.:.:3	./.:.:8
chrI.fa	212130	.	A	G	.	PASS	ADP=11;WT=2;HET=1;HOM=0;NC=0	GT:GQ:SDP:DP:RD:AD:FREQ:PVAL:RBQ:ABQ:RDF:RDR:ADF:ADR	./.:.:8	./.:.:8	0/1:53:19:19:6:13:68.42%:5.0106E-6:35:35:6:0:9:4
chrI.fa	212135	.	G	C	.	PASS	ADP=11;WT=2;HET=1;HOM=0;NC=0	GT:GQ:SDP:DP:RD:AD:FREQ:PVAL:RBQ:ABQ:RDF:RDR:ADF:ADR	./.:.:8	./.:.:8	0/1:53:19:19:6:13:68.42%:5.0106E-6:40:34:6:0:9:4
chrI.fa	212151	.	A	G	.	PASS	ADP=18;WT=0;HET=3;HOM=0;NC=0	GT:GQ:SDP:DP:RD:AD:FREQ:PVAL:RBQ:ABQ:RDF:RDR:ADF:ADR	0/1:71:17:17:2:15:88.24%:7.3277E-8:35:38:1:1:10:5	0/1:44:12:12:2:10:83.33%:3.3652E-5:41:35:2:0:4:6	0/1:82:25:25:6:19:76%:5.8245E-9:39:36:6:0:11:8
chrI.fa	212196	.	C	T	.	PASS	ADP=31;WT=0;HET=1;HOM=2;NC=0	GT:GQ:SDP:DP:RD:AD:FREQ:PVAL:RBQ:ABQ:RDF:RDR:ADF:ADR	1/1:132:28:28:2:26:92.86%:5.6872E-14:38:39:1:1:18:8	1/1:109:24:24:2:22:91.67%:1.0078E-11:34:37:2:0:9:13	0/1:176:43:43:6:37:86.05%:2.1068E-18:34:37:6:0:21:16
chrI.fa	212225	.	A	G	.	PASS	ADP=21;WT=0;HET=0;HOM=3;NC=0	GT:GQ:SDP:DP:RD:AD:FREQ:PVAL:RBQ:ABQ:RDF:RDR:ADF:ADR	1/1:135:24:24:0:24:100%:3.101E-14:0:36:0:0:18:6	1/1:81:15:15:0:15:100%:6.4467E-9:0:38:0:0:6:9	1/1:141:25:25:0:25:100%:7.9107E-15:0:36:0:0:15:10
chrI.fa	212238	.	C	T	.	PASS	ADP=15;WT=0;HET=0;HOM=3;NC=0	GT:GQ:SDP:DP:RD:AD:FREQ:PVAL:RBQ:ABQ:RDF:RDR:ADF:ADR	1/1:81:15:15:0:15:100%:6.4467E-9:0:38:0:0:10:5	1/1:64:13:12:0:12:100%:3.698E-7:0:38:0:0:6:6	1/1:111:20:20:0:20:100%:7.2544E-12:0:37:0:0:12:8
chrI.fa	212239	.	T	A	.	PASS	ADP=15;WT=0;HET=0;HOM=3;NC=0	GT:GQ:SDP:DP:RD:AD:FREQ:PVAL:RBQ:ABQ:RDF:RDR:ADF:ADR	1/1:81:15:15:0:15:100%:6.4467E-9:0:38:0:0:10:5	1/1:64:13:12:0:12:100%:3.698E-7:0:38:0:0:6:6	1/1:111:20:20:0:20:100%:7.2544E-12:0:37:0:0:12:8
chrI.fa	212292	.	T	C	.	PASS	ADP=3;WT=0;HET=0;HOM=0;NC=3	GT:GQ:SDP:DP:RD:AD:FREQ:PVAL:RBQ:ABQ:RDF:RDR:ADF:ADR	./.:.:7	./.:.:2	./.:.:2
chrI.fa	212362	.	C	A	.	PASS	ADP=9;WT=2;HET=0;HOM=0;NC=1	GT:GQ:SDP:DP:RD:AD:FREQ:PVAL:RBQ:ABQ:RDF:RDR:ADF:ADR	./.:.:8	./.:.:5	./.:.:14
chrI.fa	212363	.	A	T	.	PASS	ADP=8;WT=2;HET=0;HOM=0;NC=1	GT:GQ:SDP:DP:RD:AD:FREQ:PVAL:RBQ:ABQ:RDF:RDR:ADF:ADR	./.:.:8	./.:.:5	./.:.:13
chrI.fa	212380	.	A	G	.	PASS	ADP=10;WT=1;HET=0;HOM=1;NC=1	GT:GQ:SDP:DP:RD:AD:FREQ:PVAL:RBQ:ABQ:RDF:RDR:ADF:ADR	./.:.:8	./.:.:7	1/1:87:16:16:0:16:100%:1.6637E-9:0:37:0:0:0:16
chrI.fa	212486	.	T	C	.	PASS	ADP=5;WT=1;HET=0;HOM=0;NC=2	GT:GQ:SDP:DP:RD:AD:FREQ:PVAL:RBQ:ABQ:RDF:RDR:ADF:ADR	./.:.:6	./.:.:3	./.:.:8
chrI.fa	212500	.	A	C	.	PASS	ADP=5;WT=0;HET=0;HOM=0;NC=3	GT:GQ:SDP:DP:RD:AD:FREQ:PVAL:RBQ:ABQ:RDF:RDR:ADF:ADR	./.:.:6	./.:.:3	./.:.:7
chrI.fa	212521	.	G	A	.	PASS	ADP=3;WT=0;HET=0;HOM=0;NC=3	GT:GQ:SDP:DP:RD:AD:FREQ:PVAL:RBQ:ABQ:RDF:RDR:ADF:ADR	./.:.:4	./.:.:1	./.:.:5
chrI.fa	218968	.	T	C	.	PASS	ADP=5;WT=0;HET=0;HOM=0;NC=3	GT:GQ:SDP:DP:RD:AD:FREQ:PVAL:RBQ:ABQ:RDF:RDR:ADF:ADR	./.:.:5	./.:.:3	./.:.:7
chrI.fa	218971	.	C	T	.	PASS	ADP=5;WT=0;HET=0;HOM=0;NC=3	GT:GQ:SDP:DP:RD:AD:FREQ:PVAL:RBQ:ABQ:RDF:RDR:ADF:ADR	./.:.:5	./.:.:3	./.:.:7
chrI.fa	218976	.	T	C	.	PASS	ADP=5;WT=0;HET=0;HOM=0;NC=3	GT:GQ:SDP:DP:RD:AD:FREQ:PVAL:RBQ:ABQ:RDF:RDR:ADF:ADR	./.:.:5	./.:.:3	./.:.:7
chrI.fa	218977	.	G	A	.	PASS	ADP=5;WT=0;HET=0;HOM=0;NC=3	GT:GQ:SDP:DP:RD:AD:FREQ:PVAL:RBQ:ABQ:RDF:RDR:ADF:ADR	./.:.:5	./.:.:3	./.:.:7
chrI.fa	218983	.	T	C	.	PASS	ADP=6;WT=1;HET=0;HOM=0;NC=2	GT:GQ:SDP:DP:RD:AD:FREQ:PVAL:RBQ:ABQ:RDF:RDR:ADF:ADR	./.:.:5	./.:.:4	./.:.:9
chrI.fa	219160	.	T	C	.	PASS	ADP=3;WT=0;HET=0;HOM=0;NC=3	GT:GQ:SDP:DP:RD:AD:FREQ:PVAL:RBQ:ABQ:RDF:RDR:ADF:ADR	./.:.:0	./.:.:6	./.:.:5
chrI.fa	219166	.	C	T	.	PASS	ADP=6;WT=1;HET=0;HOM=1;NC=1	GT:GQ:SDP:DP:RD:AD:FREQ:PVAL:RBQ:ABQ:RDF:RDR:ADF:ADR	./.:.:0	1/1:52:10:10:0:10:100%:5.4125E-6:0:35:0:0:7:3	./.:.:8
chrI.fa	219190	.	A	G	.	PASS	ADP=17;WT=0;HET=0;HOM=3;NC=0	GT:GQ:SDP:DP:RD:AD:FREQ:PVAL:RBQ:ABQ:RDF:RDR:ADF:ADR	1/1:64:12:12:0:12:100%:3.698E-7:0:34:0:0:9:3	1/1:99:18:18:0:18:100%:1.1019E-10:0:36:0:0:12:6	1/1:123:22:22:0:22:100%:4.7526E-13:0:35:0:0:17:5
chrI.fa	219241	.	C	G	.	PASS	ADP=39;WT=0;HET=0;HOM=3;NC=0	GT:GQ:SDP:DP:RD:AD:FREQ:PVAL:RBQ:ABQ:RDF:RDR:ADF:ADR	1/1:141:26:25:0:25:100%:7.9107E-15:0:37:0:0:16:9	1/1:230:40:40:0:40:100%:9.3017E-24:0:37:0:0:27:13	1/1:255:55:54:0:54:100%:4.0229E-32:0:37:0:0:35:19
chrI.fa	219265	.	A	G	.	PASS	ADP=42;WT=0;HET=0;HOM=3;NC=0	GT:GQ:SDP:DP:RD:AD:FREQ:PVAL:RBQ:ABQ:RDF:RDR:ADF:ADR	1/1:194:34:34:0:34:100%:3.5146E-20:0:36:0:0:22:12	1/1:206:36:36:0:36:100%:2.2598E-21:0:37:0:0:27:9	1/1:255:58:57:0:57:100%:6.4572E-34:0:37:0:0:37:20
chrI.fa	219285	.	A	C	.	PASS	ADP=36;WT=0;HET=0;HOM=3;NC=0	GT:GQ:SDP:DP:RD:AD:FREQ:PVAL:RBQ:ABQ:RDF:RDR:ADF:ADR	1/1:152:27:27:0:27:100%:5.1363E-16:0:37:0:0:18:9	1/1:188:33:33:0:33:100%:1.3852E-19:0:37:0:0:26:7	1/1:255:50:50:0:50:100%:9.9117E-30:0:37:0:0:32:18
chrI.fa	219329	.	T	G	.	PASS	ADP=25;WT=0;HET=0;HOM=3;NC=0	GT:GQ:SDP:DP:RD:AD:FREQ:PVAL:RBQ:ABQ:RDF:RDR:ADF:ADR	1/1:99:18:18:0:18:100%:1.1019E-10:0:36:0:0:14:4	1/1:111:21:21:0:20:95.24%:7.2544E-12:0:37:0:0:16:4	1/1:206:36:36:0:36:100%:2.2598E-21:0:36:0:0:25:11
chrI.fa	219396	.	T	C	.	PASS	ADP=24;WT=0;HET=0;HOM=3;NC=0	GT:GQ:SDP:DP:RD:AD:FREQ:PVAL:RBQ:ABQ:RDF:RDR:ADF:ADR	1/1:93:17:17:0:17:100%:4.2852E-10:0:34:0:0:9:8	1/1:146:26:26:0:26:100%:2.0165E-15:0:35:0:0:12:14	1/1:164:29:29:0:29:100%:3.3259E-17:0:36:0:0:17:12
chrI.fa	219397	.	C	G	.	PASS	ADP=24;WT=0;HET=0;HOM=3;NC=0	GT:GQ:SDP:DP:RD:AD:FREQ:PVAL:RBQ:ABQ:RDF:RDR:ADF:ADR	1/1:93:17:17:0:17:100%:4.2852E-10:0:36:0:0:9:8	1/1:146:26:26:0:26:100%:2.0165E-15:0:36:0:0:12:14	1/1:164:29:29:0:29:100%:3.3259E-17:0:36:0:0:17:12
chrI.fa	219399	.	C	T	.	PASS	ADP=24;WT=0;HET=0;HOM=3;NC=0	GT:GQ:SDP:DP:RD:AD:FREQ:PVAL:RBQ:ABQ:RDF:RDR:ADF:ADR	1/1:93:17:17:0:17:100%:4.2852E-10:0:36:0:0:9:8	1/1:146:26:26:0:26:100%:2.0165E-15:0:36:0:0:12:14	1/1:164:29:29:0:29:100%:3.3259E-17:0:36:0:0:17:12
chrI.fa	219453	.	G	A	.	PASS	ADP=23;WT=0;HET=0;HOM=3;NC=0	GT:GQ:SDP:DP:RD:AD:FREQ:PVAL:RBQ:ABQ:RDF:RDR:ADF:ADR	1/1:111:21:20:0:20:100%:7.2544E-12:0:37:0:0:8:12	1/1:111:20:20:0:20:100%:7.2544E-12:0:35:0:0:8:12	1/1:170:31:30:0:30:100%:8.4556E-18:0:34:0:0:11:19
chrI.fa	219526	.	G	A	.	PASS	ADP=29;WT=0;HET=0;HOM=3;NC=0	GT:GQ:SDP:DP:RD:AD:FREQ:PVAL:RBQ:ABQ:RDF:RDR:ADF:ADR	1/1:123:22:22:0:22:100%:4.7526E-13:0:37:0:0:13:9	1/1:176:31:31:0:31:100%:2.1486E-18:0:36:0:0:15:16	1/1:194:34:34:0:34:100%:3.5146E-20:0:37:0:0:10:24
chrI.fa	219551	.	A	C	.	PASS	ADP=43;WT=0;HET=0;HOM=3;NC=0	GT:GQ:SDP:DP:RD:AD:FREQ:PVAL:RBQ:ABQ:RDF:RDR:ADF:ADR	1/1:170:30:30:0:30:100%:8.4556E-18:0:37:0:0:16:14	1/1:254:44:44:0:44:100%:3.8097E-26:0:36:0:0:24:20	1/1:255:55:55:0:55:100%:1.0149E-32:0:37:0:0:25:30
chrI.fa	219608	.	T	G	.	PASS	ADP=50;WT=0;HET=0;HOM=3;NC=0	GT:GQ:SDP:DP:RD:AD:FREQ:PVAL:RBQ:ABQ:RDF:RDR:ADF:ADR	1/1:176:31:31:0:31:100%:2.1486E-18:0:36:0:0:14:17	1/1:255:59:59:0:59:100%:4.1056E-35:0:37:0:0:33:26	1/1:255:63:62:0:62:100%:6.5755E-37:0:37:0:0:27:35
chrI.fa	219610	.	T	A	.	PASS	ADP=50;WT=0;HET=0;HOM=3;NC=0	GT:GQ:SDP:DP:RD:AD:FREQ:PVAL:RBQ:ABQ:RDF:RDR:ADF:ADR	1/1:176:31:31:0:31:100%:2.1486E-18:0:36:0:0:14:17	1/1:255:59:59:0:59:100%:4.1056E-35:0:37:0:0:33:26	1/1:255:62:62:0:62:100%:6.5755E-37:0:37:0:0:26:36
chrI.fa	219618	.	C	T	.	PASS	ADP=46;WT=0;HET=0;HOM=3;NC=0	GT:GQ:SDP:DP:RD:AD:FREQ:PVAL:RBQ:ABQ:RDF:RDR:ADF:ADR	1/1:170:30:30:0:30:100%:8.4556E-18:0:35:0:0:12:18	1/1:255:48:48:0:48:100%:1.554E-28:0:37:0:0:28:20	1/1:255:62:61:0:61:100%:2.609E-36:0:36:0:0:27:34
chrI.fa	219637	.	T	A	.	PASS	ADP=30;WT=0;HET=0;HOM=3;NC=0	GT:GQ:SDP:DP:RD:AD:FREQ:PVAL:RBQ:ABQ:RDF:RDR:ADF:ADR	1/1:93:17:17:0:17:100%:4.2852E-10:0:37:0:0:6:11	1/1:206:36:36:0:36:100%:2.2598E-21:0:38:0:0:19:17	1/1:224:39:39:0:39:100%:3.6742E-23:0:37:0:0:14:25
chrI.fa	219669	.	C	G	.	PASS	ADP=16;WT=0;HET=0;HOM=3;NC=0	GT:GQ:SDP:DP:RD:AD:FREQ:PVAL:RBQ:ABQ:RDF:RDR:ADF:ADR	1/1:70:13:13:0:13:100%:9.6148E-8:0:38:0:0:2:11	1/1:105:19:19:0:19:100%:2.8292E-11:0:36:0:0:10:9	1/1:99:19:18:0:18:100%:1.1019E-10:0:37:0:0:3:15
chrI.fa	219693	.	G	A	.	PASS	ADP=6;WT=0;HET=0;HOM=0;NC=3	GT:GQ:SDP:DP:RD:AD:FREQ:PVAL:RBQ:ABQ:RDF:RDR:ADF:ADR	./.:.:5	./.:.:7	./.:.:6
chrI.fa	219700	.	T	A	.	PASS	ADP=7;WT=1;HET=0;HOM=0;NC=2	GT:GQ:SDP:DP:RD:AD:FREQ:PVAL:RBQ:ABQ:RDF:RDR:ADF:ADR	./.:.:7	./.:.:7	./.:.:9
chrI.fa	219712	.	G	A	.	PASS	ADP=10;WT=1;HET=0;HOM=2;NC=0	GT:GQ:SDP:DP:RD:AD:FREQ:PVAL:RBQ:ABQ:RDF:RDR:ADF:ADR	./.:.:8	1/1:52:10:10:0:10:100%:5.4125E-6:0:35:0:0:0:10	1/1:70:13:13:0:13:100%:9.6148E-8:0:31:0:0:0:13
chrI.fa	219719	.	A	C	.	PASS	ADP=10;WT=2;HET=0;HOM=1;NC=0	GT:GQ:SDP:DP:RD:AD:FREQ:PVAL:RBQ:ABQ:RDF:RDR:ADF:ADR	./.:.:8	./.:.:8	1/1:76:14:14:0:14:100%:2.4927E-8:0:36:0:0:0:14
chrI.fa	219720	.	A	C	.	PASS	ADP=10;WT=2;HET=0;HOM=1;NC=0	GT:GQ:SDP:DP:RD:AD:FREQ:PVAL:RBQ:ABQ:RDF:RDR:ADF:ADR	./.:.:8	./.:.:8	1/1:76:14:14:0:14:100%:2.4927E-8:0:36:0:0:0:14
chrI.fa	219753	.	G	A	.	PASS	ADP=13;WT=1;HET=0;HOM=2;NC=0	GT:GQ:SDP:DP:RD:AD:FREQ:PVAL:RBQ:ABQ:RDF:RDR:ADF:ADR	./.:.:8	1/1:81:16:15:0:15:100%:6.4467E-9:0:38:0:0:0:15	1/1:87:16:16:0:16:100%:1.6637E-9:0:39:0:0:0:16
chrI.fa	219765	.	A	G	.	PASS	ADP=14;WT=0;HET=0;HOM=3;NC=0	GT:GQ:SDP:DP:RD:AD:FREQ:PVAL:RBQ:ABQ:RDF:RDR:ADF:ADR	1/1:52:10:10:0:10:100%:5.4125E-6:0:38:0:0:0:10	1/1:99:18:18:0:18:100%:1.1019E-10:0:38:0:0:0:18	1/1:81:15:15:0:15:100%:6.4467E-9:0:39:0:0:0:15
chrI.fa	220309	.	C	T	.	PASS	ADP=48;WT=0;HET=0;HOM=3;NC=0	GT:GQ:SDP:DP:RD:AD:FREQ:PVAL:RBQ:ABQ:RDF:RDR:ADF:ADR	1/1:212:37:37:0:37:100%:5.7269E-22:0:34:0:0:19:18	1/1:255:47:46:0:46:100%:2.4343E-27:0:34:0:0:25:21	1/1:255:61:61:0:61:100%:2.609E-36:0:34:0:0:28:33
chrI.fa	220464	.	T	A	.	PASS	ADP=51;WT=0;HET=0;HOM=3;NC=0	GT:GQ:SDP:DP:RD:AD:FREQ:PVAL:RBQ:ABQ:RDF:RDR:ADF:ADR	1/1:255:52:51:1:50:98.04%:1.3013E-28:38:38:0:1:29:21	1/1:255:51:51:0:51:100%:2.5024E-30:0:37:0:0:30:21	1/1:255:51:51:0:51:100%:2.5024E-30:0:37:0:0:20:31
chrI.fa	220465	.	T	G	.	PASS	ADP=51;WT=0;HET=0;HOM=3;NC=0	GT:GQ:SDP:DP:RD:AD:FREQ:PVAL:RBQ:ABQ:RDF:RDR:ADF:ADR	1/1:255:52:51:1:50:98.04%:1.3013E-28:40:37:0:1:29:21	1/1:255:51:51:0:51:100%:2.5024E-30:0:36:0:0:30:21	1/1:255:52:52:0:52:100%:6.3169E-31:0:37:0:0:21:31
chrI.fa	220503	.	T	C	.	PASS	ADP=52;WT=0;HET=0;HOM=3;NC=0	GT:GQ:SDP:DP:RD:AD:FREQ:PVAL:RBQ:ABQ:RDF:RDR:ADF:ADR	1/1:255:52:52:0:52:100%:6.3169E-31:0:38:0:0:29:23	1/1:255:50:50:0:50:100%:9.9117E-30:0:37:0:0:29:21	1/1:255:55:54:0:54:100%:4.0229E-32:0:37:0:0:24:30
chrI.fa	220805	.	C	T	.	PASS	ADP=5;WT=0;HET=0;HOM=0;NC=3	GT:GQ:SDP:DP:RD:AD:FREQ:PVAL:RBQ:ABQ:RDF:RDR:ADF:ADR	./.:.:6	./.:.:6	./.:.:4
chrI.fa	220858	.	A	C	.	PASS	ADP=12;WT=0;HET=0;HOM=3;NC=0	GT:GQ:SDP:DP:RD:AD:FREQ:PVAL:RBQ:ABQ:RDF:RDR:ADF:ADR	1/1:64:12:12:0:12:100%:3.698E-7:0:36:0:0:0:12	1/1:64:12:12:0:12:100%:3.698E-7:0:35:0:0:0:12	1/1:76:15:14:0:14:100%:2.4927E-8:0:37:0:0:0:14
chrI.fa	221861	.	C	T	.	PASS	ADP=19;WT=0;HET=0;HOM=3;NC=0	GT:GQ:SDP:DP:RD:AD:FREQ:PVAL:RBQ:ABQ:RDF:RDR:ADF:ADR	1/1:146:27:26:0:26:100%:2.0165E-15:0:35:0:0:14:12	1/1:64:14:14:1:13:92.86%:3.7391E-7:35:34:1:0:5:8	1/1:105:19:19:0:19:100%:2.8292E-11:0:37:0:0:13:6
chrI.fa	222095	.	C	T	.	PASS	ADP=16;WT=0;HET=0;HOM=3;NC=0	GT:GQ:SDP:DP:RD:AD:FREQ:PVAL:RBQ:ABQ:RDF:RDR:ADF:ADR	1/1:99:18:18:0:18:100%:1.1019E-10:0:35:0:0:11:7	1/1:81:15:15:0:15:100%:6.4467E-9:0:34:0:0:9:6	1/1:93:17:17:0:17:100%:4.2852E-10:0:32:0:0:8:9
chrI.fa	222191	.	C	T	.	PASS	ADP=30;WT=0;HET=0;HOM=3;NC=0	GT:GQ:SDP:DP:RD:AD:FREQ:PVAL:RBQ:ABQ:RDF:RDR:ADF:ADR	1/1:164:29:29:0:29:100%:3.3259E-17:0:33:0:0:14:15	1/1:166:34:34:2:32:94.12%:2.2142E-17:37:35:2:0:14:18	1/1:158:28:28:0:28:100%:1.3074E-16:0:33:0:0:11:17
chrI.fa	222206	.	G	C	.	PASS	ADP=37;WT=0;HET=0;HOM=3;NC=0	GT:GQ:SDP:DP:RD:AD:FREQ:PVAL:RBQ:ABQ:RDF:RDR:ADF:ADR	1/1:188:34:34:0:33:97.06%:1.3852E-19:0:37:0:0:20:13	1/1:206:43:41:2:39:95.12%:2.1258E-21:38:36:1:1:17:22	1/1:212:37:37:0:37:100%:5.7269E-22:0:37:0:0:19:18
chrI.fa	222506	.	C	T	.	PASS	ADP=25;WT=0;HET=0;HOM=3;NC=0	GT:GQ:SDP:DP:RD:AD:FREQ:PVAL:RBQ:ABQ:RDF:RDR:ADF:ADR	1/1:117:22:21:0:21:100%:1.8578E-12:0:36:0:0:6:15	1/1:115:25:23:1:22:95.65%:2.9149E-12:38:32:0:1:6:16	1/1:182:32:32:0:32:100%:5.4567E-19:0:34:0:0:8:24
chrI.fa	222605	.	T	C	.	PASS	ADP=61;WT=0;HET=0;HOM=3;NC=0	GT:GQ:SDP:DP:RD:AD:FREQ:PVAL:RBQ:ABQ:RDF:RDR:ADF:ADR	1/1:255:60:60:0:60:100%:1.035E-35:0:37:0:0:32:28	1/1:255:61:61:0:61:100%:2.609E-36:0:38:0:0:28:33	1/1:255:63:62:0:62:100%:6.5755E-37:0:37:0:0:26:36
chrI.fa	222857	.	T	C	.	PASS	ADP=33;WT=0;HET=0;HOM=3;NC=0	GT:GQ:SDP:DP:RD:AD:FREQ:PVAL:RBQ:ABQ:RDF:RDR:ADF:ADR	1/1:164:29:29:0:29:100%:3.3259E-17:0:39:0:0:14:15	1/1:161:31:31:1:30:96.77%:6.8754E-17:40:37:1:0:21:9	1/1:230:40:40:0:40:100%:9.3017E-24:0:37:0:0:25:15
chrI.fa	223126	.	T	G	.	PASS	ADP=16;WT=2;HET=0;HOM=0;NC=1	GT:GQ:SDP:DP:RD:AD:FREQ:PVAL:RBQ:ABQ:RDF:RDR:ADF:ADR	./.:.:6	0/0:6:18:18:12:6:33.33%:9.5308E-3:35:26:2:10:0:6	0/0:27:24:24:22:2:8.33%:2.4468E-1:34:18:6:16:0:2
chrI.fa	223127	.	C	A	.	PASS	ADP=15;WT=2;HET=0;HOM=0;NC=1	GT:GQ:SDP:DP:RD:AD:FREQ:PVAL:RBQ:ABQ:RDF:RDR:ADF:ADR	./.:.:6	0/0:6:18:18:12:6:33.33%:9.5308E-3:34:30:2:10:0:6	0/0:28:23:23:21:2:8.7%:2.4444E-1:31:27:6:15:0:2
chrI.fa	223128	.	T	A	.	PASS	ADP=14;WT=2;HET=0;HOM=0;NC=1	GT:GQ:SDP:DP:RD:AD:FREQ:PVAL:RBQ:ABQ:RDF:RDR:ADF:ADR	./.:.:5	./.:.:15	0/0:24:22:22:20:2:9.09%:2.4419E-1:28:22:6:14:0:2
chrI.fa	223130	.	T	A	.	PASS	ADP=13;WT=2;HET=0;HOM=0;NC=1	GT:GQ:SDP:DP:RD:AD:FREQ:PVAL:RBQ:ABQ:RDF:RDR:ADF:ADR	./.:.:4	./.:.:14	0/0:24:22:22:20:2:9.09%:2.4419E-1:23:25:5:15:0:2
chrI.fa	223132	.	T	A	.	PASS	ADP=5;WT=1;HET=0;HOM=0;NC=2	GT:GQ:SDP:DP:RD:AD:FREQ:PVAL:RBQ:ABQ:RDF:RDR:ADF:ADR	./.:.:2	./.:.:9	./.:.:4
chrI.fa	223133	.	T	G	.	PASS	ADP=6;WT=1;HET=0;HOM=0;NC=2	GT:GQ:SDP:DP:RD:AD:FREQ:PVAL:RBQ:ABQ:RDF:RDR:ADF:ADR	./.:.:3	./.:.:10	./.:.:6
chrI.fa	223138	.	T	A	.	PASS	ADP=6;WT=1;HET=0;HOM=0;NC=2	GT:GQ:SDP:DP:RD:AD:FREQ:PVAL:RBQ:ABQ:RDF:RDR:ADF:ADR	./.:.:3	./.:.:9	./.:.:6
chrI.fa	223320	.	G	A	.	PASS	ADP=7;WT=2;HET=0;HOM=0;NC=1	GT:GQ:SDP:DP:RD:AD:FREQ:PVAL:RBQ:ABQ:RDF:RDR:ADF:ADR	./.:.:5	./.:.:10	./.:.:8
chrI.fa	223325	.	G	A	.	PASS	ADP=7;WT=2;HET=0;HOM=0;NC=1	GT:GQ:SDP:DP:RD:AD:FREQ:PVAL:RBQ:ABQ:RDF:RDR:ADF:ADR	./.:.:4	./.:.:9	./.:.:8
chrI.fa	223338	.	A	G	.	PASS	ADP=6;WT=1;HET=0;HOM=0;NC=2	GT:GQ:SDP:DP:RD:AD:FREQ:PVAL:RBQ:ABQ:RDF:RDR:ADF:ADR	./.:.:2	./.:.:9	./.:.:7
chrI.fa	223350	.	C	T	.	PASS	ADP=6;WT=2;HET=0;HOM=0;NC=1	GT:GQ:SDP:DP:RD:AD:FREQ:PVAL:RBQ:ABQ:RDF:RDR:ADF:ADR	./.:.:2	./.:.:9	./.:.:8
chrI.fa	223359	.	A	G	.	PASS	ADP=6;WT=2;HET=0;HOM=0;NC=1	GT:GQ:SDP:DP:RD:AD:FREQ:PVAL:RBQ:ABQ:RDF:RDR:ADF:ADR	./.:.:2	./.:.:9	./.:.:8
chrI.fa	223372	.	A	G	.	PASS	ADP=9;WT=1;HET=1;HOM=0;NC=1	GT:GQ:SDP:DP:RD:AD:FREQ:PVAL:RBQ:ABQ:RDF:RDR:ADF:ADR	./.:.:4	./.:.:9	0/1:55:14:14:2:12:85.71%:2.9913E-6:39:35:0:2:2:10
chrI.fa	223407	.	T	C	.	PASS	ADP=8;WT=1;HET=0;HOM=1;NC=1	GT:GQ:SDP:DP:RD:AD:FREQ:PVAL:RBQ:ABQ:RDF:RDR:ADF:ADR	./.:.:4	./.:.:8	1/1:70:13:13:0:13:100%:9.6148E-8:0:34:0:0:3:10
chrI.fa	223446	.	G	A	.	PASS	ADP=12;WT=1;HET=0;HOM=2;NC=0	GT:GQ:SDP:DP:RD:AD:FREQ:PVAL:RBQ:ABQ:RDF:RDR:ADF:ADR	./.:.:8	1/1:64:12:12:0:12:100%:3.698E-7:0:36:0:0:2:10	1/1:93:17:17:0:17:100%:4.2852E-10:0:38:0:0:3:14
chrI.fa	223468	.	T	C	.	PASS	ADP=11;WT=1;HET=0;HOM=2;NC=0	GT:GQ:SDP:DP:RD:AD:FREQ:PVAL:RBQ:ABQ:RDF:RDR:ADF:ADR	./.:.:8	1/1:58:11:11:0:11:100%:1.4176E-6:0:38:0:0:1:10	1/1:76:14:14:0:14:100%:2.4927E-8:0:36:0:0:3:11
chrI.fa	223524	.	T	A	.	PASS	ADP=8;WT=1;HET=0;HOM=1;NC=1	GT:GQ:SDP:DP:RD:AD:FREQ:PVAL:RBQ:ABQ:RDF:RDR:ADF:ADR	./.:.:5	./.:.:8	1/1:64:12:12:0:12:100%:3.698E-7:0:38:0:0:5:7
chrI.fa	223565	.	A	G	.	PASS	ADP=3;WT=0;HET=0;HOM=0;NC=3	GT:GQ:SDP:DP:RD:AD:FREQ:PVAL:RBQ:ABQ:RDF:RDR:ADF:ADR	./.:.:1	./.:.:4	./.:.:6
chrI.fa	223566	.	C	T	.	PASS	ADP=3;WT=0;HET=0;HOM=0;NC=3	GT:GQ:SDP:DP:RD:AD:FREQ:PVAL:RBQ:ABQ:RDF:RDR:ADF:ADR	./.:.:1	./.:.:4	./.:.:6
chrI.fa	223656	.	C	T	.	PASS	ADP=6;WT=0;HET=0;HOM=1;NC=2	GT:GQ:SDP:DP:RD:AD:FREQ:PVAL:RBQ:ABQ:RDF:RDR:ADF:ADR	./.:.:3	./.:.:5	1/1:64:12:12:0:12:100%:3.698E-7:0:35:0:0:3:9
chrI.fa	223668	.	T	C	.	PASS	ADP=6;WT=0;HET=0;HOM=1;NC=2	GT:GQ:SDP:DP:RD:AD:FREQ:PVAL:RBQ:ABQ:RDF:RDR:ADF:ADR	./.:.:3	./.:.:6	1/1:58:12:11:0:11:100%:1.4176E-6:0:32:0:0:3:8
chrI.fa	224784	.	A	G	.	PASS	ADP=26;WT=0;HET=0;HOM=3;NC=0	GT:GQ:SDP:DP:RD:AD:FREQ:PVAL:RBQ:ABQ:RDF:RDR:ADF:ADR	1/1:76:14:14:0:14:100%:2.4927E-8:0:37:0:0:11:3	1/1:152:27:27:0:27:100%:5.1363E-16:0:36:0:0:17:10	1/1:212:37:37:0:37:100%:5.7269E-22:0:37:0:0:18:19
chrI.fa	224831	.	T	A	.	PASS	ADP=7;WT=0;HET=0;HOM=1;NC=2	GT:GQ:SDP:DP:RD:AD:FREQ:PVAL:RBQ:ABQ:RDF:RDR:ADF:ADR	./.:.:4	./.:.:7	1/1:58:11:11:0:11:100%:1.4176E-6:0:37:0:0:7:4
chrI.fa	224923	.	A	T	.	PASS	ADP=5;WT=0;HET=0;HOM=0;NC=3	GT:GQ:SDP:DP:RD:AD:FREQ:PVAL:RBQ:ABQ:RDF:RDR:ADF:ADR	./.:.:3	./.:.:6	./.:.:6
chrI.fa	224933	.	A	C	.	PASS	ADP=4;WT=0;HET=0;HOM=0;NC=3	GT:GQ:SDP:DP:RD:AD:FREQ:PVAL:RBQ:ABQ:RDF:RDR:ADF:ADR	./.:.:2	./.:.:5	./.:.:7
chrI.fa	225027	.	C	T	.	PASS	ADP=15;WT=0;HET=2;HOM=0;NC=1	GT:GQ:SDP:DP:RD:AD:FREQ:PVAL:RBQ:ABQ:RDF:RDR:ADF:ADR	./.:.:7	0/1:53:19:19:6:13:68.42%:5.0106E-6:39:39:5:1:4:9	0/1:59:19:19:5:14:73.68%:1.2025E-6:40:37:5:0:3:11
chrI.fa	225276	.	C	T	.	PASS	ADP=11;WT=1;HET=2;HOM=0;NC=0	GT:GQ:SDP:DP:RD:AD:FREQ:PVAL:RBQ:ABQ:RDF:RDR:ADF:ADR	./.:.:8	0/1:42:13:13:3:10:76.92%:5.3843E-5:38:39:0:3:0:10	0/1:47:14:14:3:11:78.57%:1.6951E-5:37:36:0:3:0:11
chrI.fa	225364	.	C	T	.	PASS	ADP=10;WT=2;HET=0;HOM=0;NC=1	GT:GQ:SDP:DP:RD:AD:FREQ:PVAL:RBQ:ABQ:RDF:RDR:ADF:ADR	./.:.:9	./.:.:6	./.:.:17
chrI.fa	225383	.	G	A	.	PASS	ADP=8;WT=1;HET=0;HOM=0;NC=2	GT:GQ:SDP:DP:RD:AD:FREQ:PVAL:RBQ:ABQ:RDF:RDR:ADF:ADR	./.:.:5	./.:.:6	./.:.:13
chrI.fa	225416	.	G	T	.	PASS	ADP=5;WT=1;HET=0;HOM=0;NC=2	GT:GQ:SDP:DP:RD:AD:FREQ:PVAL:RBQ:ABQ:RDF:RDR:ADF:ADR	./.:.:3	./.:.:5	./.:.:9
chrI.fa	225424	.	A	G	.	PASS	ADP=6;WT=1;HET=0;HOM=0;NC=2	GT:GQ:SDP:DP:RD:AD:FREQ:PVAL:RBQ:ABQ:RDF:RDR:ADF:ADR	./.:.:4	./.:.:4	./.:.:10
chrI.fa	225760	.	C	G	.	PASS	ADP=44;WT=0;HET=0;HOM=3;NC=0	GT:GQ:SDP:DP:RD:AD:FREQ:PVAL:RBQ:ABQ:RDF:RDR:ADF:ADR	1/1:200:35:35:0:35:100%:8.9137E-21:0:35:0:0:19:16	1/1:255:50:50:0:50:100%:9.9117E-30:0:36:0:0:24:26	1/1:255:48:48:0:48:100%:1.554E-28:0:37:0:0:25:23
chrI.fa	227960	.	A	T	.	PASS	ADP=8;WT=1;HET=0;HOM=1;NC=1	GT:GQ:SDP:DP:RD:AD:FREQ:PVAL:RBQ:ABQ:RDF:RDR:ADF:ADR	./.:.:4	1/1:53:12:12:1:11:91.67%:4.8074E-6:37:37:1:0:10:1	./.:.:9
chrI.fa	227978	.	T	C	.	PASS	ADP=4;WT=0;HET=0;HOM=0;NC=3	GT:GQ:SDP:DP:RD:AD:FREQ:PVAL:RBQ:ABQ:RDF:RDR:ADF:ADR	./.:.:3	./.:.:7	./.:.:4
chrI.fa	227984	.	G	A	.	PASS	ADP=4;WT=0;HET=0;HOM=0;NC=3	GT:GQ:SDP:DP:RD:AD:FREQ:PVAL:RBQ:ABQ:RDF:RDR:ADF:ADR	./.:.:2	./.:.:7	./.:.:3
chrI.fa	227987	.	A	G	.	PASS	ADP=3;WT=0;HET=0;HOM=0;NC=3	GT:GQ:SDP:DP:RD:AD:FREQ:PVAL:RBQ:ABQ:RDF:RDR:ADF:ADR	./.:.:2	./.:.:6	./.:.:3
chrI.fa	227990	.	T	A	.	PASS	ADP=3;WT=0;HET=0;HOM=0;NC=3	GT:GQ:SDP:DP:RD:AD:FREQ:PVAL:RBQ:ABQ:RDF:RDR:ADF:ADR	./.:.:2	./.:.:6	./.:.:3
chrI.fa	228173	.	T	C	.	PASS	ADP=15;WT=0;HET=0;HOM=3;NC=0	GT:GQ:SDP:DP:RD:AD:FREQ:PVAL:RBQ:ABQ:RDF:RDR:ADF:ADR	1/1:52:10:10:0:10:100%:5.4125E-6:0:39:0:0:5:5	1/1:81:15:15:0:15:100%:6.4467E-9:0:37:0:0:1:14	1/1:123:22:22:0:22:100%:4.7526E-13:0:37:0:0:8:14
chrI.fa	228199	.	C	A	.	PASS	ADP=24;WT=0;HET=0;HOM=3;NC=0	GT:GQ:SDP:DP:RD:AD:FREQ:PVAL:RBQ:ABQ:RDF:RDR:ADF:ADR	1/1:111:20:20:0:20:100%:7.2544E-12:0:36:0:0:14:6	1/1:146:26:26:0:26:100%:2.0165E-15:0:38:0:0:13:13	1/1:146:26:26:0:26:100%:2.0165E-15:0:37:0:0:13:13
chrI.fa	228200	.	A	T	.	PASS	ADP=24;WT=0;HET=0;HOM=3;NC=0	GT:GQ:SDP:DP:RD:AD:FREQ:PVAL:RBQ:ABQ:RDF:RDR:ADF:ADR	1/1:111:20:20:0:20:100%:7.2544E-12:0:36:0:0:14:6	1/1:146:26:26:0:26:100%:2.0165E-15:0:39:0:0:13:13	1/1:152:27:27:0:27:100%:5.1363E-16:0:37:0:0:14:13
chrI.fa	228232	.	C	T	.	PASS	ADP=14;WT=0;HET=0;HOM=3;NC=0	GT:GQ:SDP:DP:RD:AD:FREQ:PVAL:RBQ:ABQ:RDF:RDR:ADF:ADR	1/1:81:15:15:0:15:100%:6.4467E-9:0:35:0:0:12:3	1/1:93:17:17:0:17:100%:4.2852E-10:0:35:0:0:14:3	1/1:64:12:12:0:12:100%:3.698E-7:0:36:0:0:12:0
chrI.fa	228272	.	T	C	.	PASS	ADP=14;WT=0;HET=0;HOM=3;NC=0	GT:GQ:SDP:DP:RD:AD:FREQ:PVAL:RBQ:ABQ:RDF:RDR:ADF:ADR	1/1:64:12:12:0:12:100%:3.698E-7:0:36:0:0:8:4	1/1:93:17:17:0:17:100%:4.2852E-10:0:35:0:0:15:2	1/1:76:14:14:0:14:100%:2.4927E-8:0:35:0:0:9:5
chrI.fa	228273	.	T	G	.	PASS	ADP=14;WT=0;HET=0;HOM=3;NC=0	GT:GQ:SDP:DP:RD:AD:FREQ:PVAL:RBQ:ABQ:RDF:RDR:ADF:ADR	1/1:64:12:12:0:12:100%:3.698E-7:0:35:0:0:8:4	1/1:93:17:17:0:17:100%:4.2852E-10:0:35:0:0:15:2	1/1:76:14:14:0:14:100%:2.4927E-8:0:35:0:0:9:5
chrI.fa	228330	.	T	C	.	PASS	ADP=6;WT=0;HET=0;HOM=1;NC=2	GT:GQ:SDP:DP:RD:AD:FREQ:PVAL:RBQ:ABQ:RDF:RDR:ADF:ADR	./.:.:5	./.:.:4	1/1:52:10:10:0:10:100%:5.4125E-6:0:38:0:0:2:8
chrI.fa	228378	.	C	T	.	PASS	ADP=5;WT=1;HET=0;HOM=0;NC=2	GT:GQ:SDP:DP:RD:AD:FREQ:PVAL:RBQ:ABQ:RDF:RDR:ADF:ADR	./.:.:3	./.:.:6	./.:.:8
chrI.fa	228446	.	G	C	.	PASS	ADP=5;WT=1;HET=0;HOM=0;NC=2	GT:GQ:SDP:DP:RD:AD:FREQ:PVAL:RBQ:ABQ:RDF:RDR:ADF:ADR	./.:.:6	./.:.:8	./.:.:3
chrI.fa	228491	.	G	T	.	PASS	ADP=7;WT=2;HET=0;HOM=0;NC=1	GT:GQ:SDP:DP:RD:AD:FREQ:PVAL:RBQ:ABQ:RDF:RDR:ADF:ADR	./.:.:9	./.:.:9	./.:.:5
chrI.fa	228756	.	A	G	.	PASS	ADP=3;WT=0;HET=0;HOM=0;NC=3	GT:GQ:SDP:DP:RD:AD:FREQ:PVAL:RBQ:ABQ:RDF:RDR:ADF:ADR	./.:.:3	./.:.:3	./.:.:4
chrI.fa	228767	.	T	C	.	PASS	ADP=6;WT=1;HET=0;HOM=0;NC=2	GT:GQ:SDP:DP:RD:AD:FREQ:PVAL:RBQ:ABQ:RDF:RDR:ADF:ADR	./.:.:6	./.:.:6	./.:.:8
chrI.fa	228791	.	C	G	.	PASS	ADP=9;WT=1;HET=0;HOM=1;NC=1	GT:GQ:SDP:DP:RD:AD:FREQ:PVAL:RBQ:ABQ:RDF:RDR:ADF:ADR	./.:.:7	./.:.:9	1/1:70:13:13:0:13:100%:9.6148E-8:0:35:0:0:12:1
chrII.fa	173	.	A	G	.	PASS	ADP=27;WT=3;HET=0;HOM=0;NC=0	GT:GQ:SDP:DP:RD:AD:FREQ:PVAL:RBQ:ABQ:RDF:RDR:ADF:ADR	0/0:7:25:25:16:9:36%:8.1542E-4:36:35:16:0:9:0	0/0:15:36:36:27:9:25%:1.1061E-3:37:34:27:0:9:0	0/0:5:21:21:13:8:38.1%:1.7241E-3:37:36:13:0:8:0
chrII.fa	307	.	T	C	.	PASS	ADP=10;WT=3;HET=0;HOM=0;NC=0	GT:GQ:SDP:DP:RD:AD:FREQ:PVAL:RBQ:ABQ:RDF:RDR:ADF:ADR	./.:.:10	./.:.:13	./.:.:8
chrII.fa	785	.	C	T	.	PASS	ADP=16;WT=2;HET=1;HOM=0;NC=0	GT:GQ:SDP:DP:RD:AD:FREQ:PVAL:RBQ:ABQ:RDF:RDR:ADF:ADR	./.:.:14	0/1:37:19:19:9:10:52.63%:1.9541E-4:36:34:5:4:10:0	0/0:6:16:16:11:5:31.25%:2.1691E-2:38:35:5:6:5:0
chrII.fa	796	.	T	C	.	PASS	ADP=15;WT=3;HET=0;HOM=0;NC=0	GT:GQ:SDP:DP:RD:AD:FREQ:PVAL:RBQ:ABQ:RDF:RDR:ADF:ADR	./.:.:11	./.:.:18	./.:.:16
chrII.fa	1187	.	C	T	.	PASS	ADP=29;WT=2;HET=1;HOM=0;NC=0	GT:GQ:SDP:DP:RD:AD:FREQ:PVAL:RBQ:ABQ:RDF:RDR:ADF:ADR	0/1:34:26:26:16:10:38.46%:3.3576E-4:35:28:9:7:10:0	./.:.:19	0/0:22:42:42:33:9:21.43%:1.2112E-3:36:33:15:18:8:1
chrII.fa	1231	.	T	C	.	PASS	ADP=13;WT=3;HET=0;HOM=0;NC=0	GT:GQ:SDP:DP:RD:AD:FREQ:PVAL:RBQ:ABQ:RDF:RDR:ADF:ADR	./.:.:10	./.:.:14	0/0:11:15:15:12:3:20%:1.1207E-1:37:37:6:6:0:3
chrII.fa	2498	.	C	T	.	PASS	ADP=3;WT=1;HET=0;HOM=0;NC=2	GT:GQ:SDP:DP:RD:AD:FREQ:PVAL:RBQ:ABQ:RDF:RDR:ADF:ADR	./.:.:0	./.:.:2	./.:.:9
chrII.fa	6440	.	G	C	.	PASS	ADP=28;WT=0;HET=2;HOM=1;NC=0	GT:GQ:SDP:DP:RD:AD:FREQ:PVAL:RBQ:ABQ:RDF:RDR:ADF:ADR	1/1:135:24:24:0:24:100%:3.101E-14:0:37:0:0:7:17	0/1:84:23:23:3:18:78.26%:3.7603E-9:37:37:0:3:4:14	0/1:190:39:39:1:35:89.74%:8.3613E-20:37:36:0:1:11:24
chrII.fa	7510	.	G	A	.	PASS	ADP=10;WT=0;HET=0;HOM=3;NC=0	GT:GQ:SDP:DP:RD:AD:FREQ:PVAL:RBQ:ABQ:RDF:RDR:ADF:ADR	1/1:52:10:10:0:10:100%:5.4125E-6:0:36:0:0:1:9	1/1:52:10:10:0:10:100%:5.4125E-6:0:37:0:0:1:9	1/1:58:11:11:0:11:100%:1.4176E-6:0:35:0:0:2:9
chrII.fa	7511	.	G	A	.	PASS	ADP=10;WT=0;HET=0;HOM=3;NC=0	GT:GQ:SDP:DP:RD:AD:FREQ:PVAL:RBQ:ABQ:RDF:RDR:ADF:ADR	1/1:52:10:10:0:10:100%:5.4125E-6:0:34:0:0:1:9	1/1:52:10:10:0:10:100%:5.4125E-6:0:37:0:0:1:9	1/1:58:11:11:0:11:100%:1.4176E-6:0:35:0:0:2:9
chrII.fa	15101	.	T	G	.	PASS	ADP=44;WT=0;HET=0;HOM=3;NC=0	GT:GQ:SDP:DP:RD:AD:FREQ:PVAL:RBQ:ABQ:RDF:RDR:ADF:ADR	1/1:255:47:46:0:46:100%:2.4343E-27:0:38:0:0:21:25	1/1:254:44:44:0:44:100%:3.8097E-26:0:38:0:0:18:26	1/1:242:42:42:0:42:100%:5.9562E-25:0:37:0:0:26:16
chrII.fa	15510	.	G	T	.	PASS	ADP=60;WT=0;HET=0;HOM=3;NC=0	GT:GQ:SDP:DP:RD:AD:FREQ:PVAL:RBQ:ABQ:RDF:RDR:ADF:ADR	1/1:255:47:47:0:47:100%:6.1512E-28:0:38:0:0:25:22	1/1:255:57:57:0:57:100%:6.4572E-34:0:38:0:0:31:26	1/1:255:77:77:0:77:100%:6.8219E-46:0:37:0:0:40:37
chrII.fa	15518	.	A	G	.	PASS	ADP=59;WT=0;HET=0;HOM=3;NC=0	GT:GQ:SDP:DP:RD:AD:FREQ:PVAL:RBQ:ABQ:RDF:RDR:ADF:ADR	1/1:255:45:45:0:45:100%:9.6314E-27:0:37:0:0:26:19	1/1:255:55:55:0:55:100%:1.0149E-32:0:38:0:0:28:27	1/1:255:79:79:0:79:100%:4.3185E-47:0:38:0:0:39:40
chrII.fa	16380	.	C	T	.	PASS	ADP=58;WT=0;HET=0;HOM=3;NC=0	GT:GQ:SDP:DP:RD:AD:FREQ:PVAL:RBQ:ABQ:RDF:RDR:ADF:ADR	1/1:255:49:49:0:49:100%:3.925E-29:0:38:0:0:24:25	1/1:255:52:51:0:51:100%:2.5024E-30:0:36:0:0:25:26	1/1:255:74:74:0:74:100%:4.2804E-44:0:38:0:0:32:42
chrII.fa	16392	.	A	G	.	PASS	ADP=62;WT=0;HET=0;HOM=3;NC=0	GT:GQ:SDP:DP:RD:AD:FREQ:PVAL:RBQ:ABQ:RDF:RDR:ADF:ADR	1/1:255:53:53:0:53:100%:1.5943E-31:0:37:0:0:25:28	1/1:255:57:57:0:57:100%:6.4572E-34:0:37:0:0:26:31	1/1:255:76:76:0:76:100%:2.711E-45:0:38:0:0:33:43
chrII.fa	30012	.	C	T	.	PASS	ADP=18;WT=0;HET=0;HOM=3;NC=0	GT:GQ:SDP:DP:RD:AD:FREQ:PVAL:RBQ:ABQ:RDF:RDR:ADF:ADR	1/1:81:15:15:0:15:100%:6.4467E-9:0:37:0:0:10:5	1/1:105:19:19:0:19:100%:2.8292E-11:0:37:0:0:11:8	1/1:111:20:20:0:20:100%:7.2544E-12:0:37:0:0:12:8
chrII.fa	30210	.	T	C	.	PASS	ADP=11;WT=1;HET=0;HOM=2;NC=0	GT:GQ:SDP:DP:RD:AD:FREQ:PVAL:RBQ:ABQ:RDF:RDR:ADF:ADR	./.:.:8	1/1:70:14:14:0:13:100%:9.6148E-8:0:37:0:0:10:3	1/1:64:12:12:0:12:100%:3.698E-7:0:38:0:0:7:5
chrII.fa	30658	.	G	T	.	PASS	ADP=5;WT=0;HET=0;HOM=0;NC=3	GT:GQ:SDP:DP:RD:AD:FREQ:PVAL:RBQ:ABQ:RDF:RDR:ADF:ADR	./.:.:7	./.:.:5	./.:.:5
chrII.fa	30660	.	T	C	.	PASS	ADP=5;WT=0;HET=0;HOM=0;NC=3	GT:GQ:SDP:DP:RD:AD:FREQ:PVAL:RBQ:ABQ:RDF:RDR:ADF:ADR	./.:.:7	./.:.:5	./.:.:5
chrII.fa	30723	.	G	A	.	PASS	ADP=10;WT=1;HET=0;HOM=2;NC=0	GT:GQ:SDP:DP:RD:AD:FREQ:PVAL:RBQ:ABQ:RDF:RDR:ADF:ADR	1/1:64:12:12:0:12:100%:3.698E-7:0:38:0:0:0:12	1/1:52:10:10:0:10:100%:5.4125E-6:0:36:0:0:0:10	./.:.:8
chrII.fa	30754	.	G	A	.	PASS	ADP=9;WT=2;HET=0;HOM=1;NC=0	GT:GQ:SDP:DP:RD:AD:FREQ:PVAL:RBQ:ABQ:RDF:RDR:ADF:ADR	./.:.:9	1/1:64:12:12:0:12:100%:3.698E-7:0:38:0:0:0:12	./.:.:8
chrII.fa	30848	.	C	G	.	PASS	ADP=3;WT=0;HET=0;HOM=0;NC=3	GT:GQ:SDP:DP:RD:AD:FREQ:PVAL:RBQ:ABQ:RDF:RDR:ADF:ADR	./.:.:1	./.:.:4	./.:.:5
chrII.fa	31140	.	T	C	.	PASS	ADP=3;WT=0;HET=0;HOM=0;NC=3	GT:GQ:SDP:DP:RD:AD:FREQ:PVAL:RBQ:ABQ:RDF:RDR:ADF:ADR	./.:.:1	./.:.:3	./.:.:7
chrII.fa	31260	.	A	G	.	PASS	ADP=4;WT=0;HET=0;HOM=0;NC=3	GT:GQ:SDP:DP:RD:AD:FREQ:PVAL:RBQ:ABQ:RDF:RDR:ADF:ADR	./.:.:3	./.:.:4	./.:.:5
chrII.fa	33250	.	C	T	.	PASS	ADP=35;WT=2;HET=1;HOM=0;NC=0	GT:GQ:SDP:DP:RD:AD:FREQ:PVAL:RBQ:ABQ:RDF:RDR:ADF:ADR	0/0:10:29:29:20:9:31.03%:9.4048E-4:37:35:16:4:9:0	0/0:10:30:30:21:9:30%:9.678E-4:36:36:11:10:9:0	0/1:47:46:46:31:14:30.43%:1.8462E-5:35:34:21:10:14:0
chrII.fa	59755	.	T	C	.	PASS	ADP=39;WT=0;HET=0;HOM=3;NC=0	GT:GQ:SDP:DP:RD:AD:FREQ:PVAL:RBQ:ABQ:RDF:RDR:ADF:ADR	1/1:194:34:34:0:34:100%:3.5146E-20:0:39:0:0:10:24	1/1:230:40:40:0:40:100%:9.3017E-24:0:38:0:0:20:20	1/1:248:43:43:0:43:100%:1.5066E-25:0:36:0:0:16:27
chrII.fa	150036	.	T	A	.	PASS	ADP=50;WT=0;HET=0;HOM=3;NC=0	GT:GQ:SDP:DP:RD:AD:FREQ:PVAL:RBQ:ABQ:RDF:RDR:ADF:ADR	1/1:230:40:40:0:40:100%:9.3017E-24:0:37:0:0:18:22	1/1:255:45:45:0:45:100%:9.6314E-27:0:38:0:0:21:24	1/1:255:66:66:0:65:98.48%:1.0519E-38:0:37:0:0:32:33
chrII.fa	155739	.	T	G	.	PASS	ADP=39;WT=0;HET=0;HOM=3;NC=0	GT:GQ:SDP:DP:RD:AD:FREQ:PVAL:RBQ:ABQ:RDF:RDR:ADF:ADR	1/1:164:29:29:0:29:100%:3.3259E-17:0:38:0:0:10:19	1/1:224:39:39:0:39:100%:3.6742E-23:0:38:0:0:20:19	1/1:255:50:50:0:50:100%:9.9117E-30:0:37:0:0:22:28
chrII.fa	155783	.	A	G	.	PASS	ADP=40;WT=0;HET=0;HOM=3;NC=0	GT:GQ:SDP:DP:RD:AD:FREQ:PVAL:RBQ:ABQ:RDF:RDR:ADF:ADR	1/1:158:28:28:0:28:100%:1.3074E-16:0:38:0:0:13:15	1/1:255:48:47:0:47:100%:6.1512E-28:0:36:0:0:19:28	1/1:255:48:47:1:46:97.87%:2.9526E-26:24:38:1:0:24:22
chrII.fa	156017	.	C	T	.	PASS	ADP=41;WT=0;HET=0;HOM=3;NC=0	GT:GQ:SDP:DP:RD:AD:FREQ:PVAL:RBQ:ABQ:RDF:RDR:ADF:ADR	1/1:176:32:31:0:31:100%:2.1486E-18:0:37:0:0:15:16	1/1:237:44:44:1:43:97.73%:1.7144E-24:40:38:1:0:20:23	1/1:255:49:49:0:49:100%:3.925E-29:0:38:0:0:26:23
chrII.fa	156194	.	C	T	.	PASS	ADP=59;WT=0;HET=0;HOM=3;NC=0	GT:GQ:SDP:DP:RD:AD:FREQ:PVAL:RBQ:ABQ:RDF:RDR:ADF:ADR	1/1:255:46:46:0:46:100%:2.4343E-27:0:36:0:0:28:18	1/1:255:53:53:1:52:98.11%:8.609E-30:38:37:0:1:27:25	1/1:255:80:80:0:80:100%:1.0864E-47:0:37:0:0:42:38
chrII.fa	156203	.	C	A	.	PASS	ADP=61;WT=0;HET=0;HOM=3;NC=0	GT:GQ:SDP:DP:RD:AD:FREQ:PVAL:RBQ:ABQ:RDF:RDR:ADF:ADR	1/1:255:46:46:0:46:100%:2.4343E-27:0:37:0:0:28:18	1/1:255:54:54:0:54:100%:4.0229E-32:0:38:0:0:28:26	1/1:255:84:84:0:84:100%:4.3483E-50:0:37:0:0:46:38
chrII.fa	156652	.	C	T	.	PASS	ADP=54;WT=0;HET=0;HOM=3;NC=0	GT:GQ:SDP:DP:RD:AD:FREQ:PVAL:RBQ:ABQ:RDF:RDR:ADF:ADR	1/1:248:43:43:0:43:100%:1.5066E-25:0:31:0:0:21:22	1/1:255:56:56:1:55:98.21%:1.4593E-31:34:33:0:1:23:32	1/1:255:63:63:0:63:100%:1.657E-37:0:33:0:0:22:41
chrII.fa	156776	.	A	G	.	PASS	ADP=52;WT=0;HET=0;HOM=3;NC=0	GT:GQ:SDP:DP:RD:AD:FREQ:PVAL:RBQ:ABQ:RDF:RDR:ADF:ADR	1/1:182:33:32:0:32:100%:5.4567E-19:0:38:0:0:10:22	1/1:255:48:48:0:48:100%:1.554E-28:0:38:0:0:27:21	1/1:255:77:77:0:77:100%:6.8219E-46:0:37:0:0:43:34
chrII.fa	157617	.	T	C	.	PASS	ADP=60;WT=0;HET=0;HOM=3;NC=0	GT:GQ:SDP:DP:RD:AD:FREQ:PVAL:RBQ:ABQ:RDF:RDR:ADF:ADR	1/1:254:44:44:0:44:100%:3.8097E-26:0:37:0:0:25:19	1/1:255:50:50:0:50:100%:9.9117E-30:0:37:0:0:30:20	1/1:255:88:88:0:88:100%:1.7384E-52:0:37:0:0:41:47
chrII.fa	158200	.	C	T	.	PASS	ADP=52;WT=0;HET=0;HOM=3;NC=0	GT:GQ:SDP:DP:RD:AD:FREQ:PVAL:RBQ:ABQ:RDF:RDR:ADF:ADR	1/1:224:39:39:0:39:100%:3.6742E-23:0:35:0:0:18:21	1/1:255:61:61:1:60:98.36%:1.6176E-34:40:34:0:1:27:33	1/1:255:57:57:0:57:100%:6.4572E-34:0:33:0:0:36:21
chrII.fa	158707	.	G	A	.	PASS	ADP=59;WT=0;HET=0;HOM=3;NC=0	GT:GQ:SDP:DP:RD:AD:FREQ:PVAL:RBQ:ABQ:RDF:RDR:ADF:ADR	1/1:255:50:50:0:50:100%:9.9117E-30:0:36:0:0:26:24	1/1:255:52:52:1:51:98.08%:3.3479E-29:34:35:1:0:39:12	1/1:255:75:75:0:75:100%:1.0773E-44:0:35:0:0:46:29
chrII.fa	158800	.	G	T	.	PASS	ADP=60;WT=0;HET=0;HOM=3;NC=0	GT:GQ:SDP:DP:RD:AD:FREQ:PVAL:RBQ:ABQ:RDF:RDR:ADF:ADR	1/1:255:47:46:0:46:100%:2.4343E-27:0:37:0:0:20:26	1/1:255:67:66:0:66:100%:2.6498E-39:0:38:0:0:31:35	1/1:255:70:69:0:69:100%:4.233E-41:0:38:0:0:34:35
chrII.fa	158803	.	A	G	.	PASS	ADP=61;WT=0;HET=0;HOM=3;NC=0	GT:GQ:SDP:DP:RD:AD:FREQ:PVAL:RBQ:ABQ:RDF:RDR:ADF:ADR	1/1:255:46:46:0:46:100%:2.4343E-27:0:37:0:0:20:26	1/1:255:68:68:0:68:100%:1.6809E-40:0:37:0:0:32:36	1/1:255:72:70:0:70:100%:1.0659E-41:0:37:0:0:34:36
chrII.fa	158986	.	C	T	.	PASS	ADP=67;WT=0;HET=0;HOM=3;NC=0	GT:GQ:SDP:DP:RD:AD:FREQ:PVAL:RBQ:ABQ:RDF:RDR:ADF:ADR	1/1:255:58:58:0:58:100%:1.6283E-34:0:36:0:0:38:20	1/1:255:64:63:1:62:98.41%:1.0605E-35:41:36:0:1:29:33	1/1:255:83:82:0:82:100%:6.8742E-49:0:36:0:0:49:33
chrII.fa	159067	.	G	A	.	PASS	ADP=61;WT=0;HET=0;HOM=3;NC=0	GT:GQ:SDP:DP:RD:AD:FREQ:PVAL:RBQ:ABQ:RDF:RDR:ADF:ADR	1/1:255:53:53:0:53:100%:1.5943E-31:0:36:0:0:24:29	1/1:255:60:60:0:60:100%:1.035E-35:0:37:0:0:26:34	1/1:255:70:70:0:70:100%:1.0659E-41:0:36:0:0:36:34
chrII.fa	159079	.	C	T	.	PASS	ADP=56;WT=0;HET=0;HOM=3;NC=0	GT:GQ:SDP:DP:RD:AD:FREQ:PVAL:RBQ:ABQ:RDF:RDR:ADF:ADR	1/1:255:52:52:0:52:100%:6.3169E-31:0:36:0:0:22:30	1/1:255:55:55:0:55:100%:1.0149E-32:0:37:0:0:27:28	1/1:255:62:62:0:62:100%:6.5755E-37:0:36:0:0:32:30
chrII.fa	159139	.	T	G	.	PASS	ADP=64;WT=0;HET=0;HOM=3;NC=0	GT:GQ:SDP:DP:RD:AD:FREQ:PVAL:RBQ:ABQ:RDF:RDR:ADF:ADR	1/1:255:61:61:0:61:100%:2.609E-36:0:36:0:0:34:27	1/1:255:57:56:0:56:100%:2.5602E-33:0:35:0:0:31:25	1/1:255:79:77:0:77:100%:6.8219E-46:0:35:0:0:37:40
chrII.fa	159226	.	G	A	.	PASS	ADP=61;WT=0;HET=0;HOM=3;NC=0	GT:GQ:SDP:DP:RD:AD:FREQ:PVAL:RBQ:ABQ:RDF:RDR:ADF:ADR	1/1:255:63:63:0:63:100%:1.657E-37:0:33:0:0:35:28	1/1:255:60:59:0:59:100%:4.1056E-35:0:34:0:0:28:31	1/1:255:62:61:0:61:100%:2.609E-36:0:31:0:0:28:33
chrII.fa	159397	.	T	C	.	PASS	ADP=65;WT=0;HET=0;HOM=3;NC=0	GT:GQ:SDP:DP:RD:AD:FREQ:PVAL:RBQ:ABQ:RDF:RDR:ADF:ADR	1/1:255:57:56:0:55:98.21%:1.0149E-32:0:36:0:0:27:28	1/1:255:68:67:0:67:100%:6.6743E-40:0:36:0:0:30:37	1/1:255:74:73:0:73:100%:1.7006E-43:0:35:0:0:37:36
chrII.fa	159412	.	G	A	.	PASS	ADP=62;WT=0;HET=0;HOM=3;NC=0	GT:GQ:SDP:DP:RD:AD:FREQ:PVAL:RBQ:ABQ:RDF:RDR:ADF:ADR	1/1:255:58:58:0:58:100%:1.6283E-34:0:28:0:0:26:32	1/1:255:64:63:0:63:100%:1.657E-37:0:32:0:0:26:37	1/1:255:66:65:0:65:100%:1.0519E-38:0:31:0:0:34:31
chrII.fa	159427	.	A	G	.	PASS	ADP=66;WT=0;HET=0;HOM=3;NC=0	GT:GQ:SDP:DP:RD:AD:FREQ:PVAL:RBQ:ABQ:RDF:RDR:ADF:ADR	1/1:255:61:60:0:60:100%:1.035E-35:0:35:0:0:22:38	1/1:255:67:67:0:67:100%:6.6743E-40:0:36:0:0:29:38	1/1:255:73:73:0:73:100%:1.7006E-43:0:36:0:0:33:40
chrII.fa	159926	.	C	A	.	PASS	ADP=57;WT=0;HET=0;HOM=3;NC=0	GT:GQ:SDP:DP:RD:AD:FREQ:PVAL:RBQ:ABQ:RDF:RDR:ADF:ADR	1/1:230:40:40:0:40:100%:9.3017E-24:0:37:0:0:23:17	1/1:255:64:63:0:63:100%:1.657E-37:0:37:0:0:33:30	1/1:255:70:70:0:70:100%:1.0659E-41:0:35:0:0:42:28
chrII.fa	159931	.	T	G	.	PASS	ADP=55;WT=0;HET=0;HOM=3;NC=0	GT:GQ:SDP:DP:RD:AD:FREQ:PVAL:RBQ:ABQ:RDF:RDR:ADF:ADR	1/1:218:38:38:0:38:100%:1.4508E-22:0:37:0:0:20:18	1/1:255:60:60:0:60:100%:1.035E-35:0:37:0:0:30:30	1/1:255:67:67:0:67:100%:6.6743E-40:0:36:0:0:39:28
chrII.fa	159953	.	C	T	.	PASS	ADP=53;WT=0;HET=0;HOM=3;NC=0	GT:GQ:SDP:DP:RD:AD:FREQ:PVAL:RBQ:ABQ:RDF:RDR:ADF:ADR	1/1:224:39:39:0:39:100%:3.6742E-23:0:36:0:0:21:18	1/1:255:57:57:0:57:100%:6.4572E-34:0:36:0:0:29:28	1/1:255:63:63:0:63:100%:1.657E-37:0:36:0:0:34:29
chrII.fa	159957	.	A	G	.	PASS	ADP=51;WT=0;HET=0;HOM=3;NC=0	GT:GQ:SDP:DP:RD:AD:FREQ:PVAL:RBQ:ABQ:RDF:RDR:ADF:ADR	1/1:212:38:37:0:37:100%:5.7269E-22:0:36:0:0:20:17	1/1:255:54:54:0:54:100%:4.0229E-32:0:36:0:0:27:27	1/1:255:64:64:0:64:100%:4.1752E-38:0:36:0:0:34:30
chrII.fa	160020	.	C	T	.	PASS	ADP=47;WT=0;HET=0;HOM=3;NC=0	GT:GQ:SDP:DP:RD:AD:FREQ:PVAL:RBQ:ABQ:RDF:RDR:ADF:ADR	1/1:194:34:34:0:34:100%:3.5146E-20:0:36:0:0:15:19	1/1:255:49:49:0:49:100%:3.925E-29:0:36:0:0:18:31	1/1:255:60:60:0:60:100%:1.035E-35:0:36:0:0:30:30
chrII.fa	160143	.	T	G	.	PASS	ADP=49;WT=0;HET=0;HOM=3;NC=0	GT:GQ:SDP:DP:RD:AD:FREQ:PVAL:RBQ:ABQ:RDF:RDR:ADF:ADR	1/1:194:35:34:0:34:100%:3.5146E-20:0:36:0:0:18:16	1/1:255:52:52:1:51:98.08%:3.3479E-29:35:36:1:0:26:25	1/1:255:63:63:0:63:100%:1.657E-37:0:37:0:0:26:37
chrII.fa	160403	.	G	T	.	PASS	ADP=55;WT=0;HET=0;HOM=3;NC=0	GT:GQ:SDP:DP:RD:AD:FREQ:PVAL:RBQ:ABQ:RDF:RDR:ADF:ADR	1/1:255:50:50:0:50:100%:9.9117E-30:0:35:0:0:29:21	1/1:255:57:57:1:56:98.25%:3.7452E-32:35:35:0:1:24:32	1/1:255:61:60:0:60:100%:1.035E-35:0:35:0:0:39:21
chrII.fa	160509	.	A	G	.	PASS	ADP=59;WT=0;HET=0;HOM=3;NC=0	GT:GQ:SDP:DP:RD:AD:FREQ:PVAL:RBQ:ABQ:RDF:RDR:ADF:ADR	1/1:255:48:48:0:48:100%:1.554E-28:0:36:0:0:23:25	1/1:255:61:61:0:61:100%:2.609E-36:0:35:0:0:27:34	1/1:255:70:69:0:69:100%:4.233E-41:0:36:0:0:30:39
chrII.fa	160618	.	C	T	.	PASS	ADP=58;WT=0;HET=0;HOM=3;NC=0	GT:GQ:SDP:DP:RD:AD:FREQ:PVAL:RBQ:ABQ:RDF:RDR:ADF:ADR	1/1:255:52:52:0:52:100%:6.3169E-31:0:36:0:0:27:25	1/1:255:57:55:0:55:100%:1.0149E-32:0:36:0:0:29:26	1/1:255:69:68:0:68:100%:1.6809E-40:0:36:0:0:40:28
chrII.fa	160810	.	T	G	.	PASS	ADP=56;WT=0;HET=0;HOM=3;NC=0	GT:GQ:SDP:DP:RD:AD:FREQ:PVAL:RBQ:ABQ:RDF:RDR:ADF:ADR	1/1:248:43:43:0:43:100%:1.5066E-25:0:36:0:0:21:22	1/1:255:55:55:0:55:100%:1.0149E-32:0:36:0:0:27:28	1/1:255:70:70:0:70:100%:1.0659E-41:0:36:0:0:35:35
chrII.fa	161463	.	T	C	.	PASS	ADP=46;WT=0;HET=0;HOM=3;NC=0	GT:GQ:SDP:DP:RD:AD:FREQ:PVAL:RBQ:ABQ:RDF:RDR:ADF:ADR	1/1:164:29:29:0:29:100%:3.3259E-17:0:35:0:0:12:17	1/1:255:62:62:0:62:100%:6.5755E-37:0:37:0:0:36:26	1/1:255:49:49:0:49:100%:3.925E-29:0:37:0:0:28:21
chrII.fa	161484	.	T	G	.	PASS	ADP=48;WT=0;HET=0;HOM=3;NC=0	GT:GQ:SDP:DP:RD:AD:FREQ:PVAL:RBQ:ABQ:RDF:RDR:ADF:ADR	1/1:170:30:30:0:30:100%:8.4556E-18:0:34:0:0:12:18	1/1:255:62:62:0:62:100%:6.5755E-37:0:35:0:0:34:28	1/1:255:54:54:0:54:100%:4.0229E-32:0:37:0:0:33:21
chrII.fa	161687	.	T	C	.	PASS	ADP=56;WT=0;HET=0;HOM=3;NC=0	GT:GQ:SDP:DP:RD:AD:FREQ:PVAL:RBQ:ABQ:RDF:RDR:ADF:ADR	1/1:206:36:36:0:36:100%:2.2598E-21:0:37:0:0:23:13	1/1:255:57:56:1:55:98.21%:1.4593E-31:40:37:0:1:23:32	1/1:255:79:78:0:78:100%:1.7165E-46:0:37:0:0:48:30
chrII.fa	161757	.	G	A	.	PASS	ADP=49;WT=0;HET=0;HOM=3;NC=0	GT:GQ:SDP:DP:RD:AD:FREQ:PVAL:RBQ:ABQ:RDF:RDR:ADF:ADR	1/1:206:36:36:0:36:100%:2.2598E-21:0:37:0:0:19:17	1/1:255:52:52:0:52:100%:6.3169E-31:0:36:0:0:18:34	1/1:255:59:59:0:59:100%:4.1056E-35:0:36:0:0:31:28
chrII.fa	161840	.	T	C	.	PASS	ADP=56;WT=0;HET=0;HOM=3;NC=0	GT:GQ:SDP:DP:RD:AD:FREQ:PVAL:RBQ:ABQ:RDF:RDR:ADF:ADR	1/1:255:55:55:0:55:100%:1.0149E-32:0:37:0:0:26:29	1/1:255:48:48:0:48:100%:1.554E-28:0:37:0:0:29:19	1/1:255:65:65:0:65:100%:1.0519E-38:0:37:0:0:38:27
chrII.fa	162251	.	A	G	.	PASS	ADP=58;WT=0;HET=0;HOM=3;NC=0	GT:GQ:SDP:DP:RD:AD:FREQ:PVAL:RBQ:ABQ:RDF:RDR:ADF:ADR	1/1:248:44:43:0:43:100%:1.5066E-25:0:36:0:0:18:25	1/1:255:61:59:0:59:100%:4.1056E-35:0:37:0:0:26:33	1/1:255:72:72:0:72:100%:6.7558E-43:0:36:0:0:38:34
chrII.fa	162271	.	A	G	.	PASS	ADP=55;WT=0;HET=0;HOM=3;NC=0	GT:GQ:SDP:DP:RD:AD:FREQ:PVAL:RBQ:ABQ:RDF:RDR:ADF:ADR	1/1:230:41:40:0:40:100%:9.3017E-24:0:36:0:0:17:23	1/1:255:51:51:0:51:100%:2.5024E-30:0:36:0:0:25:26	1/1:255:76:76:0:76:100%:2.711E-45:0:36:0:0:36:40
chrII.fa	162420	.	T	C	.	PASS	ADP=62;WT=0;HET=0;HOM=3;NC=0	GT:GQ:SDP:DP:RD:AD:FREQ:PVAL:RBQ:ABQ:RDF:RDR:ADF:ADR	1/1:255:51:51:0:51:100%:2.5024E-30:0:37:0:0:21:30	1/1:255:75:75:0:75:100%:1.0773E-44:0:37:0:0:42:33	1/1:255:61:60:0:60:100%:1.035E-35:0:37:0:0:23:37
chrII.fa	162680	.	A	G	.	PASS	ADP=45;WT=0;HET=0;HOM=3;NC=0	GT:GQ:SDP:DP:RD:AD:FREQ:PVAL:RBQ:ABQ:RDF:RDR:ADF:ADR	1/1:230:40:40:0:40:100%:9.3017E-24:0:36:0:0:14:26	1/1:255:54:54:0:54:100%:4.0229E-32:0:37:0:0:16:38	1/1:236:41:41:0:41:100%:2.3541E-24:0:37:0:0:15:26
chrII.fa	162773	.	T	C	.	PASS	ADP=35;WT=0;HET=0;HOM=3;NC=0	GT:GQ:SDP:DP:RD:AD:FREQ:PVAL:RBQ:ABQ:RDF:RDR:ADF:ADR	1/1:141:25:25:0:25:100%:7.9107E-15:0:38:0:0:10:15	1/1:224:39:39:0:39:100%:3.6742E-23:0:36:0:0:12:27	1/1:236:41:41:0:41:100%:2.3541E-24:0:36:0:0:15:26
chrII.fa	164419	.	T	C	.	PASS	ADP=41;WT=0;HET=0;HOM=3;NC=0	GT:GQ:SDP:DP:RD:AD:FREQ:PVAL:RBQ:ABQ:RDF:RDR:ADF:ADR	1/1:152:27:27:0:27:100%:5.1363E-16:0:39:0:0:10:17	1/1:255:53:52:0:52:100%:6.3169E-31:0:38:0:0:27:25	1/1:255:46:46:0:46:100%:2.4343E-27:0:38:0:0:30:16
chrII.fa	164474	.	A	G	.	PASS	ADP=50;WT=0;HET=0;HOM=3;NC=0	GT:GQ:SDP:DP:RD:AD:FREQ:PVAL:RBQ:ABQ:RDF:RDR:ADF:ADR	1/1:182:32:32:0:32:100%:5.4567E-19:0:37:0:0:20:12	1/1:255:59:59:0:59:100%:4.1056E-35:0:35:0:0:33:26	1/1:255:60:60:0:60:100%:1.035E-35:0:36:0:0:42:18
chrII.fa	164851	.	T	A	.	PASS	ADP=56;WT=0;HET=0;HOM=3;NC=0	GT:GQ:SDP:DP:RD:AD:FREQ:PVAL:RBQ:ABQ:RDF:RDR:ADF:ADR	1/1:255:47:47:0:47:100%:6.1512E-28:0:37:0:0:23:24	1/1:255:60:60:0:60:100%:1.035E-35:0:38:0:0:26:34	1/1:255:62:62:0:62:100%:6.5755E-37:0:37:0:0:31:31
chrII.fa	164975	.	T	C	.	PASS	ADP=52;WT=0;HET=0;HOM=3;NC=0	GT:GQ:SDP:DP:RD:AD:FREQ:PVAL:RBQ:ABQ:RDF:RDR:ADF:ADR	1/1:224:39:39:0:39:100%:3.6742E-23:0:36:0:0:20:19	1/1:255:46:46:0:46:100%:2.4343E-27:0:36:0:0:22:24	1/1:255:73:73:0:73:100%:1.7006E-43:0:35:0:0:34:39
chrII.fa	164995	.	T	G	.	PASS	ADP=56;WT=0;HET=0;HOM=3;NC=0	GT:GQ:SDP:DP:RD:AD:FREQ:PVAL:RBQ:ABQ:RDF:RDR:ADF:ADR	1/1:218:39:39:0:38:97.44%:1.4508E-22:0:34:0:0:15:23	1/1:255:54:54:0:54:100%:4.0229E-32:0:34:0:0:23:31	1/1:255:75:75:0:75:100%:1.0773E-44:0:35:0:0:34:41
chrII.fa	165049	.	C	T	.	PASS	ADP=61;WT=0;HET=0;HOM=3;NC=0	GT:GQ:SDP:DP:RD:AD:FREQ:PVAL:RBQ:ABQ:RDF:RDR:ADF:ADR	1/1:255:57:57:0:57:100%:6.4572E-34:0:37:0:0:24:33	1/1:255:51:51:0:51:100%:2.5024E-30:0:36:0:0:26:25	1/1:255:76:76:0:76:100%:2.711E-45:0:35:0:0:37:39
chrII.fa	165178	.	C	G	.	PASS	ADP=49;WT=0;HET=0;HOM=3;NC=0	GT:GQ:SDP:DP:RD:AD:FREQ:PVAL:RBQ:ABQ:RDF:RDR:ADF:ADR	1/1:255:46:45:0:45:100%:9.6314E-27:0:34:0:0:28:17	1/1:255:48:47:1:46:97.87%:2.9526E-26:35:34:1:0:22:24	1/1:255:57:57:0:57:100%:6.4572E-34:0:33:0:0:28:29
chrII.fa	165525	.	G	A	.	PASS	ADP=51;WT=0;HET=0;HOM=3;NC=0	GT:GQ:SDP:DP:RD:AD:FREQ:PVAL:RBQ:ABQ:RDF:RDR:ADF:ADR	1/1:236:42:41:0:41:100%:2.3541E-24:0:37:0:0:20:21	1/1:255:53:52:0:52:100%:6.3169E-31:0:37:0:0:18:34	1/1:255:61:61:0:61:100%:2.609E-36:0:37:0:0:28:33
chrII.fa	165586	.	T	A	.	PASS	ADP=48;WT=0;HET=0;HOM=3;NC=0	GT:GQ:SDP:DP:RD:AD:FREQ:PVAL:RBQ:ABQ:RDF:RDR:ADF:ADR	1/1:248:43:43:0:43:100%:1.5066E-25:0:36:0:0:21:22	1/1:255:48:48:0:48:100%:1.554E-28:0:36:0:0:16:32	1/1:255:54:54:0:54:100%:4.0229E-32:0:36:0:0:26:28
chrII.fa	165680	.	A	C	.	PASS	ADP=42;WT=0;HET=0;HOM=3;NC=0	GT:GQ:SDP:DP:RD:AD:FREQ:PVAL:RBQ:ABQ:RDF:RDR:ADF:ADR	1/1:176:32:32:0:31:96.88%:2.1486E-18:0:37:0:0:15:16	1/1:218:38:38:0:38:100%:1.4508E-22:0:35:0:0:22:16	1/1:255:58:57:0:57:100%:6.4572E-34:0:36:0:0:23:34
chrII.fa	165729	.	T	C	.	PASS	ADP=34;WT=0;HET=0;HOM=3;NC=0	GT:GQ:SDP:DP:RD:AD:FREQ:PVAL:RBQ:ABQ:RDF:RDR:ADF:ADR	1/1:158:28:28:0:28:100%:1.3074E-16:0:36:0:0:14:14	1/1:182:32:32:0:32:100%:5.4567E-19:0:36:0:0:13:19	1/1:248:43:43:0:43:100%:1.5066E-25:0:37:0:0:14:29
chrII.fa	165877	.	T	C	.	PASS	ADP=29;WT=0;HET=0;HOM=3;NC=0	GT:GQ:SDP:DP:RD:AD:FREQ:PVAL:RBQ:ABQ:RDF:RDR:ADF:ADR	1/1:135:25:24:0:24:100%:3.101E-14:0:38:0:0:7:17	1/1:146:26:26:0:26:100%:2.0165E-15:0:38:0:0:9:17	1/1:224:39:39:0:39:100%:3.6742E-23:0:39:0:0:10:29
chrII.fa	166019	.	T	C	.	PASS	ADP=32;WT=0;HET=0;HOM=3;NC=0	GT:GQ:SDP:DP:RD:AD:FREQ:PVAL:RBQ:ABQ:RDF:RDR:ADF:ADR	1/1:111:21:20:0:20:100%:7.2544E-12:0:38:0:0:14:6	1/1:150:29:29:1:28:96.55%:9.9776E-16:36:38:1:0:24:4	1/1:255:49:48:0:48:100%:1.554E-28:0:36:0:0:31:17
chrII.fa	166311	.	C	T	.	PASS	ADP=32;WT=0;HET=0;HOM=3;NC=0	GT:GQ:SDP:DP:RD:AD:FREQ:PVAL:RBQ:ABQ:RDF:RDR:ADF:ADR	1/1:146:26:26:0:26:100%:2.0165E-15:0:37:0:0:9:17	1/1:158:28:28:0:28:100%:1.3074E-16:0:39:0:0:5:23	1/1:248:43:43:0:43:100%:1.5066E-25:0:39:0:0:8:35
chrII.fa	166396	.	A	T	.	PASS	ADP=17;WT=0;HET=0;HOM=3;NC=0	GT:GQ:SDP:DP:RD:AD:FREQ:PVAL:RBQ:ABQ:RDF:RDR:ADF:ADR	1/1:76:14:14:0:14:100%:2.4927E-8:0:36:0:0:9:5	1/1:76:14:14:0:14:100%:2.4927E-8:0:39:0:0:6:8	1/1:135:24:24:0:24:100%:3.101E-14:0:35:0:0:15:9
chrII.fa	166460	.	C	T	.	PASS	ADP=33;WT=0;HET=0;HOM=3;NC=0	GT:GQ:SDP:DP:RD:AD:FREQ:PVAL:RBQ:ABQ:RDF:RDR:ADF:ADR	1/1:123:22:22:0:22:100%:4.7526E-13:0:39:0:0:17:5	1/1:182:32:32:0:32:100%:5.4567E-19:0:37:0:0:23:9	1/1:255:45:45:0:45:100%:9.6314E-27:0:36:0:0:37:8
chrII.fa	166550	.	G	A	.	PASS	ADP=38;WT=0;HET=0;HOM=3;NC=0	GT:GQ:SDP:DP:RD:AD:FREQ:PVAL:RBQ:ABQ:RDF:RDR:ADF:ADR	1/1:206:36:36:0:36:100%:2.2598E-21:0:36:0:0:28:8	1/1:255:45:45:0:45:100%:9.6314E-27:0:36:0:0:35:10	1/1:200:35:35:0:35:100%:8.9137E-21:0:37:0:0:29:6
chrII.fa	166572	.	C	T	.	PASS	ADP=40;WT=0;HET=0;HOM=3;NC=0	GT:GQ:SDP:DP:RD:AD:FREQ:PVAL:RBQ:ABQ:RDF:RDR:ADF:ADR	1/1:188:33:33:0:33:100%:1.3852E-19:0:37:0:0:24:9	1/1:255:50:50:0:50:100%:9.9117E-30:0:36:0:0:37:13	1/1:212:38:37:0:37:100%:5.7269E-22:0:37:0:0:32:5
chrII.fa	166607	.	T	C	.	PASS	ADP=34;WT=0;HET=0;HOM=3;NC=0	GT:GQ:SDP:DP:RD:AD:FREQ:PVAL:RBQ:ABQ:RDF:RDR:ADF:ADR	1/1:158:28:28:0:28:100%:1.3074E-16:0:36:0:0:20:8	1/1:236:42:41:0:41:100%:2.3541E-24:0:35:0:0:28:13	1/1:200:35:35:0:35:100%:8.9137E-21:0:36:0:0:24:11
chrII.fa	166703	.	G	A	.	PASS	ADP=55;WT=0;HET=0;HOM=3;NC=0	GT:GQ:SDP:DP:RD:AD:FREQ:PVAL:RBQ:ABQ:RDF:RDR:ADF:ADR	1/1:242:42:42:0:42:100%:5.9562E-25:0:38:0:0:22:20	1/1:255:57:56:0:56:100%:2.5602E-33:0:37:0:0:29:27	1/1:255:67:67:0:67:100%:6.6743E-40:0:37:0:0:31:36
chrII.fa	167174	.	A	G	.	PASS	ADP=53;WT=0;HET=0;HOM=3;NC=0	GT:GQ:SDP:DP:RD:AD:FREQ:PVAL:RBQ:ABQ:RDF:RDR:ADF:ADR	1/1:255:47:47:0:47:100%:6.1512E-28:0:37:0:0:23:24	1/1:255:57:55:2:53:96.36%:1.6199E-29:40:36:1:1:29:24	1/1:255:58:58:0:58:100%:1.6283E-34:0:35:0:0:30:28
chrII.fa	167373	.	C	T	.	PASS	ADP=46;WT=0;HET=0;HOM=3;NC=0	GT:GQ:SDP:DP:RD:AD:FREQ:PVAL:RBQ:ABQ:RDF:RDR:ADF:ADR	1/1:212:38:37:0:37:100%:5.7269E-22:0:36:0:0:16:21	1/1:255:45:45:0:45:100%:9.6314E-27:0:37:0:0:21:24	1/1:255:57:56:0:56:100%:2.5602E-33:0:37:0:0:27:29
chrII.fa	167426	.	G	A	.	PASS	ADP=42;WT=0;HET=0;HOM=3;NC=0	GT:GQ:SDP:DP:RD:AD:FREQ:PVAL:RBQ:ABQ:RDF:RDR:ADF:ADR	1/1:242:43:42:0:42:100%:5.9562E-25:0:37:0:0:19:23	1/1:220:41:41:1:40:97.56%:9.8874E-23:40:37:0:1:17:23	1/1:255:46:45:0:45:100%:9.6314E-27:0:37:0:0:17:28
chrII.fa	167527	.	G	A	.	PASS	ADP=43;WT=0;HET=0;HOM=3;NC=0	GT:GQ:SDP:DP:RD:AD:FREQ:PVAL:RBQ:ABQ:RDF:RDR:ADF:ADR	1/1:176:32:31:0:31:100%:2.1486E-18:0:37:0:0:18:13	1/1:236:41:41:0:41:100%:2.3541E-24:0:38:0:0:22:19	1/1:255:59:59:0:59:100%:4.1056E-35:0:37:0:0:32:27
chrII.fa	167650	.	C	T	.	PASS	ADP=40;WT=0;HET=0;HOM=3;NC=0	GT:GQ:SDP:DP:RD:AD:FREQ:PVAL:RBQ:ABQ:RDF:RDR:ADF:ADR	1/1:194:35:34:0:34:100%:3.5146E-20:0:36:0:0:16:18	1/1:255:45:45:0:45:100%:9.6314E-27:0:37:0:0:17:28	1/1:242:42:42:0:42:100%:5.9562E-25:0:36:0:0:20:22
chrII.fa	167794	.	A	G	.	PASS	ADP=38;WT=0;HET=0;HOM=3;NC=0	GT:GQ:SDP:DP:RD:AD:FREQ:PVAL:RBQ:ABQ:RDF:RDR:ADF:ADR	1/1:146:26:26:0:26:100%:2.0165E-15:0:35:0:0:10:16	1/1:212:37:37:0:37:100%:5.7269E-22:0:36:0:0:15:22	1/1:255:52:51:0:51:100%:2.5024E-30:0:37:0:0:19:32
chrII.fa	167821	.	A	T	.	PASS	ADP=44;WT=0;HET=0;HOM=3;NC=0	GT:GQ:SDP:DP:RD:AD:FREQ:PVAL:RBQ:ABQ:RDF:RDR:ADF:ADR	1/1:170:30:30:0:30:100%:8.4556E-18:0:37:0:0:13:17	1/1:230:40:40:0:40:100%:9.3017E-24:0:36:0:0:18:22	1/1:255:62:62:0:62:100%:6.5755E-37:0:38:0:0:24:38
chrII.fa	167924	.	A	T	.	PASS	ADP=42;WT=0;HET=0;HOM=3;NC=0	GT:GQ:SDP:DP:RD:AD:FREQ:PVAL:RBQ:ABQ:RDF:RDR:ADF:ADR	1/1:170:30:30:0:30:100%:8.4556E-18:0:38:0:0:22:8	1/1:255:52:52:1:51:98.08%:3.3479E-29:36:38:1:0:36:15	1/1:254:44:44:0:44:100%:3.8097E-26:0:37:0:0:33:11
chrII.fa	167998	.	G	A	.	PASS	ADP=31;WT=0;HET=0;HOM=3;NC=0	GT:GQ:SDP:DP:RD:AD:FREQ:PVAL:RBQ:ABQ:RDF:RDR:ADF:ADR	1/1:105:19:19:0:19:100%:2.8292E-11:0:32:0:0:9:10	1/1:179:34:34:1:33:97.06%:1.2301E-18:32:33:0:1:14:19	1/1:236:41:41:0:41:100%:2.3541E-24:0:36:0:0:14:27
chrII.fa	168065	.	T	C	.	PASS	ADP=55;WT=0;HET=0;HOM=3;NC=0	GT:GQ:SDP:DP:RD:AD:FREQ:PVAL:RBQ:ABQ:RDF:RDR:ADF:ADR	1/1:236:41:41:0:41:100%:2.3541E-24:0:37:0:0:19:22	1/1:255:63:63:1:62:98.41%:1.0605E-35:40:37:0:1:35:27	1/1:255:64:63:0:63:100%:1.657E-37:0:38:0:0:39:24
chrII.fa	168150	.	C	G	.	PASS	ADP=60;WT=0;HET=0;HOM=3;NC=0	GT:GQ:SDP:DP:RD:AD:FREQ:PVAL:RBQ:ABQ:RDF:RDR:ADF:ADR	1/1:255:46:46:0:46:100%:2.4343E-27:0:37:0:0:29:17	1/1:255:70:70:0:70:100%:1.0659E-41:0:37:0:0:44:26	1/1:255:66:66:0:66:100%:2.6498E-39:0:37:0:0:43:23
chrII.fa	168194	.	G	A	.	PASS	ADP=53;WT=0;HET=0;HOM=3;NC=0	GT:GQ:SDP:DP:RD:AD:FREQ:PVAL:RBQ:ABQ:RDF:RDR:ADF:ADR	1/1:200:35:35:0:35:100%:8.9137E-21:0:34:0:0:21:14	1/1:255:66:65:0:65:100%:1.0519E-38:0:33:0:0:34:31	1/1:255:60:60:0:60:100%:1.035E-35:0:35:0:0:32:28
chrII.fa	168448	.	T	C	.	PASS	ADP=63;WT=0;HET=0;HOM=3;NC=0	GT:GQ:SDP:DP:RD:AD:FREQ:PVAL:RBQ:ABQ:RDF:RDR:ADF:ADR	1/1:255:60:60:0:60:100%:1.035E-35:0:37:0:0:29:31	1/1:255:61:61:1:60:98.36%:1.6176E-34:40:38:0:1:34:26	1/1:255:70:70:0:70:100%:1.0659E-41:0:38:0:0:34:36
chrII.fa	168467	.	T	G	.	PASS	ADP=61;WT=0;HET=0;HOM=3;NC=0	GT:GQ:SDP:DP:RD:AD:FREQ:PVAL:RBQ:ABQ:RDF:RDR:ADF:ADR	1/1:255:64:64:0:64:100%:4.1752E-38:0:37:0:0:34:30	1/1:255:56:56:1:55:98.21%:1.4593E-31:41:38:0:1:30:25	1/1:255:65:65:0:65:100%:1.0519E-38:0:37:0:0:31:34
chrII.fa	169483	.	A	G	.	PASS	ADP=51;WT=0;HET=0;HOM=3;NC=0	GT:GQ:SDP:DP:RD:AD:FREQ:PVAL:RBQ:ABQ:RDF:RDR:ADF:ADR	1/1:218:38:38:0:38:100%:1.4508E-22:0:38:0:0:15:23	1/1:255:58:58:0:57:98.28%:6.4572E-34:0:37:0:0:31:26	1/1:255:60:58:0:58:100%:1.6283E-34:0:38:0:0:31:27
chrII.fa	169496	.	G	C	.	PASS	ADP=49;WT=0;HET=0;HOM=3;NC=0	GT:GQ:SDP:DP:RD:AD:FREQ:PVAL:RBQ:ABQ:RDF:RDR:ADF:ADR	1/1:224:39:39:0:39:100%:3.6742E-23:0:38:0:0:16:23	1/1:255:56:56:0:56:100%:2.5602E-33:0:37:0:0:30:26	1/1:255:53:53:0:53:100%:1.5943E-31:0:37:0:0:29:24
chrII.fa	169621	.	C	T	.	PASS	ADP=50;WT=0;HET=0;HOM=3;NC=0	GT:GQ:SDP:DP:RD:AD:FREQ:PVAL:RBQ:ABQ:RDF:RDR:ADF:ADR	1/1:218:38:38:0:38:100%:1.4508E-22:0:35:0:0:23:15	1/1:224:44:44:2:42:95.45%:3.9431E-23:41:35:0:2:21:21	1/1:255:70:69:0:68:100%:1.6809E-40:0:36:0:0:43:25
chrII.fa	169818	.	C	G	.	PASS	ADP=51;WT=0;HET=0;HOM=3;NC=0	GT:GQ:SDP:DP:RD:AD:FREQ:PVAL:RBQ:ABQ:RDF:RDR:ADF:ADR	1/1:194:35:34:0:34:100%:3.5146E-20:0:37:0:0:19:15	1/1:255:47:47:0:47:100%:6.1512E-28:0:37:0:0:20:27	1/1:255:73:73:0:72:98.63%:6.7558E-43:0:37:0:0:45:27
chrII.fa	169820	.	G	T	.	PASS	ADP=51;WT=0;HET=0;HOM=3;NC=0	GT:GQ:SDP:DP:RD:AD:FREQ:PVAL:RBQ:ABQ:RDF:RDR:ADF:ADR	1/1:200:36:35:0:35:100%:8.9137E-21:0:37:0:0:19:16	1/1:255:47:47:0:47:100%:6.1512E-28:0:38:0:0:20:27	1/1:255:73:73:0:73:100%:1.7006E-43:0:37:0:0:46:27
chrII.fa	169893	.	T	C	.	PASS	ADP=57;WT=0;HET=0;HOM=3;NC=0	GT:GQ:SDP:DP:RD:AD:FREQ:PVAL:RBQ:ABQ:RDF:RDR:ADF:ADR	1/1:255:46:46:0:46:100%:2.4343E-27:0:38:0:0:22:24	1/1:255:51:51:0:51:100%:2.5024E-30:0:37:0:0:25:26	1/1:255:74:74:0:74:100%:4.2804E-44:0:37:0:0:34:40
chrII.fa	169980	.	T	G	.	PASS	ADP=23;WT=0;HET=3;HOM=0;NC=0	GT:GQ:SDP:DP:RD:AD:FREQ:PVAL:RBQ:ABQ:RDF:RDR:ADF:ADR	0/1:60:18:15:2:13:86.67%:8.7675E-7:17:38:0:2:12:1	0/1:77:27:24:6:18:75%:1.8413E-8:23:37:1:5:16:2	0/1:115:38:30:5:25:83.33%:2.745E-12:16:38:0:5:22:3
chrII.fa	169999	.	T	G	.	PASS	ADP=28;WT=0;HET=0;HOM=3;NC=0	GT:GQ:SDP:DP:RD:AD:FREQ:PVAL:RBQ:ABQ:RDF:RDR:ADF:ADR	1/1:99:18:18:0:18:100%:1.1019E-10:0:36:0:0:2:16	1/1:152:27:27:0:27:100%:5.1363E-16:0:37:0:0:4:23	1/1:236:41:41:0:41:100%:2.3541E-24:0:37:0:0:5:36
chrII.fa	170152	.	T	C	.	PASS	ADP=37;WT=0;HET=0;HOM=3;NC=0	GT:GQ:SDP:DP:RD:AD:FREQ:PVAL:RBQ:ABQ:RDF:RDR:ADF:ADR	1/1:152:27:27:0:27:100%:5.1363E-16:0:37:0:0:9:18	1/1:200:35:35:0:35:100%:8.9137E-21:0:37:0:0:13:22	1/1:255:51:51:0:51:100%:2.5024E-30:0:37:0:0:14:37
chrII.fa	170167	.	C	G	.	PASS	ADP=37;WT=0;HET=0;HOM=3;NC=0	GT:GQ:SDP:DP:RD:AD:FREQ:PVAL:RBQ:ABQ:RDF:RDR:ADF:ADR	1/1:135:24:24:0:24:100%:3.101E-14:0:38:0:0:8:16	1/1:188:33:33:0:33:100%:1.3852E-19:0:37:0:0:10:23	1/1:255:55:55:0:55:100%:1.0149E-32:0:38:0:0:17:38
chrII.fa	170179	.	T	C	.	PASS	ADP=37;WT=0;HET=0;HOM=3;NC=0	GT:GQ:SDP:DP:RD:AD:FREQ:PVAL:RBQ:ABQ:RDF:RDR:ADF:ADR	1/1:152:27:27:0:27:100%:5.1363E-16:0:38:0:0:11:16	1/1:188:34:33:0:33:100%:1.3852E-19:0:36:0:0:10:23	1/1:255:53:53:0:53:100%:1.5943E-31:0:39:0:0:19:34
chrII.fa	170206	.	G	T	.	PASS	ADP=42;WT=0;HET=0;HOM=3;NC=0	GT:GQ:SDP:DP:RD:AD:FREQ:PVAL:RBQ:ABQ:RDF:RDR:ADF:ADR	1/1:158:28:28:0:28:100%:1.3074E-16:0:38:0:0:14:14	1/1:248:43:43:0:43:100%:1.5066E-25:0:37:0:0:16:27	1/1:255:55:55:0:55:100%:1.0149E-32:0:38:0:0:33:22
chrII.fa	170442	.	T	C	.	PASS	ADP=44;WT=0;HET=0;HOM=3;NC=0	GT:GQ:SDP:DP:RD:AD:FREQ:PVAL:RBQ:ABQ:RDF:RDR:ADF:ADR	1/1:200:35:35:0:35:100%:8.9137E-21:0:37:0:0:17:18	1/1:255:48:46:0:46:100%:2.4343E-27:0:36:0:0:23:23	1/1:255:53:53:0:53:100%:1.5943E-31:0:35:0:0:21:32
chrII.fa	170593	.	A	G	.	PASS	ADP=52;WT=0;HET=0;HOM=3;NC=0	GT:GQ:SDP:DP:RD:AD:FREQ:PVAL:RBQ:ABQ:RDF:RDR:ADF:ADR	1/1:255:50:50:0:50:100%:9.9117E-30:0:38:0:0:26:24	1/1:255:50:47:0:47:100%:6.1512E-28:0:38:0:0:27:20	1/1:255:61:59:0:59:100%:4.1056E-35:0:37:0:0:32:27
chrII.fa	170676	.	G	A	.	PASS	ADP=49;WT=0;HET=0;HOM=3;NC=0	GT:GQ:SDP:DP:RD:AD:FREQ:PVAL:RBQ:ABQ:RDF:RDR:ADF:ADR	1/1:230:42:40:0:40:100%:9.3017E-24:0:38:0:0:24:16	1/1:255:51:50:0:50:100%:9.9117E-30:0:39:0:0:29:21	1/1:255:59:58:0:58:100%:1.6283E-34:0:38:0:0:38:20
chrII.fa	170790	.	T	C	.	PASS	ADP=54;WT=0;HET=0;HOM=3;NC=0	GT:GQ:SDP:DP:RD:AD:FREQ:PVAL:RBQ:ABQ:RDF:RDR:ADF:ADR	1/1:248:43:43:0:43:100%:1.5066E-25:0:37:0:0:21:22	1/1:255:50:50:0:50:100%:9.9117E-30:0:37:0:0:23:27	1/1:255:70:69:0:69:100%:4.233E-41:0:38:0:0:34:35
chrII.fa	170868	.	C	T	.	PASS	ADP=50;WT=0;HET=0;HOM=3;NC=0	GT:GQ:SDP:DP:RD:AD:FREQ:PVAL:RBQ:ABQ:RDF:RDR:ADF:ADR	1/1:230:40:40:0:40:100%:9.3017E-24:0:38:0:0:16:24	1/1:255:54:54:0:54:100%:4.0229E-32:0:36:0:0:29:25	1/1:255:57:57:0:57:100%:6.4572E-34:0:37:0:0:20:37
chrII.fa	171433	.	A	G	.	PASS	ADP=59;WT=0;HET=0;HOM=3;NC=0	GT:GQ:SDP:DP:RD:AD:FREQ:PVAL:RBQ:ABQ:RDF:RDR:ADF:ADR	1/1:218:38:38:0:38:100%:1.4508E-22:0:37:0:0:22:16	1/1:255:62:62:0:62:100%:6.5755E-37:0:37:0:0:39:23	1/1:255:78:77:0:77:100%:6.8219E-46:0:36:0:0:41:36
chrII.fa	171495	.	A	T	.	PASS	ADP=55;WT=0;HET=0;HOM=3;NC=0	GT:GQ:SDP:DP:RD:AD:FREQ:PVAL:RBQ:ABQ:RDF:RDR:ADF:ADR	1/1:200:35:35:0:35:100%:8.9137E-21:0:37:0:0:20:15	1/1:255:61:60:0:60:100%:1.035E-35:0:37:0:0:28:32	1/1:255:71:71:0:71:100%:2.6835E-42:0:38:0:0:33:38
chrII.fa	171570	.	A	G	.	PASS	ADP=50;WT=0;HET=0;HOM=3;NC=0	GT:GQ:SDP:DP:RD:AD:FREQ:PVAL:RBQ:ABQ:RDF:RDR:ADF:ADR	1/1:188:34:33:0:33:100%:1.3852E-19:0:36:0:0:18:15	1/1:255:66:66:1:65:98.48%:1.7754E-37:41:36:1:0:31:34	1/1:255:53:53:0:53:100%:1.5943E-31:0:36:0:0:30:23
chrII.fa	171612	.	G	C	.	PASS	ADP=53;WT=0;HET=0;HOM=3;NC=0	GT:GQ:SDP:DP:RD:AD:FREQ:PVAL:RBQ:ABQ:RDF:RDR:ADF:ADR	1/1:176:31:31:0:31:100%:2.1486E-18:0:36:0:0:21:10	1/1:255:55:55:1:54:98.18%:5.6837E-31:34:36:1:0:22:32	1/1:255:73:73:0:73:100%:1.7006E-43:0:37:0:0:37:36
chrII.fa	171924	.	G	A	.	PASS	ADP=65;WT=0;HET=0;HOM=3;NC=0	GT:GQ:SDP:DP:RD:AD:FREQ:PVAL:RBQ:ABQ:RDF:RDR:ADF:ADR	1/1:255:53:53:0:53:100%:1.5943E-31:0:35:0:0:25:28	1/1:255:64:64:0:64:100%:4.1752E-38:0:36:0:0:30:34	1/1:255:78:78:0:78:100%:1.7165E-46:0:37:0:0:51:27
chrII.fa	172113	.	T	C	.	PASS	ADP=55;WT=0;HET=0;HOM=3;NC=0	GT:GQ:SDP:DP:RD:AD:FREQ:PVAL:RBQ:ABQ:RDF:RDR:ADF:ADR	1/1:212:37:37:0:37:100%:5.7269E-22:0:37:0:0:17:20	1/1:255:52:52:0:52:100%:6.3169E-31:0:38:0:0:29:23	1/1:255:77:77:0:77:100%:6.8219E-46:0:37:0:0:39:38
chrII.fa	172171	.	C	T	.	PASS	ADP=56;WT=0;HET=0;HOM=3;NC=0	GT:GQ:SDP:DP:RD:AD:FREQ:PVAL:RBQ:ABQ:RDF:RDR:ADF:ADR	1/1:206:36:36:0:36:100%:2.2598E-21:0:36:0:0:16:20	1/1:255:47:47:0:47:100%:6.1512E-28:0:34:0:0:24:23	1/1:255:88:85:0:85:100%:1.0935E-50:0:35:0:0:32:53
chrII.fa	172178	.	C	A	.	PASS	ADP=55;WT=0;HET=0;HOM=3;NC=0	GT:GQ:SDP:DP:RD:AD:FREQ:PVAL:RBQ:ABQ:RDF:RDR:ADF:ADR	1/1:206:36:36:0:36:100%:2.2598E-21:0:36:0:0:14:22	1/1:231:43:43:1:42:97.67%:6.6289E-24:26:36:0:1:21:21	1/1:255:89:88:0:88:100%:1.7384E-52:0:36:0:0:31:57
chrII.fa	172223	.	A	G	.	PASS	ADP=54;WT=0;HET=0;HOM=3;NC=0	GT:GQ:SDP:DP:RD:AD:FREQ:PVAL:RBQ:ABQ:RDF:RDR:ADF:ADR	1/1:236:41:41:0:41:100%:2.3541E-24:0:37:0:0:14:27	1/1:255:48:48:0:48:100%:1.554E-28:0:37:0:0:17:31	1/1:255:75:74:0:74:100%:4.2804E-44:0:37:0:0:26:48
chrII.fa	172245	.	C	T	.	PASS	ADP=55;WT=0;HET=0;HOM=3;NC=0	GT:GQ:SDP:DP:RD:AD:FREQ:PVAL:RBQ:ABQ:RDF:RDR:ADF:ADR	1/1:236:41:41:0:41:100%:2.3541E-24:0:37:0:0:16:25	1/1:255:55:54:0:54:100%:4.0229E-32:0:38:0:0:16:38	1/1:255:71:71:0:71:100%:2.6835E-42:0:38:0:0:26:45
chrII.fa	172262	.	A	G	.	PASS	ADP=52;WT=0;HET=0;HOM=3;NC=0	GT:GQ:SDP:DP:RD:AD:FREQ:PVAL:RBQ:ABQ:RDF:RDR:ADF:ADR	1/1:242:43:42:0:42:100%:5.9562E-25:0:37:0:0:18:24	1/1:255:51:51:0:51:100%:2.5024E-30:0:39:0:0:17:34	1/1:255:65:64:0:64:100%:4.1752E-38:0:36:0:0:24:40
chrII.fa	172302	.	A	G	.	PASS	ADP=50;WT=0;HET=0;HOM=3;NC=0	GT:GQ:SDP:DP:RD:AD:FREQ:PVAL:RBQ:ABQ:RDF:RDR:ADF:ADR	1/1:194:34:34:0:34:100%:3.5146E-20:0:37:0:0:19:15	1/1:255:53:53:0:53:100%:1.5943E-31:0:38:0:0:25:28	1/1:255:65:65:0:65:100%:1.0519E-38:0:37:0:0:28:37
chrII.fa	172307	.	T	C	.	PASS	ADP=50;WT=0;HET=0;HOM=3;NC=0	GT:GQ:SDP:DP:RD:AD:FREQ:PVAL:RBQ:ABQ:RDF:RDR:ADF:ADR	1/1:218:39:38:0:38:100%:1.4508E-22:0:36:0:0:21:17	1/1:255:52:52:0:52:100%:6.3169E-31:0:37:0:0:26:26	1/1:255:60:60:0:60:100%:1.035E-35:0:37:0:0:26:34
chrII.fa	172322	.	G	T	.	PASS	ADP=51;WT=0;HET=0;HOM=3;NC=0	GT:GQ:SDP:DP:RD:AD:FREQ:PVAL:RBQ:ABQ:RDF:RDR:ADF:ADR	1/1:230:40:40:0:40:100%:9.3017E-24:0:38:0:0:20:20	1/1:255:55:55:0:55:100%:1.0149E-32:0:37:0:0:30:25	1/1:255:59:59:0:59:100%:4.1056E-35:0:37:0:0:30:29
chrII.fa	172323	.	T	A	.	PASS	ADP=51;WT=0;HET=0;HOM=3;NC=0	GT:GQ:SDP:DP:RD:AD:FREQ:PVAL:RBQ:ABQ:RDF:RDR:ADF:ADR	1/1:230:40:40:0:40:100%:9.3017E-24:0:37:0:0:20:20	1/1:255:55:55:0:55:100%:1.0149E-32:0:38:0:0:30:25	1/1:255:59:59:0:59:100%:4.1056E-35:0:37:0:0:30:29
chrII.fa	172338	.	T	G	.	PASS	ADP=51;WT=0;HET=0;HOM=3;NC=0	GT:GQ:SDP:DP:RD:AD:FREQ:PVAL:RBQ:ABQ:RDF:RDR:ADF:ADR	1/1:230:40:40:0:40:100%:9.3017E-24:0:37:0:0:19:21	1/1:255:51:51:0:51:100%:2.5024E-30:0:37:0:0:28:23	1/1:255:62:62:0:62:100%:6.5755E-37:0:37:0:0:31:31
chrII.fa	172488	.	A	G	.	PASS	ADP=46;WT=0;HET=0;HOM=3;NC=0	GT:GQ:SDP:DP:RD:AD:FREQ:PVAL:RBQ:ABQ:RDF:RDR:ADF:ADR	1/1:230:40:40:0:40:100%:9.3017E-24:0:39:0:0:22:18	1/1:255:51:51:0:51:100%:2.5024E-30:0:38:0:0:31:20	1/1:255:47:47:0:47:100%:6.1512E-28:0:37:0:0:26:21
chrII.fa	172681	.	G	A	.	PASS	ADP=51;WT=0;HET=0;HOM=3;NC=0	GT:GQ:SDP:DP:RD:AD:FREQ:PVAL:RBQ:ABQ:RDF:RDR:ADF:ADR	1/1:194:34:34:0:34:100%:3.5146E-20:0:39:0:0:11:23	1/1:255:58:58:0:58:100%:1.6283E-34:0:38:0:0:35:23	1/1:255:63:63:0:63:100%:1.657E-37:0:38:0:0:29:34
chrII.fa	173028	.	T	C	.	PASS	ADP=61;WT=0;HET=0;HOM=3;NC=0	GT:GQ:SDP:DP:RD:AD:FREQ:PVAL:RBQ:ABQ:RDF:RDR:ADF:ADR	1/1:255:52:52:0:52:100%:6.3169E-31:0:35:0:0:35:17	1/1:255:62:62:0:62:100%:6.5755E-37:0:36:0:0:37:25	1/1:255:70:70:0:70:100%:1.0659E-41:0:36:0:0:40:30
chrII.fa	173043	.	A	G	.	PASS	ADP=64;WT=0;HET=0;HOM=3;NC=0	GT:GQ:SDP:DP:RD:AD:FREQ:PVAL:RBQ:ABQ:RDF:RDR:ADF:ADR	1/1:255:58:57:0:57:100%:6.4572E-34:0:37:0:0:35:22	1/1:255:61:61:0:61:100%:2.609E-36:0:37:0:0:34:27	1/1:255:74:74:0:74:100%:4.2804E-44:0:37:0:0:43:31
chrII.fa	173659	.	T	C	.	PASS	ADP=52;WT=0;HET=0;HOM=3;NC=0	GT:GQ:SDP:DP:RD:AD:FREQ:PVAL:RBQ:ABQ:RDF:RDR:ADF:ADR	1/1:212:37:37:0:37:100%:5.7269E-22:0:37:0:0:17:20	1/1:255:48:48:1:47:97.92%:7.6145E-27:40:37:0:1:16:31	1/1:255:72:72:0:72:100%:6.7558E-43:0:37:0:0:36:36
chrII.fa	174535	.	C	T	.	PASS	ADP=22;WT=0;HET=0;HOM=3;NC=0	GT:GQ:SDP:DP:RD:AD:FREQ:PVAL:RBQ:ABQ:RDF:RDR:ADF:ADR	1/1:111:20:20:0:20:100%:7.2544E-12:0:35:0:0:5:15	1/1:129:24:23:0:23:100%:1.2146E-13:0:36:0:0:5:18	1/1:141:26:25:0:25:100%:7.9107E-15:0:36:0:0:9:16
chrII.fa	175160	.	T	A	.	PASS	ADP=63;WT=0;HET=0;HOM=3;NC=0	GT:GQ:SDP:DP:RD:AD:FREQ:PVAL:RBQ:ABQ:RDF:RDR:ADF:ADR	1/1:218:38:38:0:38:100%:1.4508E-22:0:35:0:0:12:26	1/1:255:71:71:0:71:100%:2.6835E-42:0:35:0:0:31:40	1/1:255:82:82:0:82:100%:6.8742E-49:0:35:0:0:44:38
chrII.fa	175505	.	C	A	.	PASS	ADP=60;WT=0;HET=0;HOM=3;NC=0	GT:GQ:SDP:DP:RD:AD:FREQ:PVAL:RBQ:ABQ:RDF:RDR:ADF:ADR	1/1:254:44:44:0:44:100%:3.8097E-26:0:37:0:0:17:27	1/1:255:62:62:0:62:100%:6.5755E-37:0:38:0:0:28:34	1/1:255:74:74:0:74:100%:4.2804E-44:0:38:0:0:27:47
chrII.fa	175526	.	A	G	.	PASS	ADP=62;WT=0;HET=0;HOM=3;NC=0	GT:GQ:SDP:DP:RD:AD:FREQ:PVAL:RBQ:ABQ:RDF:RDR:ADF:ADR	1/1:242:44:42:0:42:100%:5.9562E-25:0:36:0:0:17:25	1/1:255:66:66:0:66:100%:2.6498E-39:0:36:0:0:29:37	1/1:255:78:78:0:78:100%:1.7165E-46:0:36:0:0:30:48
chrII.fa	175964	.	T	C	.	PASS	ADP=50;WT=0;HET=0;HOM=3;NC=0	GT:GQ:SDP:DP:RD:AD:FREQ:PVAL:RBQ:ABQ:RDF:RDR:ADF:ADR	1/1:254:44:44:0:44:100%:3.8097E-26:0:35:0:0:21:23	1/1:255:47:47:1:46:97.87%:2.9526E-26:34:34:0:1:27:19	1/1:255:61:61:0:61:100%:2.609E-36:0:36:0:0:28:33
chrII.fa	176084	.	T	C	.	PASS	ADP=53;WT=0;HET=0;HOM=3;NC=0	GT:GQ:SDP:DP:RD:AD:FREQ:PVAL:RBQ:ABQ:RDF:RDR:ADF:ADR	1/1:248:43:43:0:43:100%:1.5066E-25:0:35:0:0:17:26	1/1:255:56:55:0:55:100%:1.0149E-32:0:37:0:0:27:28	1/1:255:62:62:0:62:100%:6.5755E-37:0:35:0:0:41:21
chrII.fa	176261	.	T	C	.	PASS	ADP=46;WT=0;HET=0;HOM=3;NC=0	GT:GQ:SDP:DP:RD:AD:FREQ:PVAL:RBQ:ABQ:RDF:RDR:ADF:ADR	1/1:194:34:34:0:34:100%:3.5146E-20:0:35:0:0:18:16	1/1:242:42:42:0:42:100%:5.9562E-25:0:37:0:0:19:23	1/1:255:64:64:0:64:100%:4.1752E-38:0:36:0:0:32:32
chrII.fa	176546	.	T	C	.	PASS	ADP=55;WT=0;HET=0;HOM=3;NC=0	GT:GQ:SDP:DP:RD:AD:FREQ:PVAL:RBQ:ABQ:RDF:RDR:ADF:ADR	1/1:224:39:39:0:39:100%:3.6742E-23:0:36:0:0:21:18	1/1:255:55:55:0:55:100%:1.0149E-32:0:35:0:0:31:24	1/1:255:72:72:0:72:100%:6.7558E-43:0:35:0:0:38:34
chrII.fa	176636	.	G	A	.	PASS	ADP=57;WT=0;HET=0;HOM=3;NC=0	GT:GQ:SDP:DP:RD:AD:FREQ:PVAL:RBQ:ABQ:RDF:RDR:ADF:ADR	1/1:248:43:43:0:43:100%:1.5066E-25:0:38:0:0:28:15	1/1:255:58:58:0:58:100%:1.6283E-34:0:36:0:0:24:34	1/1:255:72:72:0:72:100%:6.7558E-43:0:37:0:0:33:39
chrII.fa	177287	.	C	G	.	PASS	ADP=73;WT=0;HET=0;HOM=3;NC=0	GT:GQ:SDP:DP:RD:AD:FREQ:PVAL:RBQ:ABQ:RDF:RDR:ADF:ADR	1/1:255:55:55:0:55:100%:1.0149E-32:0:37:0:0:22:33	1/1:255:71:71:0:71:100%:2.6835E-42:0:38:0:0:37:34	1/1:255:94:94:0:94:100%:4.3861E-56:0:37:0:0:47:47
chrII.fa	177793	.	G	A	.	PASS	ADP=54;WT=0;HET=0;HOM=3;NC=0	GT:GQ:SDP:DP:RD:AD:FREQ:PVAL:RBQ:ABQ:RDF:RDR:ADF:ADR	1/1:212:37:37:0:37:100%:5.7269E-22:0:37:0:0:13:24	1/1:255:52:52:1:51:98.08%:3.3479E-29:40:38:0:1:23:28	1/1:255:73:73:0:73:100%:1.7006E-43:0:38:0:0:25:48
chrII.fa	178099	.	A	G	.	PASS	ADP=56;WT=0;HET=0;HOM=3;NC=0	GT:GQ:SDP:DP:RD:AD:FREQ:PVAL:RBQ:ABQ:RDF:RDR:ADF:ADR	1/1:230:40:40:0:40:100%:9.3017E-24:0:36:0:0:26:14	1/1:255:66:65:0:65:100%:1.0519E-38:0:36:0:0:39:26	1/1:255:66:65:0:65:100%:1.0519E-38:0:36:0:0:37:28
chrII.fa	178447	.	A	G	.	PASS	ADP=52;WT=0;HET=0;HOM=3;NC=0	GT:GQ:SDP:DP:RD:AD:FREQ:PVAL:RBQ:ABQ:RDF:RDR:ADF:ADR	1/1:194:35:34:0:34:100%:3.5146E-20:0:36:0:0:18:16	1/1:255:53:52:0:52:100%:6.3169E-31:0:35:0:0:23:29	1/1:255:70:70:0:70:100%:1.0659E-41:0:37:0:0:39:31
chrII.fa	178930	.	C	T	.	PASS	ADP=59;WT=0;HET=0;HOM=3;NC=0	GT:GQ:SDP:DP:RD:AD:FREQ:PVAL:RBQ:ABQ:RDF:RDR:ADF:ADR	1/1:255:54:54:0:54:100%:4.0229E-32:0:37:0:0:28:26	1/1:255:54:54:0:54:100%:4.0229E-32:0:37:0:0:27:27	1/1:255:71:70:0:70:100%:1.0659E-41:0:37:0:0:42:28
chrII.fa	179110	.	G	A	.	PASS	ADP=57;WT=0;HET=0;HOM=3;NC=0	GT:GQ:SDP:DP:RD:AD:FREQ:PVAL:RBQ:ABQ:RDF:RDR:ADF:ADR	1/1:248:43:43:0:43:100%:1.5066E-25:0:37:0:0:23:20	1/1:255:63:62:0:62:100%:6.5755E-37:0:36:0:0:38:24	1/1:255:68:67:0:67:100%:6.6743E-40:0:37:0:0:35:32
chrII.fa	179146	.	G	A	.	PASS	ADP=60;WT=0;HET=0;HOM=3;NC=0	GT:GQ:SDP:DP:RD:AD:FREQ:PVAL:RBQ:ABQ:RDF:RDR:ADF:ADR	1/1:255:47:46:0:46:100%:2.4343E-27:0:35:0:0:23:23	1/1:255:65:64:0:64:100%:4.1752E-38:0:34:0:0:36:28	1/1:255:74:72:1:71:98.61%:4.9317E-41:18:35:0:1:33:38
chrII.fa	179233	.	T	C	.	PASS	ADP=55;WT=0;HET=0;HOM=3;NC=0	GT:GQ:SDP:DP:RD:AD:FREQ:PVAL:RBQ:ABQ:RDF:RDR:ADF:ADR	1/1:255:45:45:0:45:100%:9.6314E-27:0:37:0:0:24:21	1/1:255:53:52:0:52:100%:6.3169E-31:0:36:0:0:26:26	1/1:255:70:70:0:70:100%:1.0659E-41:0:37:0:0:34:36
chrII.fa	179248	.	A	G	.	PASS	ADP=57;WT=0;HET=0;HOM=3;NC=0	GT:GQ:SDP:DP:RD:AD:FREQ:PVAL:RBQ:ABQ:RDF:RDR:ADF:ADR	1/1:236:41:41:0:41:100%:2.3541E-24:0:37:0:0:23:18	1/1:255:56:56:0:56:100%:2.5602E-33:0:34:0:0:31:25	1/1:255:75:75:0:75:100%:1.0773E-44:0:36:0:0:39:36
chrII.fa	179257	.	C	T	.	PASS	ADP=59;WT=0;HET=0;HOM=3;NC=0	GT:GQ:SDP:DP:RD:AD:FREQ:PVAL:RBQ:ABQ:RDF:RDR:ADF:ADR	1/1:242:44:42:0:42:100%:5.9562E-25:0:36:0:0:24:18	1/1:255:59:59:0:59:100%:4.1056E-35:0:36:0:0:32:27	1/1:255:77:77:0:77:100%:6.8219E-46:0:36:0:0:38:39
chrII.fa	179266	.	A	G	.	PASS	ADP=63;WT=0;HET=0;HOM=3;NC=0	GT:GQ:SDP:DP:RD:AD:FREQ:PVAL:RBQ:ABQ:RDF:RDR:ADF:ADR	1/1:255:47:47:0:47:100%:6.1512E-28:0:36:0:0:26:21	1/1:255:62:62:0:62:100%:6.5755E-37:0:37:0:0:32:30	1/1:255:81:81:0:80:98.77%:1.0864E-47:0:36:0:0:37:43
chrII.fa	180070	.	T	G	.	PASS	ADP=64;WT=0;HET=0;HOM=3;NC=0	GT:GQ:SDP:DP:RD:AD:FREQ:PVAL:RBQ:ABQ:RDF:RDR:ADF:ADR	1/1:255:50:50:0:50:100%:9.9117E-30:0:38:0:0:19:31	1/1:255:63:63:0:63:100%:1.657E-37:0:37:0:0:23:40	1/1:255:82:80:0:80:100%:1.0864E-47:0:38:0:0:32:48
chrII.fa	180168	.	A	G	.	PASS	ADP=63;WT=0;HET=0;HOM=3;NC=0	GT:GQ:SDP:DP:RD:AD:FREQ:PVAL:RBQ:ABQ:RDF:RDR:ADF:ADR	1/1:255:48:48:0:48:100%:1.554E-28:0:36:0:0:26:22	1/1:255:54:54:0:54:100%:4.0229E-32:0:37:0:0:23:31	1/1:255:88:88:0:88:100%:1.7384E-52:0:36:0:0:49:39
chrII.fa	180244	.	T	C	.	PASS	ADP=57;WT=0;HET=0;HOM=3;NC=0	GT:GQ:SDP:DP:RD:AD:FREQ:PVAL:RBQ:ABQ:RDF:RDR:ADF:ADR	1/1:254:44:44:0:44:100%:3.8097E-26:0:34:0:0:26:18	1/1:255:49:49:0:49:100%:3.925E-29:0:36:0:0:32:17	1/1:255:78:78:0:78:100%:1.7165E-46:0:36:0:0:44:34
chrII.fa	180298	.	C	T	.	PASS	ADP=59;WT=0;HET=0;HOM=3;NC=0	GT:GQ:SDP:DP:RD:AD:FREQ:PVAL:RBQ:ABQ:RDF:RDR:ADF:ADR	1/1:254:45:44:0:44:100%:3.8097E-26:0:37:0:0:21:23	1/1:255:59:58:0:58:100%:1.6283E-34:0:37:0:0:32:26	1/1:255:76:76:0:76:100%:2.711E-45:0:37:0:0:33:43
chrII.fa	180312	.	C	T	.	PASS	ADP=60;WT=0;HET=0;HOM=3;NC=0	GT:GQ:SDP:DP:RD:AD:FREQ:PVAL:RBQ:ABQ:RDF:RDR:ADF:ADR	1/1:255:45:45:0:45:100%:9.6314E-27:0:35:0:0:22:23	1/1:255:61:60:0:60:100%:1.035E-35:0:36:0:0:34:26	1/1:255:75:75:0:75:100%:1.0773E-44:0:36:0:0:37:38
chrII.fa	180372	.	T	A	.	PASS	ADP=59;WT=0;HET=0;HOM=3;NC=0	GT:GQ:SDP:DP:RD:AD:FREQ:PVAL:RBQ:ABQ:RDF:RDR:ADF:ADR	1/1:254:44:44:0:44:100%:3.8097E-26:0:36:0:0:24:20	1/1:255:64:64:0:64:100%:4.1752E-38:0:37:0:0:34:30	1/1:255:69:69:0:69:100%:4.233E-41:0:36:0:0:27:42
chrII.fa	180379	.	A	G	.	PASS	ADP=60;WT=0;HET=0;HOM=3;NC=0	GT:GQ:SDP:DP:RD:AD:FREQ:PVAL:RBQ:ABQ:RDF:RDR:ADF:ADR	1/1:248:43:43:0:43:100%:1.5066E-25:0:35:0:0:22:21	1/1:255:66:66:0:66:100%:2.6498E-39:0:36:0:0:33:33	1/1:255:73:72:0:72:100%:6.7558E-43:0:35:0:0:29:43
chrII.fa	180607	.	G	A	.	PASS	ADP=58;WT=0;HET=0;HOM=3;NC=0	GT:GQ:SDP:DP:RD:AD:FREQ:PVAL:RBQ:ABQ:RDF:RDR:ADF:ADR	1/1:255:52:52:0:52:100%:6.3169E-31:0:36:0:0:32:20	1/1:255:60:60:0:60:100%:1.035E-35:0:36:0:0:33:27	1/1:255:63:63:0:63:100%:1.657E-37:0:36:0:0:36:27
chrII.fa	181279	.	C	T	.	PASS	ADP=66;WT=0;HET=0;HOM=3;NC=0	GT:GQ:SDP:DP:RD:AD:FREQ:PVAL:RBQ:ABQ:RDF:RDR:ADF:ADR	1/1:255:57:57:0:57:100%:6.4572E-34:0:36:0:0:24:33	1/1:255:70:70:0:70:100%:1.0659E-41:0:37:0:0:33:37	1/1:255:71:71:1:70:98.59%:1.9322E-40:19:38:0:1:26:44
chrII.fa	181302	.	A	G	.	PASS	ADP=66;WT=0;HET=0;HOM=3;NC=0	GT:GQ:SDP:DP:RD:AD:FREQ:PVAL:RBQ:ABQ:RDF:RDR:ADF:ADR	1/1:255:52:52:0:52:100%:6.3169E-31:0:36:0:0:24:28	1/1:255:76:76:0:76:100%:2.711E-45:0:37:0:0:39:37	1/1:255:72:71:0:71:100%:2.6835E-42:0:37:0:0:25:46
chrII.fa	181425	.	A	C	.	PASS	ADP=52;WT=0;HET=0;HOM=3;NC=0	GT:GQ:SDP:DP:RD:AD:FREQ:PVAL:RBQ:ABQ:RDF:RDR:ADF:ADR	1/1:248:43:43:0:43:100%:1.5066E-25:0:37:0:0:15:28	1/1:255:51:51:0:51:100%:2.5024E-30:0:36:0:0:17:34	1/1:255:64:64:0:64:100%:4.1752E-38:0:37:0:0:33:31
chrII.fa	181705	.	C	G	.	PASS	ADP=54;WT=0;HET=0;HOM=3;NC=0	GT:GQ:SDP:DP:RD:AD:FREQ:PVAL:RBQ:ABQ:RDF:RDR:ADF:ADR	1/1:224:39:39:0:39:100%:3.6742E-23:0:36:0:0:26:13	1/1:255:60:60:0:60:100%:1.035E-35:0:36:0:0:26:34	1/1:255:64:63:0:63:100%:1.657E-37:0:36:0:0:41:22
chrII.fa	182128	.	T	C	.	PASS	ADP=67;WT=0;HET=0;HOM=3;NC=0	GT:GQ:SDP:DP:RD:AD:FREQ:PVAL:RBQ:ABQ:RDF:RDR:ADF:ADR	1/1:255:55:55:0:55:100%:1.0149E-32:0:37:0:0:30:25	1/1:255:62:60:0:60:100%:1.035E-35:0:37:0:0:25:35	1/1:255:87:86:0:86:100%:2.7498E-51:0:38:0:0:39:47
chrII.fa	182360	.	T	C	.	PASS	ADP=60;WT=0;HET=0;HOM=3;NC=0	GT:GQ:SDP:DP:RD:AD:FREQ:PVAL:RBQ:ABQ:RDF:RDR:ADF:ADR	1/1:255:49:49:0:49:100%:3.925E-29:0:37:0:0:18:31	1/1:255:49:49:0:49:100%:3.925E-29:0:37:0:0:31:18	1/1:255:83:83:0:83:100%:1.729E-49:0:37:0:0:34:49
chrII.fa	182436	.	T	C	.	PASS	ADP=53;WT=0;HET=0;HOM=3;NC=0	GT:GQ:SDP:DP:RD:AD:FREQ:PVAL:RBQ:ABQ:RDF:RDR:ADF:ADR	1/1:248:44:43:0:43:100%:1.5066E-25:0:36:0:0:14:29	1/1:248:43:43:0:43:100%:1.5066E-25:0:36:0:0:17:26	1/1:255:73:73:0:73:100%:1.7006E-43:0:37:0:0:36:37
chrII.fa	182643	.	C	T	.	PASS	ADP=46;WT=0;HET=0;HOM=3;NC=0	GT:GQ:SDP:DP:RD:AD:FREQ:PVAL:RBQ:ABQ:RDF:RDR:ADF:ADR	1/1:200:35:35:0:35:100%:8.9137E-21:0:38:0:0:14:21	1/1:242:42:42:0:42:100%:5.9562E-25:0:36:0:0:23:19	1/1:255:63:63:0:63:100%:1.657E-37:0:37:0:0:26:37
chrII.fa	182700	.	T	C	.	PASS	ADP=53;WT=0;HET=0;HOM=3;NC=0	GT:GQ:SDP:DP:RD:AD:FREQ:PVAL:RBQ:ABQ:RDF:RDR:ADF:ADR	1/1:158:28:28:0:28:100%:1.3074E-16:0:38:0:0:15:13	1/1:255:60:60:0:60:100%:1.035E-35:0:37:0:0:30:30	1/1:255:73:73:0:73:100%:1.7006E-43:0:37:0:0:31:42
chrII.fa	182892	.	G	A	.	PASS	ADP=57;WT=0;HET=0;HOM=3;NC=0	GT:GQ:SDP:DP:RD:AD:FREQ:PVAL:RBQ:ABQ:RDF:RDR:ADF:ADR	1/1:212:37:37:0:37:100%:5.7269E-22:0:34:0:0:18:19	1/1:255:65:65:0:65:100%:1.0519E-38:0:34:0:0:28:37	1/1:255:71:71:0:71:100%:2.6835E-42:0:35:0:0:32:39
chrII.fa	182901	.	C	T	.	PASS	ADP=57;WT=0;HET=0;HOM=3;NC=0	GT:GQ:SDP:DP:RD:AD:FREQ:PVAL:RBQ:ABQ:RDF:RDR:ADF:ADR	1/1:218:38:38:0:38:100%:1.4508E-22:0:36:0:0:18:20	1/1:255:63:63:0:63:100%:1.657E-37:0:37:0:0:26:37	1/1:255:72:72:0:72:100%:6.7558E-43:0:36:0:0:30:42
chrII.fa	183084	.	A	C	.	PASS	ADP=55;WT=0;HET=0;HOM=3;NC=0	GT:GQ:SDP:DP:RD:AD:FREQ:PVAL:RBQ:ABQ:RDF:RDR:ADF:ADR	1/1:255:48:48:0:48:100%:1.554E-28:0:37:0:0:22:26	1/1:255:57:57:0:57:100%:6.4572E-34:0:37:0:0:33:24	1/1:255:61:60:0:60:100%:1.035E-35:0:37:0:0:30:30
chrII.fa	184236	.	G	C	.	PASS	ADP=58;WT=0;HET=0;HOM=3;NC=0	GT:GQ:SDP:DP:RD:AD:FREQ:PVAL:RBQ:ABQ:RDF:RDR:ADF:ADR	1/1:224:39:39:0:39:100%:3.6742E-23:0:38:0:0:19:20	1/1:255:56:56:0:56:100%:2.5602E-33:0:38:0:0:31:25	1/1:255:82:79:0:79:100%:4.3185E-47:0:38:0:0:48:31
chrII.fa	184932	.	A	C	.	PASS	ADP=61;WT=0;HET=0;HOM=3;NC=0	GT:GQ:SDP:DP:RD:AD:FREQ:PVAL:RBQ:ABQ:RDF:RDR:ADF:ADR	1/1:255:65:63:0:63:100%:1.657E-37:0:37:0:0:28:35	1/1:255:64:64:1:63:98.44%:2.7139E-36:41:36:0:1:32:31	1/1:255:58:58:0:58:100%:1.6283E-34:0:37:0:0:24:34
chrII.fa	184941	.	T	A	.	PASS	ADP=64;WT=0;HET=0;HOM=3;NC=0	GT:GQ:SDP:DP:RD:AD:FREQ:PVAL:RBQ:ABQ:RDF:RDR:ADF:ADR	1/1:255:68:68:0:68:100%:1.6809E-40:0:37:0:0:30:38	1/1:255:65:65:1:64:98.46%:6.9424E-37:41:36:0:1:30:34	1/1:255:59:59:0:59:100%:4.1056E-35:0:36:0:0:26:33
chrII.fa	185478	.	C	G	.	PASS	ADP=45;WT=0;HET=0;HOM=3;NC=0	GT:GQ:SDP:DP:RD:AD:FREQ:PVAL:RBQ:ABQ:RDF:RDR:ADF:ADR	1/1:200:35:35:0:35:100%:8.9137E-21:0:36:0:0:16:19	1/1:248:44:43:0:43:100%:1.5066E-25:0:36:0:0:20:23	1/1:255:59:57:0:57:100%:6.4572E-34:0:37:0:0:17:40
chrII.fa	185922	.	A	G	.	PASS	ADP=44;WT=0;HET=0;HOM=3;NC=0	GT:GQ:SDP:DP:RD:AD:FREQ:PVAL:RBQ:ABQ:RDF:RDR:ADF:ADR	1/1:152:27:27:0:27:100%:5.1363E-16:0:36:0:0:10:17	1/1:255:48:47:1:46:97.87%:2.9526E-26:39:37:0:1:15:31	1/1:255:59:59:0:59:100%:4.1056E-35:0:36:0:0:24:35
chrII.fa	186753	.	G	A	.	PASS	ADP=66;WT=0;HET=0;HOM=3;NC=0	GT:GQ:SDP:DP:RD:AD:FREQ:PVAL:RBQ:ABQ:RDF:RDR:ADF:ADR	1/1:255:55:55:0:54:98.18%:4.0229E-32:0:38:0:0:23:31	1/1:255:68:68:0:68:100%:1.6809E-40:0:38:0:0:28:40	1/1:255:77:77:0:77:100%:6.8219E-46:0:37:0:0:35:42
chrII.fa	187142	.	C	T	.	PASS	ADP=64;WT=0;HET=0;HOM=3;NC=0	GT:GQ:SDP:DP:RD:AD:FREQ:PVAL:RBQ:ABQ:RDF:RDR:ADF:ADR	1/1:255:48:48:0:48:100%:1.554E-28:0:38:0:0:20:28	1/1:255:72:71:1:70:98.59%:1.9322E-40:41:37:0:1:32:38	1/1:255:75:75:0:75:100%:1.0773E-44:0:38:0:0:25:50
chrII.fa	187153	.	G	A	.	PASS	ADP=59;WT=0;HET=0;HOM=3;NC=0	GT:GQ:SDP:DP:RD:AD:FREQ:PVAL:RBQ:ABQ:RDF:RDR:ADF:ADR	1/1:242:42:42:0:42:100%:5.9562E-25:0:38:0:0:19:23	1/1:255:68:66:1:65:98.48%:1.7754E-37:41:38:0:1:27:38	1/1:255:71:71:0:71:100%:2.6835E-42:0:38:0:0:23:48
chrII.fa	187552	.	T	A	.	PASS	ADP=49;WT=0;HET=0;HOM=3;NC=0	GT:GQ:SDP:DP:RD:AD:FREQ:PVAL:RBQ:ABQ:RDF:RDR:ADF:ADR	1/1:206:36:36:0:36:100%:2.2598E-21:0:37:0:0:20:16	1/1:255:57:56:0:56:100%:2.5602E-33:0:38:0:0:22:34	1/1:255:57:56:0:56:100%:2.5602E-33:0:37:0:0:28:28
chrII.fa	187714	.	C	T	.	PASS	ADP=46;WT=0;HET=0;HOM=3;NC=0	GT:GQ:SDP:DP:RD:AD:FREQ:PVAL:RBQ:ABQ:RDF:RDR:ADF:ADR	1/1:200:35:35:0:35:100%:8.9137E-21:0:37:0:0:17:18	1/1:254:44:44:0:44:100%:3.8097E-26:0:37:0:0:20:24	1/1:255:60:60:0:60:100%:1.035E-35:0:37:0:0:34:26
chrII.fa	187744	.	T	C	.	PASS	ADP=49;WT=0;HET=0;HOM=3;NC=0	GT:GQ:SDP:DP:RD:AD:FREQ:PVAL:RBQ:ABQ:RDF:RDR:ADF:ADR	1/1:218:39:38:0:38:100%:1.4508E-22:0:35:0:0:17:21	1/1:255:51:51:0:51:100%:2.5024E-30:0:36:0:0:24:27	1/1:255:60:58:0:58:100%:1.6283E-34:0:36:0:0:31:27
chrII.fa	187873	.	T	C	.	PASS	ADP=49;WT=0;HET=0;HOM=3;NC=0	GT:GQ:SDP:DP:RD:AD:FREQ:PVAL:RBQ:ABQ:RDF:RDR:ADF:ADR	1/1:242:42:42:0:42:100%:5.9562E-25:0:37:0:0:23:19	1/1:255:50:47:0:47:100%:6.1512E-28:0:37:0:0:28:19	1/1:255:60:59:0:59:100%:4.1056E-35:0:36:0:0:35:24
chrII.fa	187957	.	G	A	.	PASS	ADP=49;WT=0;HET=0;HOM=3;NC=0	GT:GQ:SDP:DP:RD:AD:FREQ:PVAL:RBQ:ABQ:RDF:RDR:ADF:ADR	1/1:224:40:39:0:39:100%:3.6742E-23:0:36:0:0:25:14	1/1:255:49:49:0:49:100%:3.925E-29:0:37:0:0:27:22	1/1:255:59:59:0:59:100%:4.1056E-35:0:37:0:0:26:33
chrII.fa	188032	.	G	A	.	PASS	ADP=55;WT=0;HET=0;HOM=3;NC=0	GT:GQ:SDP:DP:RD:AD:FREQ:PVAL:RBQ:ABQ:RDF:RDR:ADF:ADR	1/1:255:51:51:0:51:100%:2.5024E-30:0:37:0:0:34:17	1/1:255:53:53:0:53:100%:1.5943E-31:0:37:0:0:27:26	1/1:255:63:63:0:63:100%:1.657E-37:0:38:0:0:32:31
chrII.fa	189113	.	C	A	.	PASS	ADP=67;WT=0;HET=0;HOM=3;NC=0	GT:GQ:SDP:DP:RD:AD:FREQ:PVAL:RBQ:ABQ:RDF:RDR:ADF:ADR	1/1:255:59:59:0:59:100%:4.1056E-35:0:38:0:0:26:33	1/1:255:56:56:1:55:98.21%:1.4593E-31:38:37:0:1:26:29	1/1:255:86:86:0:86:100%:2.7498E-51:0:38:0:0:41:45
chrII.fa	189209	.	T	A	.	PASS	ADP=66;WT=0;HET=0;HOM=3;NC=0	GT:GQ:SDP:DP:RD:AD:FREQ:PVAL:RBQ:ABQ:RDF:RDR:ADF:ADR	1/1:255:52:51:0:51:100%:2.5024E-30:0:38:0:0:22:29	1/1:255:64:63:0:63:100%:1.657E-37:0:38:0:0:29:34	1/1:255:86:86:0:86:100%:2.7498E-51:0:37:0:0:37:49
chrII.fa	189223	.	C	T	.	PASS	ADP=64;WT=0;HET=0;HOM=3;NC=0	GT:GQ:SDP:DP:RD:AD:FREQ:PVAL:RBQ:ABQ:RDF:RDR:ADF:ADR	1/1:255:53:52:0:52:100%:6.3169E-31:0:37:0:0:21:31	1/1:255:56:56:0:56:100%:2.5602E-33:0:37:0:0:29:27	1/1:255:86:86:0:86:100%:2.7498E-51:0:37:0:0:40:46
chrII.fa	189661	.	T	C	.	PASS	ADP=62;WT=0;HET=0;HOM=3;NC=0	GT:GQ:SDP:DP:RD:AD:FREQ:PVAL:RBQ:ABQ:RDF:RDR:ADF:ADR	1/1:248:43:43:0:43:100%:1.5066E-25:0:37:0:0:18:25	1/1:255:76:76:0:76:100%:2.711E-45:0:36:0:0:34:42	1/1:255:68:68:0:68:100%:1.6809E-40:0:37:0:0:29:39
chrII.fa	189673	.	A	G	.	PASS	ADP=58;WT=0;HET=0;HOM=3;NC=0	GT:GQ:SDP:DP:RD:AD:FREQ:PVAL:RBQ:ABQ:RDF:RDR:ADF:ADR	1/1:255:45:45:0:45:100%:9.6314E-27:0:37:0:0:18:27	1/1:255:67:67:1:66:98.51%:4.5385E-38:30:37:0:1:29:37	1/1:255:64:64:0:64:100%:4.1752E-38:0:37:0:0:29:35
chrII.fa	190032	.	T	C	.	PASS	ADP=62;WT=0;HET=0;HOM=3;NC=0	GT:GQ:SDP:DP:RD:AD:FREQ:PVAL:RBQ:ABQ:RDF:RDR:ADF:ADR	1/1:255:53:53:0:53:100%:1.5943E-31:0:36:0:0:32:21	1/1:255:58:58:2:56:96.55%:2.8822E-31:30:36:1:1:28:28	1/1:255:77:77:0:77:100%:6.8219E-46:0:36:0:0:46:31
chrII.fa	190128	.	T	A	.	PASS	ADP=53;WT=0;HET=0;HOM=3;NC=0	GT:GQ:SDP:DP:RD:AD:FREQ:PVAL:RBQ:ABQ:RDF:RDR:ADF:ADR	1/1:255:54:54:0:54:100%:4.0229E-32:0:36:0:0:31:23	1/1:255:47:47:0:47:100%:6.1512E-28:0:37:0:0:25:22	1/1:255:58:58:0:58:100%:1.6283E-34:0:36:0:0:28:30
chrII.fa	190246	.	C	T	.	PASS	ADP=63;WT=0;HET=0;HOM=3;NC=0	GT:GQ:SDP:DP:RD:AD:FREQ:PVAL:RBQ:ABQ:RDF:RDR:ADF:ADR	1/1:255:60:60:0:60:100%:1.035E-35:0:36:0:0:18:42	1/1:255:61:61:1:60:98.36%:1.6176E-34:41:37:0:1:29:31	1/1:255:70:70:0:70:100%:1.0659E-41:0:37:0:0:27:43
chrII.fa	190452	.	A	G	.	PASS	ADP=55;WT=0;HET=0;HOM=3;NC=0	GT:GQ:SDP:DP:RD:AD:FREQ:PVAL:RBQ:ABQ:RDF:RDR:ADF:ADR	1/1:255:57:57:0:57:100%:6.4572E-34:0:36:0:0:27:30	1/1:255:48:48:1:47:97.92%:7.6145E-27:32:37:1:0:23:24	1/1:255:61:61:0:61:100%:2.609E-36:0:37:0:0:31:30
chrII.fa	190583	.	G	A	.	PASS	ADP=61;WT=0;HET=0;HOM=3;NC=0	GT:GQ:SDP:DP:RD:AD:FREQ:PVAL:RBQ:ABQ:RDF:RDR:ADF:ADR	1/1:255:51:50:0:50:100%:9.9117E-30:0:37:0:0:19:31	1/1:255:59:59:1:58:98.31%:2.4634E-33:40:37:0:1:31:27	1/1:255:74:74:0:74:100%:4.2804E-44:0:37:0:0:38:36
chrII.fa	190620	.	C	G	.	PASS	ADP=66;WT=0;HET=0;HOM=3;NC=0	GT:GQ:SDP:DP:RD:AD:FREQ:PVAL:RBQ:ABQ:RDF:RDR:ADF:ADR	1/1:255:62:62:0:62:100%:6.5755E-37:0:38:0:0:20:42	1/1:255:49:49:1:48:97.96%:1.9625E-27:39:37:0:1:30:18	1/1:255:87:87:0:87:100%:6.9142E-52:0:38:0:0:41:46
chrII.fa	190641	.	A	G	.	PASS	ADP=64;WT=0;HET=0;HOM=3;NC=0	GT:GQ:SDP:DP:RD:AD:FREQ:PVAL:RBQ:ABQ:RDF:RDR:ADF:ADR	1/1:255:61:61:0:61:100%:2.609E-36:0:38:0:0:21:40	1/1:255:48:47:1:46:97.87%:2.9526E-26:39:36:0:1:26:20	1/1:255:88:86:0:86:100%:2.7498E-51:0:38:0:0:38:48
chrII.fa	190670	.	T	C	.	PASS	ADP=59;WT=0;HET=0;HOM=3;NC=0	GT:GQ:SDP:DP:RD:AD:FREQ:PVAL:RBQ:ABQ:RDF:RDR:ADF:ADR	1/1:255:52:52:0:52:100%:6.3169E-31:0:37:0:0:18:34	1/1:225:42:42:1:41:97.62%:2.5612E-23:38:37:0:1:24:17	1/1:255:83:83:0:83:100%:1.729E-49:0:37:0:0:41:42
chrII.fa	190881	.	G	A	.	PASS	ADP=52;WT=0;HET=0;HOM=3;NC=0	GT:GQ:SDP:DP:RD:AD:FREQ:PVAL:RBQ:ABQ:RDF:RDR:ADF:ADR	1/1:206:36:36:0:36:100%:2.2598E-21:0:37:0:0:20:16	1/1:255:63:63:0:63:100%:1.657E-37:0:36:0:0:32:31	1/1:255:59:59:0:59:100%:4.1056E-35:0:36:0:0:23:36
chrII.fa	191207	.	T	C	.	PASS	ADP=60;WT=0;HET=0;HOM=3;NC=0	GT:GQ:SDP:DP:RD:AD:FREQ:PVAL:RBQ:ABQ:RDF:RDR:ADF:ADR	1/1:182:32:32:0:32:100%:5.4567E-19:0:36:0:0:10:22	1/1:255:70:70:0:70:100%:1.0659E-41:0:37:0:0:35:35	1/1:255:78:78:0:78:100%:1.7165E-46:0:37:0:0:46:32
chrII.fa	191232	.	A	G	.	PASS	ADP=54;WT=0;HET=0;HOM=3;NC=0	GT:GQ:SDP:DP:RD:AD:FREQ:PVAL:RBQ:ABQ:RDF:RDR:ADF:ADR	1/1:164:29:29:0:29:100%:3.3259E-17:0:38:0:0:12:17	1/1:255:69:68:0:68:100%:1.6809E-40:0:36:0:0:34:34	1/1:255:67:67:0:66:98.51%:2.6498E-39:0:37:0:0:36:30
chrII.fa	191242	.	C	A	.	PASS	ADP=54;WT=0;HET=0;HOM=3;NC=0	GT:GQ:SDP:DP:RD:AD:FREQ:PVAL:RBQ:ABQ:RDF:RDR:ADF:ADR	1/1:194:34:34:0:34:100%:3.5146E-20:0:37:0:0:15:19	1/1:255:65:65:0:65:100%:1.0519E-38:0:36:0:0:34:31	1/1:255:65:65:0:65:100%:1.0519E-38:0:37:0:0:35:30
chrII.fa	191470	.	A	T	.	PASS	ADP=54;WT=0;HET=0;HOM=3;NC=0	GT:GQ:SDP:DP:RD:AD:FREQ:PVAL:RBQ:ABQ:RDF:RDR:ADF:ADR	1/1:188:33:33:0:33:100%:1.3852E-19:0:38:0:0:13:20	1/1:255:62:62:0:62:100%:6.5755E-37:0:38:0:0:30:32	1/1:255:69:69:0:69:100%:4.233E-41:0:37:0:0:29:40
chrII.fa	191528	.	G	A	.	PASS	ADP=57;WT=0;HET=0;HOM=3;NC=0	GT:GQ:SDP:DP:RD:AD:FREQ:PVAL:RBQ:ABQ:RDF:RDR:ADF:ADR	1/1:230:40:40:0:40:100%:9.3017E-24:0:36:0:0:13:27	1/1:255:62:62:0:62:100%:6.5755E-37:0:37:0:0:32:30	1/1:255:70:69:0:69:100%:4.233E-41:0:36:0:0:27:42
chrII.fa	191563	.	G	T	.	PASS	ADP=59;WT=0;HET=0;HOM=3;NC=0	GT:GQ:SDP:DP:RD:AD:FREQ:PVAL:RBQ:ABQ:RDF:RDR:ADF:ADR	1/1:236:41:41:0:41:100%:2.3541E-24:0:36:0:0:11:30	1/1:255:67:67:0:67:100%:6.6743E-40:0:37:0:0:35:32	1/1:255:70:69:0:69:100%:4.233E-41:0:37:0:0:29:40
chrII.fa	191613	.	G	A	.	PASS	ADP=59;WT=0;HET=0;HOM=3;NC=0	GT:GQ:SDP:DP:RD:AD:FREQ:PVAL:RBQ:ABQ:RDF:RDR:ADF:ADR	1/1:206:36:36:0:36:100%:2.2598E-21:0:35:0:0:11:25	1/1:255:69:69:1:68:98.55%:2.9631E-39:35:37:0:1:35:33	1/1:255:73:73:0:73:100%:1.7006E-43:0:36:0:0:33:40
chrII.fa	192289	.	G	C	.	PASS	ADP=49;WT=0;HET=0;HOM=3;NC=0	GT:GQ:SDP:DP:RD:AD:FREQ:PVAL:RBQ:ABQ:RDF:RDR:ADF:ADR	1/1:182:32:32:0:32:100%:5.4567E-19:0:39:0:0:16:16	1/1:255:59:58:1:57:98.28%:9.6072E-33:41:35:0:1:36:21	1/1:255:58:58:0:58:100%:1.6283E-34:0:38:0:0:32:26
chrII.fa	192398	.	T	A	.	PASS	ADP=59;WT=0;HET=0;HOM=3;NC=0	GT:GQ:SDP:DP:RD:AD:FREQ:PVAL:RBQ:ABQ:RDF:RDR:ADF:ADR	1/1:248:43:43:0:43:100%:1.5066E-25:0:38:0:0:21:22	1/1:255:67:67:0:67:100%:6.6743E-40:0:38:0:0:39:28	1/1:255:67:67:0:67:100%:6.6743E-40:0:38:0:0:35:32
chrII.fa	192399	.	A	G	.	PASS	ADP=59;WT=0;HET=0;HOM=3;NC=0	GT:GQ:SDP:DP:RD:AD:FREQ:PVAL:RBQ:ABQ:RDF:RDR:ADF:ADR	1/1:254:44:44:0:44:100%:3.8097E-26:0:38:0:0:21:23	1/1:255:66:66:0:66:100%:2.6498E-39:0:39:0:0:38:28	1/1:255:67:67:0:67:100%:6.6743E-40:0:38:0:0:35:32
chrII.fa	192441	.	G	A	.	PASS	ADP=60;WT=0;HET=0;HOM=3;NC=0	GT:GQ:SDP:DP:RD:AD:FREQ:PVAL:RBQ:ABQ:RDF:RDR:ADF:ADR	1/1:236:41:41:0:41:100%:2.3541E-24:0:37:0:0:22:19	1/1:255:73:73:0:73:100%:1.7006E-43:0:37:0:0:45:28	1/1:255:66:66:0:66:100%:2.6498E-39:0:37:0:0:38:28
chrII.fa	192576	.	A	G	.	PASS	ADP=53;WT=0;HET=0;HOM=3;NC=0	GT:GQ:SDP:DP:RD:AD:FREQ:PVAL:RBQ:ABQ:RDF:RDR:ADF:ADR	1/1:255:50:50:0:50:100%:9.9117E-30:0:36:0:0:23:27	1/1:255:53:53:0:53:100%:1.5943E-31:0:36:0:0:22:31	1/1:255:56:56:0:56:100%:2.5602E-33:0:37:0:0:22:34
chrII.fa	193122	.	T	C	.	PASS	ADP=60;WT=0;HET=0;HOM=3;NC=0	GT:GQ:SDP:DP:RD:AD:FREQ:PVAL:RBQ:ABQ:RDF:RDR:ADF:ADR	1/1:255:56:56:0:56:100%:2.5602E-33:0:36:0:0:38:18	1/1:255:60:59:1:58:98.31%:2.4634E-33:41:36:0:1:30:28	1/1:255:65:65:0:65:100%:1.0519E-38:0:37:0:0:37:28
chrII.fa	193664	.	T	C	.	PASS	ADP=59;WT=0;HET=0;HOM=3;NC=0	GT:GQ:SDP:DP:RD:AD:FREQ:PVAL:RBQ:ABQ:RDF:RDR:ADF:ADR	1/1:255:52:52:0:52:100%:6.3169E-31:0:34:0:0:27:25	1/1:255:53:53:0:53:100%:1.5943E-31:0:34:0:0:26:27	1/1:255:72:72:0:72:100%:6.7558E-43:0:34:0:0:39:33
chrII.fa	194226	.	C	T	.	PASS	ADP=47;WT=0;HET=0;HOM=3;NC=0	GT:GQ:SDP:DP:RD:AD:FREQ:PVAL:RBQ:ABQ:RDF:RDR:ADF:ADR	1/1:194:35:34:0:34:100%:3.5146E-20:0:36:0:0:18:16	1/1:255:45:45:0:45:100%:9.6314E-27:0:36:0:0:22:23	1/1:255:63:63:0:63:100%:1.657E-37:0:37:0:0:39:24
chrII.fa	209404	.	T	C	.	PASS	ADP=57;WT=0;HET=0;HOM=3;NC=0	GT:GQ:SDP:DP:RD:AD:FREQ:PVAL:RBQ:ABQ:RDF:RDR:ADF:ADR	1/1:248:43:43:0:43:100%:1.5066E-25:0:37:0:0:26:17	1/1:255:62:60:0:60:100%:1.035E-35:0:38:0:0:33:27	1/1:255:68:68:0:68:100%:1.6809E-40:0:37:0:0:45:23
chrII.fa	252572	.	T	G	.	PASS	ADP=53;WT=0;HET=0;HOM=3;NC=0	GT:GQ:SDP:DP:RD:AD:FREQ:PVAL:RBQ:ABQ:RDF:RDR:ADF:ADR	1/1:206:37:36:0:36:100%:2.2598E-21:0:36:0:0:18:18	1/1:248:43:43:0:43:100%:1.5066E-25:0:37:0:0:19:24	1/1:255:84:82:0:82:100%:6.8742E-49:0:36:0:0:49:33
chrII.fa	252578	.	C	T	.	PASS	ADP=55;WT=0;HET=0;HOM=3;NC=0	GT:GQ:SDP:DP:RD:AD:FREQ:PVAL:RBQ:ABQ:RDF:RDR:ADF:ADR	1/1:206:36:36:0:36:100%:2.2598E-21:0:37:0:0:18:18	1/1:248:43:43:0:43:100%:1.5066E-25:0:37:0:0:19:24	1/1:255:86:86:0:86:100%:2.7498E-51:0:37:0:0:51:35
chrII.fa	252589	.	T	C	.	PASS	ADP=54;WT=0;HET=0;HOM=3;NC=0	GT:GQ:SDP:DP:RD:AD:FREQ:PVAL:RBQ:ABQ:RDF:RDR:ADF:ADR	1/1:206:37:36:0:36:100%:2.2598E-21:0:36:0:0:18:18	1/1:248:43:43:0:43:100%:1.5066E-25:0:37:0:0:20:23	1/1:255:86:85:0:85:100%:1.0935E-50:0:36:0:0:47:38
chrII.fa	252599	.	T	C	.	PASS	ADP=51;WT=0;HET=0;HOM=3;NC=0	GT:GQ:SDP:DP:RD:AD:FREQ:PVAL:RBQ:ABQ:RDF:RDR:ADF:ADR	1/1:206:36:36:0:36:100%:2.2598E-21:0:36:0:0:18:18	1/1:206:36:36:0:36:100%:2.2598E-21:0:36:0:0:20:16	1/1:255:82:82:0:82:100%:6.8742E-49:0:36:0:0:44:38
chrII.fa	252680	.	A	G	.	PASS	ADP=52;WT=0;HET=0;HOM=3;NC=0	GT:GQ:SDP:DP:RD:AD:FREQ:PVAL:RBQ:ABQ:RDF:RDR:ADF:ADR	1/1:200:36:35:0:35:100%:8.9137E-21:0:36:0:0:13:22	1/1:255:48:48:0:48:100%:1.554E-28:0:36:0:0:22:26	1/1:255:77:75:0:75:100%:1.0773E-44:0:36:0:0:31:44
chrII.fa	252704	.	G	T	.	PASS	ADP=50;WT=0;HET=0;HOM=3;NC=0	GT:GQ:SDP:DP:RD:AD:FREQ:PVAL:RBQ:ABQ:RDF:RDR:ADF:ADR	1/1:212:37:37:0:37:100%:5.7269E-22:0:36:0:0:11:26	1/1:242:43:42:0:42:100%:5.9562E-25:0:36:0:0:19:23	1/1:255:71:71:0:71:100%:2.6835E-42:0:36:0:0:27:44
chrII.fa	252792	.	T	G	.	PASS	ADP=56;WT=0;HET=0;HOM=3;NC=0	GT:GQ:SDP:DP:RD:AD:FREQ:PVAL:RBQ:ABQ:RDF:RDR:ADF:ADR	1/1:206:36:36:0:36:100%:2.2598E-21:0:36:0:0:21:15	1/1:255:58:57:1:56:98.25%:3.7452E-32:40:36:1:0:28:28	1/1:255:75:75:0:75:100%:1.0773E-44:0:36:0:0:27:48
chrII.fa	253095	.	C	T	.	PASS	ADP=58;WT=0;HET=0;HOM=3;NC=0	GT:GQ:SDP:DP:RD:AD:FREQ:PVAL:RBQ:ABQ:RDF:RDR:ADF:ADR	1/1:242:42:42:0:42:100%:5.9562E-25:0:37:0:0:19:23	1/1:255:56:56:0:56:100%:2.5602E-33:0:36:0:0:21:35	1/1:255:78:78:0:78:100%:1.7165E-46:0:36:0:0:35:43
chrII.fa	253219	.	G	A	.	PASS	ADP=48;WT=0;HET=0;HOM=3;NC=0	GT:GQ:SDP:DP:RD:AD:FREQ:PVAL:RBQ:ABQ:RDF:RDR:ADF:ADR	1/1:212:37:37:0:37:100%:5.7269E-22:0:38:0:0:10:27	1/1:255:47:47:0:47:100%:6.1512E-28:0:38:0:0:22:25	1/1:255:61:61:0:61:100%:2.609E-36:0:38:0:0:28:33
chrII.fa	253709	.	G	A	.	PASS	ADP=62;WT=0;HET=0;HOM=3;NC=0	GT:GQ:SDP:DP:RD:AD:FREQ:PVAL:RBQ:ABQ:RDF:RDR:ADF:ADR	1/1:255:60:60:0:60:100%:1.035E-35:0:35:0:0:34:26	1/1:255:60:59:0:59:100%:4.1056E-35:0:36:0:0:29:30	1/1:255:68:67:0:67:100%:6.6743E-40:0:36:0:0:35:32
chrII.fa	254030	.	C	T	.	PASS	ADP=57;WT=0;HET=0;HOM=3;NC=0	GT:GQ:SDP:DP:RD:AD:FREQ:PVAL:RBQ:ABQ:RDF:RDR:ADF:ADR	1/1:255:48:48:0:48:100%:1.554E-28:0:36:0:0:19:29	1/1:255:61:61:0:61:100%:2.609E-36:0:36:0:0:30:31	1/1:255:64:63:0:63:100%:1.657E-37:0:36:0:0:25:38
chrII.fa	254124	.	T	C	.	PASS	ADP=56;WT=0;HET=0;HOM=3;NC=0	GT:GQ:SDP:DP:RD:AD:FREQ:PVAL:RBQ:ABQ:RDF:RDR:ADF:ADR	1/1:255:52:50:0:50:100%:9.9117E-30:0:37:0:0:28:22	1/1:255:55:54:0:54:100%:4.0229E-32:0:36:0:0:31:23	1/1:255:67:65:0:65:100%:1.0519E-38:0:38:0:0:36:29
chrII.fa	254349	.	C	T	.	PASS	ADP=67;WT=0;HET=0;HOM=3;NC=0	GT:GQ:SDP:DP:RD:AD:FREQ:PVAL:RBQ:ABQ:RDF:RDR:ADF:ADR	1/1:255:57:57:0:57:100%:6.4572E-34:0:37:0:0:31:26	1/1:255:77:77:0:77:100%:6.8219E-46:0:37:0:0:43:34	1/1:255:67:67:0:67:100%:6.6743E-40:0:37:0:0:34:33
chrII.fa	254368	.	C	T	.	PASS	ADP=63;WT=0;HET=0;HOM=3;NC=0	GT:GQ:SDP:DP:RD:AD:FREQ:PVAL:RBQ:ABQ:RDF:RDR:ADF:ADR	1/1:255:55:55:0:55:100%:1.0149E-32:0:38:0:0:29:26	1/1:255:71:71:0:71:100%:2.6835E-42:0:38:0:0:36:35	1/1:255:65:65:0:65:100%:1.0519E-38:0:37:0:0:32:33
chrII.fa	254409	.	C	T	.	PASS	ADP=62;WT=0;HET=0;HOM=3;NC=0	GT:GQ:SDP:DP:RD:AD:FREQ:PVAL:RBQ:ABQ:RDF:RDR:ADF:ADR	1/1:255:55:55:0:55:100%:1.0149E-32:0:36:0:0:28:27	1/1:255:65:65:0:65:100%:1.0519E-38:0:38:0:0:33:32	1/1:255:67:67:0:67:100%:6.6743E-40:0:37:0:0:25:42
chrII.fa	254436	.	T	C	.	PASS	ADP=55;WT=0;HET=0;HOM=3;NC=0	GT:GQ:SDP:DP:RD:AD:FREQ:PVAL:RBQ:ABQ:RDF:RDR:ADF:ADR	1/1:255:49:49:0:49:100%:3.925E-29:0:36:0:0:23:26	1/1:255:57:56:0:56:100%:2.5602E-33:0:35:0:0:27:29	1/1:255:63:62:0:62:100%:6.5755E-37:0:36:0:0:27:35
chrII.fa	254834	.	A	G	.	PASS	ADP=65;WT=0;HET=0;HOM=3;NC=0	GT:GQ:SDP:DP:RD:AD:FREQ:PVAL:RBQ:ABQ:RDF:RDR:ADF:ADR	1/1:254:46:45:0:44:97.78%:3.8097E-26:0:37:0:0:12:32	1/1:255:73:73:0:73:100%:1.7006E-43:0:37:0:0:43:30	1/1:255:81:79:0:79:100%:4.3185E-47:0:37:0:0:52:27
chrII.fa	254899	.	T	A	.	PASS	ADP=62;WT=0;HET=0;HOM=3;NC=0	GT:GQ:SDP:DP:RD:AD:FREQ:PVAL:RBQ:ABQ:RDF:RDR:ADF:ADR	1/1:242:42:42:0:42:100%:5.9562E-25:0:37:0:0:15:27	1/1:255:71:71:0:71:100%:2.6835E-42:0:37:0:0:34:37	1/1:255:73:73:0:73:100%:1.7006E-43:0:37:0:0:39:34
chrII.fa	254913	.	A	G	.	PASS	ADP=58;WT=2;HET=1;HOM=0;NC=0	GT:GQ:SDP:DP:RD:AD:FREQ:PVAL:RBQ:ABQ:RDF:RDR:ADF:ADR	0/0:62:34:34:34:0:0%:1E0:37:0:13:21:0:0	0/0:51:72:71:60:11:15.49%:3.2124E-4:38:38:26:34:8:3	0/1:59:71:71:53:18:25.35%:1.1117E-6:38:37:26:27:16:2
chrII.fa	255058	.	A	G	.	PASS	ADP=53;WT=0;HET=2;HOM=1;NC=0	GT:GQ:SDP:DP:RD:AD:FREQ:PVAL:RBQ:ABQ:RDF:RDR:ADF:ADR	1/1:135:24:24:0:24:100%:3.101E-14:0:38:0:0:11:13	0/1:160:54:54:16:38:70.37%:9.9771E-17:39:37:3:13:21:17	0/1:181:84:83:36:47:56.63%:6.5669E-19:38:38:9:27:18:29
chrII.fa	255127	.	A	G	.	PASS	ADP=57;WT=0;HET=0;HOM=3;NC=0	GT:GQ:SDP:DP:RD:AD:FREQ:PVAL:RBQ:ABQ:RDF:RDR:ADF:ADR	1/1:129:23:23:0:23:100%:1.2146E-13:0:35:0:0:9:14	1/1:255:59:59:1:58:98.31%:2.4634E-33:39:35:0:1:22:36	1/1:255:89:89:0:89:100%:4.3706E-53:0:35:0:0:30:59
chrII.fa	255469	.	G	A	.	PASS	ADP=46;WT=0;HET=0;HOM=3;NC=0	GT:GQ:SDP:DP:RD:AD:FREQ:PVAL:RBQ:ABQ:RDF:RDR:ADF:ADR	1/1:188:33:33:0:33:100%:1.3852E-19:0:36:0:0:20:13	1/1:242:42:42:0:42:100%:5.9562E-25:0:39:0:0:17:25	1/1:255:63:63:0:63:100%:1.657E-37:0:37:0:0:41:22
chrII.fa	255688	.	T	A	.	PASS	ADP=46;WT=0;HET=0;HOM=3;NC=0	GT:GQ:SDP:DP:RD:AD:FREQ:PVAL:RBQ:ABQ:RDF:RDR:ADF:ADR	1/1:152:27:27:0:27:100%:5.1363E-16:0:38:0:0:10:17	1/1:255:52:51:0:51:100%:2.5024E-30:0:38:0:0:30:21	1/1:255:62:62:0:62:100%:6.5755E-37:0:37:0:0:17:45
chrII.fa	255740	.	G	A	.	PASS	ADP=52;WT=0;HET=0;HOM=3;NC=0	GT:GQ:SDP:DP:RD:AD:FREQ:PVAL:RBQ:ABQ:RDF:RDR:ADF:ADR	1/1:182:32:32:0:32:100%:5.4567E-19:0:38:0:0:17:15	1/1:255:55:54:0:54:100%:4.0229E-32:0:37:0:0:30:24	1/1:255:72:72:0:72:100%:6.7558E-43:0:38:0:0:28:44
chrII.fa	255743	.	C	T	.	PASS	ADP=54;WT=0;HET=0;HOM=3;NC=0	GT:GQ:SDP:DP:RD:AD:FREQ:PVAL:RBQ:ABQ:RDF:RDR:ADF:ADR	1/1:188:33:33:0:33:100%:1.3852E-19:0:37:0:0:17:16	1/1:255:56:56:0:56:100%:2.5602E-33:0:37:0:0:31:25	1/1:255:73:73:0:73:100%:1.7006E-43:0:38:0:0:28:45
chrII.fa	255828	.	T	C	.	PASS	ADP=47;WT=0;HET=0;HOM=3;NC=0	GT:GQ:SDP:DP:RD:AD:FREQ:PVAL:RBQ:ABQ:RDF:RDR:ADF:ADR	1/1:158:28:28:0:28:100%:1.3074E-16:0:36:0:0:14:14	1/1:255:65:64:0:64:100%:4.1752E-38:0:36:0:0:35:29	1/1:255:51:51:0:51:100%:2.5024E-30:0:37:0:0:29:22
chrII.fa	256267	.	C	A	.	PASS	ADP=43;WT=0;HET=0;HOM=3;NC=0	GT:GQ:SDP:DP:RD:AD:FREQ:PVAL:RBQ:ABQ:RDF:RDR:ADF:ADR	1/1:141:25:25:0:25:100%:7.9107E-15:0:38:0:0:12:13	1/1:255:49:49:0:49:100%:3.925E-29:0:38:0:0:24:25	1/1:255:56:55:0:55:100%:1.0149E-32:0:37:0:0:21:34
chrII.fa	256925	.	T	C	.	PASS	ADP=33;WT=0;HET=0;HOM=3;NC=0	GT:GQ:SDP:DP:RD:AD:FREQ:PVAL:RBQ:ABQ:RDF:RDR:ADF:ADR	1/1:158:28:28:0:28:100%:1.3074E-16:0:35:0:0:22:6	1/1:200:36:36:0:35:100%:8.9137E-21:0:36:0:0:27:8	1/1:200:35:35:0:35:100%:8.9137E-21:0:35:0:0:26:9
chrII.fa	256941	.	A	T	.	PASS	ADP=36;WT=0;HET=0;HOM=3;NC=0	GT:GQ:SDP:DP:RD:AD:FREQ:PVAL:RBQ:ABQ:RDF:RDR:ADF:ADR	1/1:152:27:27:0:27:100%:5.1363E-16:0:36:0:0:21:6	1/1:218:38:38:0:38:100%:1.4508E-22:0:36:0:0:27:11	1/1:255:45:45:0:45:100%:9.6314E-27:0:36:0:0:31:14
chrII.fa	257176	.	G	A	.	PASS	ADP=57;WT=0;HET=0;HOM=3;NC=0	GT:GQ:SDP:DP:RD:AD:FREQ:PVAL:RBQ:ABQ:RDF:RDR:ADF:ADR	1/1:218:39:38:0:38:100%:1.4508E-22:0:37:0:0:25:13	1/1:255:61:61:0:61:100%:2.609E-36:0:37:0:0:29:32	1/1:255:73:72:0:72:100%:6.7558E-43:0:37:0:0:41:31
chrII.fa	257430	.	C	T	.	PASS	ADP=57;WT=0;HET=0;HOM=3;NC=0	GT:GQ:SDP:DP:RD:AD:FREQ:PVAL:RBQ:ABQ:RDF:RDR:ADF:ADR	1/1:255:66:66:0:66:100%:2.6498E-39:0:36:0:0:28:38	1/1:255:54:54:0:54:100%:4.0229E-32:0:36:0:0:21:33	1/1:255:55:53:0:53:100%:1.5943E-31:0:36:0:0:27:26
chrII.fa	257565	.	T	C	.	PASS	ADP=54;WT=0;HET=0;HOM=3;NC=0	GT:GQ:SDP:DP:RD:AD:FREQ:PVAL:RBQ:ABQ:RDF:RDR:ADF:ADR	1/1:255:45:45:0:45:100%:9.6314E-27:0:37:0:0:23:22	1/1:255:56:56:0:56:100%:2.5602E-33:0:38:0:0:34:22	1/1:255:63:63:0:63:100%:1.657E-37:0:37:0:0:39:24
chrII.fa	257913	.	T	C	.	PASS	ADP=62;WT=0;HET=0;HOM=3;NC=0	GT:GQ:SDP:DP:RD:AD:FREQ:PVAL:RBQ:ABQ:RDF:RDR:ADF:ADR	1/1:255:48:48:0:48:100%:1.554E-28:0:36:0:0:25:23	1/1:255:59:59:0:59:100%:4.1056E-35:0:37:0:0:29:30	1/1:255:80:80:0:80:100%:1.0864E-47:0:37:0:0:44:36
chrII.fa	258153	.	T	C	.	PASS	ADP=65;WT=0;HET=0;HOM=3;NC=0	GT:GQ:SDP:DP:RD:AD:FREQ:PVAL:RBQ:ABQ:RDF:RDR:ADF:ADR	1/1:255:57:57:0:57:100%:6.4572E-34:0:36:0:0:36:21	1/1:255:55:51:0:51:100%:2.5024E-30:0:36:0:0:23:28	1/1:255:90:88:0:88:100%:1.7384E-52:0:35:0:0:46:42
chrII.fa	258208	.	A	C	.	PASS	ADP=58;WT=0;HET=0;HOM=3;NC=0	GT:GQ:SDP:DP:RD:AD:FREQ:PVAL:RBQ:ABQ:RDF:RDR:ADF:ADR	1/1:255:46:46:0:46:100%:2.4343E-27:0:35:0:0:26:20	1/1:255:54:54:0:54:100%:4.0229E-32:0:36:0:0:22:32	1/1:255:75:75:0:75:100%:1.0773E-44:0:36:0:0:30:45
chrII.fa	258211	.	A	G	.	PASS	ADP=58;WT=0;HET=0;HOM=3;NC=0	GT:GQ:SDP:DP:RD:AD:FREQ:PVAL:RBQ:ABQ:RDF:RDR:ADF:ADR	1/1:255:47:47:0:47:100%:6.1512E-28:0:35:0:0:27:20	1/1:255:54:54:0:54:100%:4.0229E-32:0:37:0:0:22:32	1/1:255:74:74:0:74:100%:4.2804E-44:0:37:0:0:29:45
chrII.fa	258313	.	G	C	.	PASS	ADP=58;WT=0;HET=0;HOM=3;NC=0	GT:GQ:SDP:DP:RD:AD:FREQ:PVAL:RBQ:ABQ:RDF:RDR:ADF:ADR	1/1:255:46:46:0:46:100%:2.4343E-27:0:36:0:0:19:27	1/1:255:61:61:0:61:100%:2.609E-36:0:36:0:0:27:34	1/1:255:68:68:0:68:100%:1.6809E-40:0:36:0:0:30:38
chrII.fa	258409	.	C	A	.	PASS	ADP=68;WT=0;HET=0;HOM=3;NC=0	GT:GQ:SDP:DP:RD:AD:FREQ:PVAL:RBQ:ABQ:RDF:RDR:ADF:ADR	1/1:255:57:57:0:57:100%:6.4572E-34:0:37:0:0:22:35	1/1:255:62:62:0:62:100%:6.5755E-37:0:38:0:0:35:27	1/1:255:87:87:0:87:100%:6.9142E-52:0:37:0:0:34:53
chrII.fa	258757	.	T	C	.	PASS	ADP=6;WT=0;HET=0;HOM=0;NC=3	GT:GQ:SDP:DP:RD:AD:FREQ:PVAL:RBQ:ABQ:RDF:RDR:ADF:ADR	./.:.:6	./.:.:7	./.:.:6
chrII.fa	258758	.	T	C	.	PASS	ADP=6;WT=0;HET=0;HOM=0;NC=3	GT:GQ:SDP:DP:RD:AD:FREQ:PVAL:RBQ:ABQ:RDF:RDR:ADF:ADR	./.:.:6	./.:.:7	./.:.:6
chrII.fa	258767	.	A	T	.	PASS	ADP=6;WT=0;HET=0;HOM=0;NC=3	GT:GQ:SDP:DP:RD:AD:FREQ:PVAL:RBQ:ABQ:RDF:RDR:ADF:ADR	./.:.:6	./.:.:7	./.:.:6
chrII.fa	258778	.	C	T	.	PASS	ADP=3;WT=0;HET=0;HOM=0;NC=3	GT:GQ:SDP:DP:RD:AD:FREQ:PVAL:RBQ:ABQ:RDF:RDR:ADF:ADR	./.:.:3	./.:.:6	./.:.:2
chrII.fa	266227	.	G	A	.	PASS	ADP=4;WT=1;HET=0;HOM=0;NC=2	GT:GQ:SDP:DP:RD:AD:FREQ:PVAL:RBQ:ABQ:RDF:RDR:ADF:ADR	./.:.:8	./.:.:1	./.:.:4
chrII.fa	266228	.	A	G	.	PASS	ADP=4;WT=1;HET=0;HOM=0;NC=2	GT:GQ:SDP:DP:RD:AD:FREQ:PVAL:RBQ:ABQ:RDF:RDR:ADF:ADR	./.:.:8	./.:.:1	./.:.:4
chrII.fa	266233	.	C	T	.	PASS	ADP=5;WT=1;HET=0;HOM=0;NC=2	GT:GQ:SDP:DP:RD:AD:FREQ:PVAL:RBQ:ABQ:RDF:RDR:ADF:ADR	./.:.:9	./.:.:1	./.:.:5
chrII.fa	266478	.	G	A	.	PASS	ADP=29;WT=0;HET=0;HOM=3;NC=0	GT:GQ:SDP:DP:RD:AD:FREQ:PVAL:RBQ:ABQ:RDF:RDR:ADF:ADR	1/1:141:25:25:0:25:100%:7.9107E-15:0:38:0:0:12:13	1/1:200:35:35:0:35:100%:8.9137E-21:0:38:0:0:28:7	1/1:164:29:29:0:29:100%:3.3259E-17:0:37:0:0:16:13
chrII.fa	266551	.	C	G	.	PASS	ADP=46;WT=0;HET=0;HOM=3;NC=0	GT:GQ:SDP:DP:RD:AD:FREQ:PVAL:RBQ:ABQ:RDF:RDR:ADF:ADR	1/1:170:30:30:0:30:100%:8.4556E-18:0:38:0:0:17:13	1/1:255:51:51:0:51:100%:2.5024E-30:0:38:0:0:30:21	1/1:255:58:57:0:57:100%:6.4572E-34:0:37:0:0:35:22
chrII.fa	266590	.	C	T	.	PASS	ADP=49;WT=0;HET=0;HOM=3;NC=0	GT:GQ:SDP:DP:RD:AD:FREQ:PVAL:RBQ:ABQ:RDF:RDR:ADF:ADR	1/1:194:34:34:0:34:100%:3.5146E-20:0:38:0:0:22:12	1/1:255:52:52:0:52:100%:6.3169E-31:0:38:0:0:24:28	1/1:255:63:63:0:63:100%:1.657E-37:0:37:0:0:40:23
chrII.fa	266718	.	A	G	.	PASS	ADP=44;WT=0;HET=0;HOM=3;NC=0	GT:GQ:SDP:DP:RD:AD:FREQ:PVAL:RBQ:ABQ:RDF:RDR:ADF:ADR	1/1:218:38:38:0:38:100%:1.4508E-22:0:36:0:0:25:13	1/1:248:43:43:0:43:100%:1.5066E-25:0:36:0:0:18:25	1/1:255:53:52:0:52:100%:6.3169E-31:0:37:0:0:28:24
chrII.fa	266773	.	G	A	.	PASS	ADP=51;WT=0;HET=0;HOM=3;NC=0	GT:GQ:SDP:DP:RD:AD:FREQ:PVAL:RBQ:ABQ:RDF:RDR:ADF:ADR	1/1:254:44:44:0:44:100%:3.8097E-26:0:35:0:0:23:21	1/1:255:52:52:0:52:100%:6.3169E-31:0:36:0:0:27:25	1/1:255:57:57:0:57:100%:6.4572E-34:0:34:0:0:25:32
chrII.fa	266791	.	G	A	.	PASS	ADP=54;WT=0;HET=0;HOM=3;NC=0	GT:GQ:SDP:DP:RD:AD:FREQ:PVAL:RBQ:ABQ:RDF:RDR:ADF:ADR	1/1:255:50:50:0:50:100%:9.9117E-30:0:37:0:0:25:25	1/1:255:58:58:0:58:100%:1.6283E-34:0:37:0:0:35:23	1/1:255:58:56:0:56:100%:2.5602E-33:0:36:0:0:22:34
chrII.fa	267105	.	T	C	.	PASS	ADP=52;WT=0;HET=0;HOM=3;NC=0	GT:GQ:SDP:DP:RD:AD:FREQ:PVAL:RBQ:ABQ:RDF:RDR:ADF:ADR	1/1:218:38:38:0:38:100%:1.4508E-22:0:37:0:0:21:17	1/1:255:60:60:0:60:100%:1.035E-35:0:36:0:0:35:25	1/1:255:60:60:0:60:100%:1.035E-35:0:37:0:0:31:29
chrII.fa	267339	.	C	T	.	PASS	ADP=61;WT=0;HET=0;HOM=3;NC=0	GT:GQ:SDP:DP:RD:AD:FREQ:PVAL:RBQ:ABQ:RDF:RDR:ADF:ADR	1/1:255:53:53:0:53:100%:1.5943E-31:0:37:0:0:31:22	1/1:255:57:57:0:57:100%:6.4572E-34:0:37:0:0:30:27	1/1:255:75:75:0:75:100%:1.0773E-44:0:38:0:0:35:40
chrII.fa	267510	.	C	T	.	PASS	ADP=51;WT=0;HET=0;HOM=3;NC=0	GT:GQ:SDP:DP:RD:AD:FREQ:PVAL:RBQ:ABQ:RDF:RDR:ADF:ADR	1/1:255:46:46:0:46:100%:2.4343E-27:0:36:0:0:18:28	1/1:255:49:49:1:48:97.96%:1.9625E-27:32:37:0:1:28:20	1/1:255:58:58:0:58:100%:1.6283E-34:0:37:0:0:37:21
chrII.fa	267673	.	T	C	.	PASS	ADP=56;WT=0;HET=0;HOM=3;NC=0	GT:GQ:SDP:DP:RD:AD:FREQ:PVAL:RBQ:ABQ:RDF:RDR:ADF:ADR	1/1:255:47:47:0:47:100%:6.1512E-28:0:37:0:0:31:16	1/1:255:50:50:0:50:100%:9.9117E-30:0:37:0:0:33:17	1/1:255:73:73:0:73:100%:1.7006E-43:0:36:0:0:48:25
chrII.fa	268100	.	G	A	.	PASS	ADP=64;WT=0;HET=0;HOM=3;NC=0	GT:GQ:SDP:DP:RD:AD:FREQ:PVAL:RBQ:ABQ:RDF:RDR:ADF:ADR	1/1:248:43:43:0:43:100%:1.5066E-25:0:36:0:0:23:20	1/1:255:67:67:1:66:98.51%:4.5385E-38:41:37:0:1:34:32	1/1:255:84:84:0:84:100%:4.3483E-50:0:37:0:0:41:43
chrII.fa	268319	.	A	G	.	PASS	ADP=58;WT=0;HET=0;HOM=3;NC=0	GT:GQ:SDP:DP:RD:AD:FREQ:PVAL:RBQ:ABQ:RDF:RDR:ADF:ADR	1/1:255:48:48:0:48:100%:1.554E-28:0:37:0:0:23:25	1/1:255:56:56:0:56:100%:2.5602E-33:0:37:0:0:30:26	1/1:255:74:72:0:71:98.61%:2.6835E-42:0:36:0:0:36:35
chrII.fa	268644	.	G	T	.	PASS	ADP=58;WT=0;HET=0;HOM=3;NC=0	GT:GQ:SDP:DP:RD:AD:FREQ:PVAL:RBQ:ABQ:RDF:RDR:ADF:ADR	1/1:255:52:52:0:52:100%:6.3169E-31:0:36:0:0:22:30	1/1:255:66:65:1:64:98.46%:6.9424E-37:35:37:1:0:33:31	1/1:255:59:59:0:59:100%:4.1056E-35:0:36:0:0:26:33
chrII.fa	268844	.	C	G	.	PASS	ADP=64;WT=0;HET=0;HOM=3;NC=0	GT:GQ:SDP:DP:RD:AD:FREQ:PVAL:RBQ:ABQ:RDF:RDR:ADF:ADR	1/1:255:57:56:0:56:100%:2.5602E-33:0:35:0:0:31:25	1/1:255:65:65:1:64:98.46%:6.9424E-37:40:37:1:0:33:31	1/1:255:72:72:0:72:100%:6.7558E-43:0:38:0:0:40:32
chrII.fa	268895	.	G	A	.	PASS	ADP=63;WT=0;HET=0;HOM=3;NC=0	GT:GQ:SDP:DP:RD:AD:FREQ:PVAL:RBQ:ABQ:RDF:RDR:ADF:ADR	1/1:255:52:52:0:52:100%:6.3169E-31:0:37:0:0:25:27	1/1:255:61:61:1:60:98.36%:1.6176E-34:35:36:1:0:31:29	1/1:255:77:76:0:76:100%:2.711E-45:0:37:0:0:45:31
chrII.fa	268913	.	G	A	.	PASS	ADP=59;WT=0;HET=0;HOM=3;NC=0	GT:GQ:SDP:DP:RD:AD:FREQ:PVAL:RBQ:ABQ:RDF:RDR:ADF:ADR	1/1:255:53:52:0:52:100%:6.3169E-31:0:36:0:0:23:29	1/1:255:57:57:0:57:100%:6.4572E-34:0:37:0:0:29:28	1/1:255:70:70:0:70:100%:1.0659E-41:0:37:0:0:44:26
chrII.fa	268925	.	C	T	.	PASS	ADP=59;WT=0;HET=0;HOM=3;NC=0	GT:GQ:SDP:DP:RD:AD:FREQ:PVAL:RBQ:ABQ:RDF:RDR:ADF:ADR	1/1:255:54:54:0:54:100%:4.0229E-32:0:36:0:0:26:28	1/1:255:57:57:0:57:100%:6.4572E-34:0:37:0:0:31:26	1/1:255:69:67:0:67:100%:6.6743E-40:0:37:0:0:39:28
chrII.fa	268930	.	A	G	.	PASS	ADP=61;WT=0;HET=0;HOM=3;NC=0	GT:GQ:SDP:DP:RD:AD:FREQ:PVAL:RBQ:ABQ:RDF:RDR:ADF:ADR	1/1:255:57:57:0:57:100%:6.4572E-34:0:37:0:0:28:29	1/1:255:58:58:0:58:100%:1.6283E-34:0:37:0:0:32:26	1/1:255:70:70:0:70:100%:1.0659E-41:0:36:0:0:42:28
chrII.fa	268949	.	T	C	.	PASS	ADP=52;WT=0;HET=0;HOM=3;NC=0	GT:GQ:SDP:DP:RD:AD:FREQ:PVAL:RBQ:ABQ:RDF:RDR:ADF:ADR	1/1:255:50:50:0:50:100%:9.9117E-30:0:35:0:0:21:29	1/1:255:53:53:0:53:100%:1.5943E-31:0:36:0:0:29:24	1/1:255:55:55:0:55:100%:1.0149E-32:0:36:0:0:36:19
chrII.fa	269066	.	A	G	.	PASS	ADP=58;WT=0;HET=0;HOM=3;NC=0	GT:GQ:SDP:DP:RD:AD:FREQ:PVAL:RBQ:ABQ:RDF:RDR:ADF:ADR	1/1:255:56:56:0:56:100%:2.5602E-33:0:36:0:0:31:25	1/1:255:52:51:1:50:98.04%:1.3013E-28:35:36:0:1:25:25	1/1:255:69:68:0:68:100%:1.6809E-40:0:36:0:0:35:33
chrII.fa	269255	.	G	A	.	PASS	ADP=66;WT=0;HET=0;HOM=3;NC=0	GT:GQ:SDP:DP:RD:AD:FREQ:PVAL:RBQ:ABQ:RDF:RDR:ADF:ADR	1/1:255:55:55:0:55:100%:1.0149E-32:0:35:0:0:26:29	1/1:255:65:65:0:65:100%:1.0519E-38:0:35:0:0:30:35	1/1:255:79:79:0:79:100%:4.3185E-47:0:36:0:0:39:40
chrII.fa	269653	.	C	T	.	PASS	ADP=49;WT=0;HET=0;HOM=3;NC=0	GT:GQ:SDP:DP:RD:AD:FREQ:PVAL:RBQ:ABQ:RDF:RDR:ADF:ADR	1/1:200:35:35:0:35:100%:8.9137E-21:0:36:0:0:14:21	1/1:255:54:53:0:53:100%:1.5943E-31:0:36:0:0:31:22	1/1:255:60:60:0:60:100%:1.035E-35:0:36:0:0:33:27
chrII.fa	269986	.	G	A	.	PASS	ADP=53;WT=0;HET=0;HOM=3;NC=0	GT:GQ:SDP:DP:RD:AD:FREQ:PVAL:RBQ:ABQ:RDF:RDR:ADF:ADR	1/1:212:37:37:0:37:100%:5.7269E-22:0:37:0:0:21:16	1/1:255:59:59:0:59:100%:4.1056E-35:0:37:0:0:33:26	1/1:255:64:64:0:64:100%:4.1752E-38:0:37:0:0:29:35
chrII.fa	270169	.	C	T	.	PASS	ADP=54;WT=0;HET=0;HOM=3;NC=0	GT:GQ:SDP:DP:RD:AD:FREQ:PVAL:RBQ:ABQ:RDF:RDR:ADF:ADR	1/1:194:34:34:0:34:100%:3.5146E-20:0:37:0:0:23:11	1/1:255:60:60:0:60:100%:1.035E-35:0:38:0:0:34:26	1/1:255:70:69:0:69:100%:4.233E-41:0:37:0:0:35:34
chrII.fa	270245	.	C	A	.	PASS	ADP=57;WT=0;HET=0;HOM=3;NC=0	GT:GQ:SDP:DP:RD:AD:FREQ:PVAL:RBQ:ABQ:RDF:RDR:ADF:ADR	1/1:236:41:41:0:41:100%:2.3541E-24:0:37:0:0:26:15	1/1:255:67:67:0:67:100%:6.6743E-40:0:35:0:0:40:27	1/1:255:64:64:0:64:100%:4.1752E-38:0:36:0:0:43:21
chrII.fa	270315	.	G	T	.	PASS	ADP=52;WT=0;HET=0;HOM=3;NC=0	GT:GQ:SDP:DP:RD:AD:FREQ:PVAL:RBQ:ABQ:RDF:RDR:ADF:ADR	1/1:230:40:40:0:40:100%:9.3017E-24:0:32:0:0:24:16	1/1:255:57:57:0:57:100%:6.4572E-34:0:34:0:0:36:21	1/1:255:60:59:0:59:100%:4.1056E-35:0:32:0:0:34:25
chrII.fa	270513	.	A	G	.	PASS	ADP=63;WT=0;HET=3;HOM=0;NC=0	GT:GQ:SDP:DP:RD:AD:FREQ:PVAL:RBQ:ABQ:RDF:RDR:ADF:ADR	0/1:53:60:60:44:16:26.67%:4.8192E-6:36:30:9:35:14:2	0/1:78:73:71:48:23:32.39%:1.4169E-8:37:32:9:39:21:2	0/1:85:59:58:34:24:41.38%:2.9186E-9:36:30:14:20:19:5
chrII.fa	271427	.	C	T	.	PASS	ADP=61;WT=0;HET=0;HOM=3;NC=0	GT:GQ:SDP:DP:RD:AD:FREQ:PVAL:RBQ:ABQ:RDF:RDR:ADF:ADR	1/1:255:60:59:0:59:100%:4.1056E-35:0:38:0:0:33:26	1/1:255:54:54:0:54:100%:4.0229E-32:0:36:0:0:29:25	1/1:255:72:70:0:70:100%:1.0659E-41:0:37:0:0:42:28
chrII.fa	271526	.	C	T	.	PASS	ADP=56;WT=0;HET=0;HOM=3;NC=0	GT:GQ:SDP:DP:RD:AD:FREQ:PVAL:RBQ:ABQ:RDF:RDR:ADF:ADR	1/1:242:42:42:0:42:100%:5.9562E-25:0:39:0:0:17:25	1/1:255:59:59:0:59:100%:4.1056E-35:0:38:0:0:25:34	1/1:255:68:68:0:68:100%:1.6809E-40:0:38:0:0:33:35
chrII.fa	297970	.	A	T	.	PASS	ADP=62;WT=0;HET=0;HOM=3;NC=0	GT:GQ:SDP:DP:RD:AD:FREQ:PVAL:RBQ:ABQ:RDF:RDR:ADF:ADR	1/1:255:58:58:0:58:100%:1.6283E-34:0:37:0:0:28:30	1/1:255:57:57:0:57:100%:6.4572E-34:0:38:0:0:27:30	1/1:255:72:72:0:72:100%:6.7558E-43:0:37:0:0:38:34
chrII.fa	298141	.	C	T	.	PASS	ADP=56;WT=0;HET=0;HOM=3;NC=0	GT:GQ:SDP:DP:RD:AD:FREQ:PVAL:RBQ:ABQ:RDF:RDR:ADF:ADR	1/1:224:39:39:0:39:100%:3.6742E-23:0:38:0:0:16:23	1/1:255:55:52:0:52:100%:6.3169E-31:0:37:0:0:25:27	1/1:255:78:78:0:78:100%:1.7165E-46:0:37:0:0:35:43
chrII.fa	298721	.	G	A	.	PASS	ADP=61;WT=0;HET=0;HOM=3;NC=0	GT:GQ:SDP:DP:RD:AD:FREQ:PVAL:RBQ:ABQ:RDF:RDR:ADF:ADR	1/1:255:47:47:0:47:100%:6.1512E-28:0:36:0:0:23:24	1/1:255:68:68:0:68:100%:1.6809E-40:0:36:0:0:31:37	1/1:255:68:68:0:68:100%:1.6809E-40:0:36:0:0:33:35
chrII.fa	298966	.	T	C	.	PASS	ADP=60;WT=0;HET=0;HOM=3;NC=0	GT:GQ:SDP:DP:RD:AD:FREQ:PVAL:RBQ:ABQ:RDF:RDR:ADF:ADR	1/1:212:37:37:0:37:100%:5.7269E-22:0:35:0:0:24:13	1/1:255:65:65:0:65:100%:1.0519E-38:0:35:0:0:31:34	1/1:255:78:78:0:78:100%:1.7165E-46:0:36:0:0:40:38
chrII.fa	298990	.	G	A	.	PASS	ADP=55;WT=0;HET=0;HOM=3;NC=0	GT:GQ:SDP:DP:RD:AD:FREQ:PVAL:RBQ:ABQ:RDF:RDR:ADF:ADR	1/1:188:33:33:0:33:100%:1.3852E-19:0:36:0:0:18:15	1/1:255:65:65:0:65:100%:1.0519E-38:0:36:0:0:30:35	1/1:255:67:67:0:67:100%:6.6743E-40:0:37:0:0:34:33
chrII.fa	299034	.	A	G	.	PASS	ADP=57;WT=0;HET=0;HOM=3;NC=0	GT:GQ:SDP:DP:RD:AD:FREQ:PVAL:RBQ:ABQ:RDF:RDR:ADF:ADR	1/1:218:38:38:0:38:100%:1.4508E-22:0:37:0:0:18:20	1/1:255:62:62:0:62:100%:6.5755E-37:0:37:0:0:30:32	1/1:255:71:71:0:71:100%:2.6835E-42:0:37:0:0:43:28
chrII.fa	299174	.	T	C	.	PASS	ADP=58;WT=0;HET=0;HOM=3;NC=0	GT:GQ:SDP:DP:RD:AD:FREQ:PVAL:RBQ:ABQ:RDF:RDR:ADF:ADR	1/1:248:43:43:0:43:100%:1.5066E-25:0:35:0:0:26:17	1/1:255:69:69:0:69:100%:4.233E-41:0:35:0:0:45:24	1/1:255:62:62:0:62:100%:6.5755E-37:0:35:0:0:33:29
chrII.fa	299196	.	T	C	.	PASS	ADP=63;WT=0;HET=0;HOM=3;NC=0	GT:GQ:SDP:DP:RD:AD:FREQ:PVAL:RBQ:ABQ:RDF:RDR:ADF:ADR	1/1:255:52:52:0:52:100%:6.3169E-31:0:37:0:0:32:20	1/1:255:67:67:1:66:98.51%:4.5385E-38:39:36:1:0:42:24	1/1:255:72:72:0:72:100%:6.7558E-43:0:36:0:0:39:33
chrII.fa	299389	.	A	G	.	PASS	ADP=60;WT=0;HET=0;HOM=3;NC=0	GT:GQ:SDP:DP:RD:AD:FREQ:PVAL:RBQ:ABQ:RDF:RDR:ADF:ADR	1/1:255:50:50:0:50:100%:9.9117E-30:0:37:0:0:25:25	1/1:255:81:80:1:79:98.75%:8.8E-46:41:38:0:1:41:38	1/1:255:51:51:0:51:100%:2.5024E-30:0:38:0:0:24:27
chrII.fa	299524	.	C	T	.	PASS	ADP=66;WT=0;HET=3;HOM=0;NC=0	GT:GQ:SDP:DP:RD:AD:FREQ:PVAL:RBQ:ABQ:RDF:RDR:ADF:ADR	0/1:234:57:57:8:49:85.96%:3.2592E-24:25:38:1:7:29:20	0/1:255:76:75:12:63:84%:1.9107E-30:28:37:2:10:30:33	0/1:255:66:66:10:56:84.85%:2.5293E-27:25:37:2:8:27:29
chrII.fa	299539	.	T	A	.	PASS	ADP=73;WT=0;HET=3;HOM=0;NC=0	GT:GQ:SDP:DP:RD:AD:FREQ:PVAL:RBQ:ABQ:RDF:RDR:ADF:ADR	0/1:59:68:68:50:18:26.47%:1.044E-6:37:33:31:19:4:14	0/1:69:78:78:57:21:26.92%:1.0063E-7:37:32:29:28:3:18	0/1:81:74:74:50:24:32.43%:6.408E-9:36:32:30:20:11:13
chrII.fa	299540	.	A	G	.	PASS	ADP=72;WT=0;HET=3;HOM=0;NC=0	GT:GQ:SDP:DP:RD:AD:FREQ:PVAL:RBQ:ABQ:RDF:RDR:ADF:ADR	0/1:59:68:68:50:18:26.47%:1.044E-6:36:33:31:19:4:14	0/1:70:77:77:56:21:27.27%:9.829E-8:37:32:28:28:3:18	0/1:78:73:73:50:23:31.51%:1.5193E-8:37:32:30:20:11:12
chrII.fa	299542	.	A	G	.	PASS	ADP=71;WT=0;HET=3;HOM=0;NC=0	GT:GQ:SDP:DP:RD:AD:FREQ:PVAL:RBQ:ABQ:RDF:RDR:ADF:ADR	0/1:60:65:65:47:18:27.69%:9.7371E-7:37:33:29:18:4:14	0/1:70:75:75:54:21:28%:9.3573E-8:37:32:27:27:3:18	0/1:82:73:73:49:24:32.88%:6.1761E-9:37:32:29:20:11:13
chrII.fa	299546	.	A	G	.	PASS	ADP=64;WT=0;HET=3;HOM=0;NC=0	GT:GQ:SDP:DP:RD:AD:FREQ:PVAL:RBQ:ABQ:RDF:RDR:ADF:ADR	0/1:60:60:60:42:18:30%:8.5119E-7:36:33:26:16:4:14	0/1:71:65:65:44:21:32.31%:6.9273E-8:37:32:24:20:3:18	0/1:82:68:68:44:24:35.29%:5.0344E-9:38:32:25:19:11:13
chrII.fa	299547	.	G	A	.	PASS	ADP=63;WT=0;HET=3;HOM=0;NC=0	GT:GQ:SDP:DP:RD:AD:FREQ:PVAL:RBQ:ABQ:RDF:RDR:ADF:ADR	0/1:60:59:59:41:18:30.51%:8.2591E-7:37:33:25:16:4:14	0/1:71:65:65:44:21:32.31%:6.9273E-8:37:32:24:20:3:18	0/1:83:67:67:43:24:35.82%:4.8109E-9:37:32:25:18:11:13
chrII.fa	299548	.	C	A	.	PASS	ADP=60;WT=0;HET=3;HOM=0;NC=0	GT:GQ:SDP:DP:RD:AD:FREQ:PVAL:RBQ:ABQ:RDF:RDR:ADF:ADR	0/1:61:55:55:37:18:32.73%:7.2242E-7:37:33:26:11:4:14	0/1:72:62:62:41:21:33.87%:6.1853E-8:38:32:22:19:3:18	0/1:83:64:64:40:24:37.5%:4.1534E-9:38:32:23:17:11:13
chrII.fa	299551	.	A	G	.	PASS	ADP=59;WT=0;HET=3;HOM=0;NC=0	GT:GQ:SDP:DP:RD:AD:FREQ:PVAL:RBQ:ABQ:RDF:RDR:ADF:ADR	0/1:61:55:55:37:18:32.73%:7.2242E-7:34:33:26:11:4:14	0/1:72:60:60:39:21:35%:5.6911E-8:36:32:21:18:3:18	0/1:84:62:62:38:24:38.71%:3.7283E-9:37:32:23:15:11:13
chrII.fa	299552	.	G	A	.	PASS	ADP=22;WT=0;HET=1;HOM=2;NC=0	GT:GQ:SDP:DP:RD:AD:FREQ:PVAL:RBQ:ABQ:RDF:RDR:ADF:ADR	0/1:84:21:21:3:18:85.71%:3.7603E-9:27:33:1:2:4:14	1/1:109:23:22:1:21:95.45%:1.0931E-11:25:32:0:1:3:18	1/1:121:24:24:1:23:95.83%:7.7525E-13:33:32:0:1:10:13
chrII.fa	299553	.	A	G	.	PASS	ADP=22;WT=0;HET=0;HOM=3;NC=0	GT:GQ:SDP:DP:RD:AD:FREQ:PVAL:RBQ:ABQ:RDF:RDR:ADF:ADR	1/1:99:20:20:0:18:90%:1.1019E-10:0:32:0:0:4:14	1/1:117:22:22:0:21:95.45%:1.8578E-12:0:32:0:0:3:18	1/1:135:24:24:0:24:100%:3.101E-14:0:32:0:0:11:13
chrII.fa	299554	.	G	C	.	PASS	ADP=22;WT=0;HET=0;HOM=3;NC=0	GT:GQ:SDP:DP:RD:AD:FREQ:PVAL:RBQ:ABQ:RDF:RDR:ADF:ADR	1/1:87:20:20:2:18:90%:1.6758E-9:21:32:0:2:4:14	1/1:109:22:22:1:21:95.45%:1.0931E-11:22:32:0:1:3:18	1/1:135:24:24:0:24:100%:3.101E-14:0:32:0:0:11:13
chrII.fa	299680	.	T	G	.	PASS	ADP=51;WT=0;HET=0;HOM=3;NC=0	GT:GQ:SDP:DP:RD:AD:FREQ:PVAL:RBQ:ABQ:RDF:RDR:ADF:ADR	1/1:255:52:52:0:52:100%:6.3169E-31:0:35:0:0:24:28	1/1:255:50:50:0:50:100%:9.9117E-30:0:35:0:0:22:28	1/1:255:52:52:0:52:100%:6.3169E-31:0:36:0:0:22:30
chrII.fa	299708	.	G	A	.	PASS	ADP=49;WT=0;HET=0;HOM=3;NC=0	GT:GQ:SDP:DP:RD:AD:FREQ:PVAL:RBQ:ABQ:RDF:RDR:ADF:ADR	1/1:255:47:47:0:47:100%:6.1512E-28:0:35:0:0:22:25	1/1:255:47:46:0:46:100%:2.4343E-27:0:35:0:0:19:27	1/1:255:55:55:0:55:100%:1.0149E-32:0:34:0:0:22:33
chrII.fa	299759	.	C	T	.	PASS	ADP=49;WT=0;HET=0;HOM=3;NC=0	GT:GQ:SDP:DP:RD:AD:FREQ:PVAL:RBQ:ABQ:RDF:RDR:ADF:ADR	1/1:242:43:42:0:42:100%:5.9562E-25:0:37:0:0:16:26	1/1:255:52:52:0:52:100%:6.3169E-31:0:37:0:0:24:28	1/1:255:53:53:0:53:100%:1.5943E-31:0:37:0:0:20:33
chrII.fa	299803	.	C	A	.	PASS	ADP=42;WT=0;HET=0;HOM=3;NC=0	GT:GQ:SDP:DP:RD:AD:FREQ:PVAL:RBQ:ABQ:RDF:RDR:ADF:ADR	1/1:200:35:35:0:35:100%:8.9137E-21:0:38:0:0:11:24	1/1:255:50:50:0:50:100%:9.9117E-30:0:37:0:0:23:27	1/1:248:43:43:0:43:100%:1.5066E-25:0:36:0:0:15:28
chrII.fa	300111	.	G	A	.	PASS	ADP=42;WT=0;HET=0;HOM=3;NC=0	GT:GQ:SDP:DP:RD:AD:FREQ:PVAL:RBQ:ABQ:RDF:RDR:ADF:ADR	1/1:182:33:32:0:32:100%:5.4567E-19:0:39:0:0:23:9	1/1:242:42:42:0:42:100%:5.9562E-25:0:36:0:0:25:17	1/1:255:54:54:0:54:100%:4.0229E-32:0:37:0:0:38:16
chrII.fa	300849	.	C	T	.	PASS	ADP=22;WT=0;HET=0;HOM=3;NC=0	GT:GQ:SDP:DP:RD:AD:FREQ:PVAL:RBQ:ABQ:RDF:RDR:ADF:ADR	1/1:93:17:17:0:17:100%:4.2852E-10:0:36:0:0:7:10	1/1:117:21:21:0:21:100%:1.8578E-12:0:35:0:0:13:8	1/1:164:29:29:0:29:100%:3.3259E-17:0:37:0:0:16:13
chrII.fa	364444	.	T	G	.	PASS	ADP=39;WT=1;HET=2;HOM=0;NC=0	GT:GQ:SDP:DP:RD:AD:FREQ:PVAL:RBQ:ABQ:RDF:RDR:ADF:ADR	0/0:59:31:31:31:0:0%:1E0:36:0:8:23:0:0	0/1:82:43:43:21:22:51.16%:6.1932E-9:36:33:10:11:12:10	0/1:86:43:43:20:23:53.49%:2.0322E-9:36:37:7:13:6:17
chrII.fa	385632	.	C	G	.	PASS	ADP=60;WT=0;HET=0;HOM=3;NC=0	GT:GQ:SDP:DP:RD:AD:FREQ:PVAL:RBQ:ABQ:RDF:RDR:ADF:ADR	1/1:255:58:58:0:58:100%:1.6283E-34:0:38:0:0:41:17	1/1:255:58:58:0:58:100%:1.6283E-34:0:38:0:0:30:28	1/1:255:65:65:0:65:100%:1.0519E-38:0:38:0:0:36:29
chrII.fa	432798	.	G	A	.	PASS	ADP=53;WT=0;HET=0;HOM=3;NC=0	GT:GQ:SDP:DP:RD:AD:FREQ:PVAL:RBQ:ABQ:RDF:RDR:ADF:ADR	1/1:206:37:36:0:36:100%:2.2598E-21:0:37:0:0:20:16	1/1:255:53:52:0:52:100%:6.3169E-31:0:36:0:0:27:25	1/1:255:72:72:0:72:100%:6.7558E-43:0:37:0:0:33:39
chrII.fa	493379	.	C	T	.	PASS	ADP=53;WT=0;HET=0;HOM=3;NC=0	GT:GQ:SDP:DP:RD:AD:FREQ:PVAL:RBQ:ABQ:RDF:RDR:ADF:ADR	1/1:255:46:45:0:45:100%:9.6314E-27:0:37:0:0:23:22	1/1:255:55:55:0:55:100%:1.0149E-32:0:37:0:0:28:27	1/1:255:61:61:0:61:100%:2.609E-36:0:38:0:0:30:31
chrII.fa	513345	.	C	T	.	PASS	ADP=55;WT=0;HET=0;HOM=3;NC=0	GT:GQ:SDP:DP:RD:AD:FREQ:PVAL:RBQ:ABQ:RDF:RDR:ADF:ADR	1/1:242:43:42:0:42:100%:5.9562E-25:0:37:0:0:15:27	1/1:255:50:50:1:49:98%:5.0549E-28:36:38:1:0:20:29	1/1:255:74:74:0:74:100%:4.2804E-44:0:37:0:0:40:34
chrII.fa	559867	.	G	T	.	PASS	ADP=28;WT=0;HET=0;HOM=3;NC=0	GT:GQ:SDP:DP:RD:AD:FREQ:PVAL:RBQ:ABQ:RDF:RDR:ADF:ADR	1/1:135:24:24:0:24:100%:3.101E-14:0:38:0:0:20:4	1/1:164:29:29:0:29:100%:3.3259E-17:0:38:0:0:27:2	1/1:182:32:32:0:32:100%:5.4567E-19:0:38:0:0:27:5
chrII.fa	621166	.	T	A	.	PASS	ADP=51;WT=0;HET=0;HOM=3;NC=0	GT:GQ:SDP:DP:RD:AD:FREQ:PVAL:RBQ:ABQ:RDF:RDR:ADF:ADR	1/1:242:42:42:0:42:100%:5.9562E-25:0:37:0:0:20:22	1/1:253:50:49:2:47:95.92%:5.0044E-26:39:38:2:0:23:24	1/1:255:64:63:0:63:100%:1.657E-37:0:37:0:0:30:33
chrII.fa	621285	.	G	A	.	PASS	ADP=58;WT=0;HET=0;HOM=3;NC=0	GT:GQ:SDP:DP:RD:AD:FREQ:PVAL:RBQ:ABQ:RDF:RDR:ADF:ADR	1/1:255:59:59:0:59:100%:4.1056E-35:0:38:0:0:22:37	1/1:255:68:68:1:67:98.53%:1.1598E-38:41:37:0:1:39:28	1/1:255:48:48:0:48:100%:1.554E-28:0:38:0:0:25:23
chrII.fa	621546	.	C	T	.	PASS	ADP=72;WT=0;HET=0;HOM=3;NC=0	GT:GQ:SDP:DP:RD:AD:FREQ:PVAL:RBQ:ABQ:RDF:RDR:ADF:ADR	1/1:255:61:61:0:61:100%:2.609E-36:0:35:0:0:30:31	1/1:255:74:73:0:73:100%:1.7006E-43:0:36:0:0:30:43	1/1:255:83:83:0:82:98.8%:6.8742E-49:0:37:0:0:45:37
chrII.fa	621963	.	C	T	.	PASS	ADP=51;WT=0;HET=0;HOM=3;NC=0	GT:GQ:SDP:DP:RD:AD:FREQ:PVAL:RBQ:ABQ:RDF:RDR:ADF:ADR	1/1:236:41:41:0:41:100%:2.3541E-24:0:36:0:0:14:27	1/1:255:54:53:0:53:100%:1.5943E-31:0:35:0:0:22:31	1/1:255:60:59:0:59:100%:4.1056E-35:0:36:0:0:29:30
chrII.fa	622305	.	T	A	.	PASS	ADP=42;WT=0;HET=0;HOM=3;NC=0	GT:GQ:SDP:DP:RD:AD:FREQ:PVAL:RBQ:ABQ:RDF:RDR:ADF:ADR	1/1:182:32:32:0:32:100%:5.4567E-19:0:36:0:0:15:17	1/1:255:52:52:1:51:98.08%:3.3479E-29:41:37:1:0:26:25	1/1:254:45:44:0:44:100%:3.8097E-26:0:37:0:0:20:24
chrII.fa	622655	.	G	A	.	PASS	ADP=40;WT=0;HET=0;HOM=3;NC=0	GT:GQ:SDP:DP:RD:AD:FREQ:PVAL:RBQ:ABQ:RDF:RDR:ADF:ADR	1/1:146:26:26:0:26:100%:2.0165E-15:0:38:0:0:5:21	1/1:255:46:46:0:46:100%:2.4343E-27:0:37:0:0:19:27	1/1:255:49:49:0:49:100%:3.925E-29:0:37:0:0:11:38
chrII.fa	622789	.	G	T	.	PASS	ADP=36;WT=0;HET=0;HOM=3;NC=0	GT:GQ:SDP:DP:RD:AD:FREQ:PVAL:RBQ:ABQ:RDF:RDR:ADF:ADR	1/1:129:24:23:0:23:100%:1.2146E-13:0:37:0:0:13:10	1/1:242:42:42:0:42:100%:5.9562E-25:0:36:0:0:26:16	1/1:248:43:43:0:43:100%:1.5066E-25:0:39:0:0:30:13
chrII.fa	622849	.	A	T	.	PASS	ADP=41;WT=0;HET=0;HOM=3;NC=0	GT:GQ:SDP:DP:RD:AD:FREQ:PVAL:RBQ:ABQ:RDF:RDR:ADF:ADR	1/1:111:20:20:0:20:100%:7.2544E-12:0:37:0:0:12:8	1/1:254:44:44:0:44:100%:3.8097E-26:0:38:0:0:25:19	1/1:255:59:59:0:59:100%:4.1056E-35:0:38:0:0:38:21
chrII.fa	622888	.	C	A	.	PASS	ADP=42;WT=0;HET=0;HOM=3;NC=0	GT:GQ:SDP:DP:RD:AD:FREQ:PVAL:RBQ:ABQ:RDF:RDR:ADF:ADR	1/1:111:20:20:0:20:100%:7.2544E-12:0:39:0:0:12:8	1/1:255:53:53:0:53:100%:1.5943E-31:0:38:0:0:27:26	1/1:255:55:55:0:55:100%:1.0149E-32:0:38:0:0:33:22
chrII.fa	622971	.	T	C	.	PASS	ADP=44;WT=0;HET=0;HOM=3;NC=0	GT:GQ:SDP:DP:RD:AD:FREQ:PVAL:RBQ:ABQ:RDF:RDR:ADF:ADR	1/1:176:31:31:0:31:100%:2.1486E-18:0:36:0:0:24:7	1/1:255:54:54:1:53:98.15%:2.2126E-30:41:37:1:0:34:19	1/1:255:49:49:0:49:100%:3.925E-29:0:36:0:0:30:19
chrII.fa	622981	.	A	C	.	PASS	ADP=42;WT=0;HET=0;HOM=3;NC=0	GT:GQ:SDP:DP:RD:AD:FREQ:PVAL:RBQ:ABQ:RDF:RDR:ADF:ADR	1/1:176:31:31:0:31:100%:2.1486E-18:0:38:0:0:25:6	1/1:255:49:47:1:46:97.87%:2.9526E-26:39:37:1:0:30:16	1/1:255:52:50:0:50:100%:9.9117E-30:0:38:0:0:30:20
chrII.fa	623027	.	T	C	.	PASS	ADP=44;WT=0;HET=0;HOM=3;NC=0	GT:GQ:SDP:DP:RD:AD:FREQ:PVAL:RBQ:ABQ:RDF:RDR:ADF:ADR	1/1:164:29:29:0:29:100%:3.3259E-17:0:37:0:0:20:9	1/1:254:44:44:0:44:100%:3.8097E-26:0:37:0:0:28:16	1/1:255:61:61:0:61:100%:2.609E-36:0:37:0:0:38:23
chrII.fa	623272	.	C	A	.	PASS	ADP=58;WT=0;HET=0;HOM=3;NC=0	GT:GQ:SDP:DP:RD:AD:FREQ:PVAL:RBQ:ABQ:RDF:RDR:ADF:ADR	1/1:248:43:43:0:43:100%:1.5066E-25:0:36:0:0:26:17	1/1:255:60:60:1:59:98.33%:6.3137E-34:39:36:1:0:35:24	1/1:255:72:71:0:71:100%:2.6835E-42:0:36:0:0:33:38
chrII.fa	623278	.	T	C	.	PASS	ADP=57;WT=0;HET=0;HOM=3;NC=0	GT:GQ:SDP:DP:RD:AD:FREQ:PVAL:RBQ:ABQ:RDF:RDR:ADF:ADR	1/1:248:44:43:0:43:100%:1.5066E-25:0:36:0:0:26:17	1/1:255:57:57:1:56:98.25%:3.7452E-32:41:37:1:0:33:23	1/1:255:71:71:0:71:100%:2.6835E-42:0:37:0:0:34:37
chrII.fa	623413	.	A	T	.	PASS	ADP=53;WT=0;HET=0;HOM=3;NC=0	GT:GQ:SDP:DP:RD:AD:FREQ:PVAL:RBQ:ABQ:RDF:RDR:ADF:ADR	1/1:236:41:41:0:41:100%:2.3541E-24:0:37:0:0:15:26	1/1:255:57:57:0:57:100%:6.4572E-34:0:37:0:0:26:31	1/1:255:61:61:0:61:100%:2.609E-36:0:37:0:0:32:29
chrII.fa	623418	.	A	T	.	PASS	ADP=55;WT=0;HET=0;HOM=3;NC=0	GT:GQ:SDP:DP:RD:AD:FREQ:PVAL:RBQ:ABQ:RDF:RDR:ADF:ADR	1/1:242:42:42:0:42:100%:5.9562E-25:0:38:0:0:16:26	1/1:255:62:62:0:62:100%:6.5755E-37:0:37:0:0:29:33	1/1:255:62:62:0:62:100%:6.5755E-37:0:38:0:0:29:33
chrII.fa	623427	.	A	G	.	PASS	ADP=54;WT=0;HET=0;HOM=3;NC=0	GT:GQ:SDP:DP:RD:AD:FREQ:PVAL:RBQ:ABQ:RDF:RDR:ADF:ADR	1/1:248:43:43:0:43:100%:1.5066E-25:0:38:0:0:16:27	1/1:255:62:62:0:62:100%:6.5755E-37:0:37:0:0:27:35	1/1:255:57:57:0:57:100%:6.4572E-34:0:38:0:0:28:29
chrII.fa	623785	.	C	T	.	PASS	ADP=64;WT=0;HET=0;HOM=3;NC=0	GT:GQ:SDP:DP:RD:AD:FREQ:PVAL:RBQ:ABQ:RDF:RDR:ADF:ADR	1/1:255:60:60:0:60:100%:1.035E-35:0:38:0:0:33:27	1/1:255:67:67:0:67:100%:6.6743E-40:0:37:0:0:35:32	1/1:255:66:65:0:65:100%:1.0519E-38:0:37:0:0:41:24
chrII.fa	623818	.	A	G	.	PASS	ADP=63;WT=0;HET=0;HOM=3;NC=0	GT:GQ:SDP:DP:RD:AD:FREQ:PVAL:RBQ:ABQ:RDF:RDR:ADF:ADR	1/1:255:56:56:0:56:100%:2.5602E-33:0:37:0:0:34:22	1/1:255:66:66:0:66:100%:2.6498E-39:0:38:0:0:31:35	1/1:255:69:69:0:69:100%:4.233E-41:0:37:0:0:40:29
chrII.fa	623968	.	G	T	.	PASS	ADP=56;WT=0;HET=0;HOM=3;NC=0	GT:GQ:SDP:DP:RD:AD:FREQ:PVAL:RBQ:ABQ:RDF:RDR:ADF:ADR	1/1:248:43:43:0:43:100%:1.5066E-25:0:36:0:0:22:21	1/1:255:58:58:0:58:100%:1.6283E-34:0:35:0:0:30:28	1/1:255:67:67:0:67:100%:6.6743E-40:0:37:0:0:33:34
chrII.fa	624009	.	C	T	.	PASS	ADP=57;WT=0;HET=0;HOM=3;NC=0	GT:GQ:SDP:DP:RD:AD:FREQ:PVAL:RBQ:ABQ:RDF:RDR:ADF:ADR	1/1:255:52:52:0:52:100%:6.3169E-31:0:35:0:0:24:28	1/1:255:55:54:0:54:100%:4.0229E-32:0:36:0:0:23:31	1/1:255:67:67:0:67:100%:6.6743E-40:0:36:0:0:34:33
chrII.fa	624052	.	A	T	.	PASS	ADP=57;WT=0;HET=0;HOM=3;NC=0	GT:GQ:SDP:DP:RD:AD:FREQ:PVAL:RBQ:ABQ:RDF:RDR:ADF:ADR	1/1:248:47:43:0:43:100%:1.5066E-25:0:38:0:0:21:22	1/1:255:60:59:0:59:100%:4.1056E-35:0:38:0:0:24:35	1/1:255:70:69:0:69:100%:4.233E-41:0:37:0:0:31:38
chrII.fa	624076	.	T	C	.	PASS	ADP=57;WT=0;HET=0;HOM=3;NC=0	GT:GQ:SDP:DP:RD:AD:FREQ:PVAL:RBQ:ABQ:RDF:RDR:ADF:ADR	1/1:255:46:46:0:46:100%:2.4343E-27:0:37:0:0:23:23	1/1:255:61:61:0:61:100%:2.609E-36:0:37:0:0:31:30	1/1:255:64:64:0:64:100%:4.1752E-38:0:36:0:0:29:35
chrII.fa	624215	.	A	G	.	PASS	ADP=54;WT=0;HET=0;HOM=3;NC=0	GT:GQ:SDP:DP:RD:AD:FREQ:PVAL:RBQ:ABQ:RDF:RDR:ADF:ADR	1/1:255:45:45:0:45:100%:9.6314E-27:0:36:0:0:19:26	1/1:255:53:53:0:53:100%:1.5943E-31:0:36:0:0:23:30	1/1:255:65:65:0:65:100%:1.0519E-38:0:35:0:0:21:44
chrII.fa	624493	.	C	T	.	PASS	ADP=47;WT=0;HET=0;HOM=3;NC=0	GT:GQ:SDP:DP:RD:AD:FREQ:PVAL:RBQ:ABQ:RDF:RDR:ADF:ADR	1/1:200:35:35:0:35:100%:8.9137E-21:0:36:0:0:20:15	1/1:255:50:50:0:50:100%:9.9117E-30:0:37:0:0:23:27	1/1:255:57:57:0:57:100%:6.4572E-34:0:35:0:0:32:25
chrII.fa	624540	.	A	T	.	PASS	ADP=47;WT=0;HET=0;HOM=3;NC=0	GT:GQ:SDP:DP:RD:AD:FREQ:PVAL:RBQ:ABQ:RDF:RDR:ADF:ADR	1/1:224:39:39:0:39:100%:3.6742E-23:0:36:0:0:19:20	1/1:255:57:57:0:57:100%:6.4572E-34:0:35:0:0:26:31	1/1:255:47:47:0:47:100%:6.1512E-28:0:35:0:0:19:28
chrII.fa	624736	.	C	T	.	PASS	ADP=40;WT=0;HET=0;HOM=3;NC=0	GT:GQ:SDP:DP:RD:AD:FREQ:PVAL:RBQ:ABQ:RDF:RDR:ADF:ADR	1/1:129:24:23:0:23:100%:1.2146E-13:0:38:0:0:14:9	1/1:255:47:47:0:47:100%:6.1512E-28:0:38:0:0:26:21	1/1:255:51:51:0:51:100%:2.5024E-30:0:37:0:0:24:27
chrII.fa	624740	.	A	G	.	PASS	ADP=38;WT=0;HET=0;HOM=3;NC=0	GT:GQ:SDP:DP:RD:AD:FREQ:PVAL:RBQ:ABQ:RDF:RDR:ADF:ADR	1/1:129:23:23:0:23:100%:1.2146E-13:0:37:0:0:12:11	1/1:255:45:45:0:45:100%:9.6314E-27:0:37:0:0:25:20	1/1:255:47:47:0:47:100%:6.1512E-28:0:37:0:0:23:24
chrII.fa	624762	.	T	C	.	PASS	ADP=45;WT=0;HET=0;HOM=3;NC=0	GT:GQ:SDP:DP:RD:AD:FREQ:PVAL:RBQ:ABQ:RDF:RDR:ADF:ADR	1/1:170:30:30:0:30:100%:8.4556E-18:0:37:0:0:16:14	1/1:255:52:52:0:52:100%:6.3169E-31:0:36:0:0:30:22	1/1:255:54:54:0:54:100%:4.0229E-32:0:38:0:0:31:23
chrII.fa	624798	.	A	G	.	PASS	ADP=42;WT=0;HET=0;HOM=3;NC=0	GT:GQ:SDP:DP:RD:AD:FREQ:PVAL:RBQ:ABQ:RDF:RDR:ADF:ADR	1/1:188:33:33:0:33:100%:1.3852E-19:0:34:0:0:17:16	1/1:242:42:42:0:42:100%:5.9562E-25:0:35:0:0:24:18	1/1:255:51:51:0:51:100%:2.5024E-30:0:36:0:0:29:22
chrII.fa	624805	.	G	A	.	PASS	ADP=42;WT=0;HET=0;HOM=3;NC=0	GT:GQ:SDP:DP:RD:AD:FREQ:PVAL:RBQ:ABQ:RDF:RDR:ADF:ADR	1/1:170:30:30:0:30:100%:8.4556E-18:0:34:0:0:15:15	1/1:254:44:44:0:44:100%:3.8097E-26:0:32:0:0:24:20	1/1:255:52:52:0:52:100%:6.3169E-31:0:34:0:0:29:23
chrII.fa	624836	.	C	A	.	PASS	ADP=39;WT=0;HET=0;HOM=3;NC=0	GT:GQ:SDP:DP:RD:AD:FREQ:PVAL:RBQ:ABQ:RDF:RDR:ADF:ADR	1/1:176:31:31:0:31:100%:2.1486E-18:0:36:0:0:17:14	1/1:224:39:39:0:39:100%:3.6742E-23:0:37:0:0:22:17	1/1:255:47:47:0:47:100%:6.1512E-28:0:36:0:0:26:21
chrII.fa	625077	.	T	C	.	PASS	ADP=46;WT=0;HET=0;HOM=3;NC=0	GT:GQ:SDP:DP:RD:AD:FREQ:PVAL:RBQ:ABQ:RDF:RDR:ADF:ADR	1/1:182:32:32:0:32:100%:5.4567E-19:0:36:0:0:14:18	1/1:255:49:49:0:49:100%:3.925E-29:0:36:0:0:24:25	1/1:255:59:59:0:59:100%:4.1056E-35:0:37:0:0:33:26
chrII.fa	625150	.	C	G	.	PASS	ADP=53;WT=0;HET=0;HOM=3;NC=0	GT:GQ:SDP:DP:RD:AD:FREQ:PVAL:RBQ:ABQ:RDF:RDR:ADF:ADR	1/1:255:47:46:0:46:100%:2.4343E-27:0:37:0:0:21:25	1/1:255:55:55:0:55:100%:1.0149E-32:0:36:0:0:22:33	1/1:255:60:59:0:59:100%:4.1056E-35:0:37:0:0:31:28
chrII.fa	625203	.	C	A	.	PASS	ADP=48;WT=0;HET=0;HOM=3;NC=0	GT:GQ:SDP:DP:RD:AD:FREQ:PVAL:RBQ:ABQ:RDF:RDR:ADF:ADR	1/1:255:46:46:0:46:100%:2.4343E-27:0:37:0:0:19:27	1/1:254:44:44:0:44:100%:3.8097E-26:0:37:0:0:17:27	1/1:255:56:56:0:56:100%:2.5602E-33:0:36:0:0:23:33
chrII.fa	625210	.	G	A	.	PASS	ADP=43;WT=0;HET=0;HOM=3;NC=0	GT:GQ:SDP:DP:RD:AD:FREQ:PVAL:RBQ:ABQ:RDF:RDR:ADF:ADR	1/1:242:42:42:0:42:100%:5.9562E-25:0:38:0:0:19:23	1/1:218:38:38:0:38:100%:1.4508E-22:0:38:0:0:16:22	1/1:255:52:51:0:51:100%:2.5024E-30:0:37:0:0:24:27
chrII.fa	625234	.	T	G	.	PASS	ADP=47;WT=0;HET=0;HOM=3;NC=0	GT:GQ:SDP:DP:RD:AD:FREQ:PVAL:RBQ:ABQ:RDF:RDR:ADF:ADR	1/1:242:43:42:0:42:100%:5.9562E-25:0:38:0:0:20:22	1/1:212:37:37:0:37:100%:5.7269E-22:0:37:0:0:16:21	1/1:255:64:62:0:62:100%:6.5755E-37:0:37:0:0:27:35
chrII.fa	625298	.	A	G	.	PASS	ADP=51;WT=0;HET=0;HOM=3;NC=0	GT:GQ:SDP:DP:RD:AD:FREQ:PVAL:RBQ:ABQ:RDF:RDR:ADF:ADR	1/1:248:43:43:0:43:100%:1.5066E-25:0:37:0:0:20:23	1/1:255:46:46:0:46:100%:2.4343E-27:0:38:0:0:24:22	1/1:255:66:65:0:65:100%:1.0519E-38:0:37:0:0:33:32
chrII.fa	625597	.	G	A	.	PASS	ADP=56;WT=0;HET=0;HOM=3;NC=0	GT:GQ:SDP:DP:RD:AD:FREQ:PVAL:RBQ:ABQ:RDF:RDR:ADF:ADR	1/1:255:57:57:0:57:100%:6.4572E-34:0:37:0:0:39:18	1/1:255:54:54:0:54:100%:4.0229E-32:0:37:0:0:31:23	1/1:255:59:59:0:59:100%:4.1056E-35:0:36:0:0:25:34
chrII.fa	625628	.	A	C	.	PASS	ADP=60;WT=0;HET=0;HOM=3;NC=0	GT:GQ:SDP:DP:RD:AD:FREQ:PVAL:RBQ:ABQ:RDF:RDR:ADF:ADR	1/1:255:63:62:0:62:100%:6.5755E-37:0:37:0:0:40:22	1/1:255:58:58:0:58:100%:1.6283E-34:0:37:0:0:32:26	1/1:255:64:62:0:62:100%:6.5755E-37:0:38:0:0:28:34
chrII.fa	625690	.	C	A	.	PASS	ADP=63;WT=0;HET=0;HOM=3;NC=0	GT:GQ:SDP:DP:RD:AD:FREQ:PVAL:RBQ:ABQ:RDF:RDR:ADF:ADR	1/1:255:60:60:0:60:100%:1.035E-35:0:38:0:0:27:33	1/1:255:66:66:0:66:100%:2.6498E-39:0:37:0:0:38:28	1/1:255:65:65:0:65:100%:1.0519E-38:0:37:0:0:29:36
chrII.fa	625721	.	C	T	.	PASS	ADP=59;WT=0;HET=0;HOM=3;NC=0	GT:GQ:SDP:DP:RD:AD:FREQ:PVAL:RBQ:ABQ:RDF:RDR:ADF:ADR	1/1:255:58:58:0:58:100%:1.6283E-34:0:38:0:0:28:30	1/1:255:57:57:0:57:100%:6.4572E-34:0:38:0:0:35:22	1/1:255:63:63:0:63:100%:1.657E-37:0:38:0:0:34:29
chrII.fa	625733	.	G	C	.	PASS	ADP=63;WT=0;HET=0;HOM=3;NC=0	GT:GQ:SDP:DP:RD:AD:FREQ:PVAL:RBQ:ABQ:RDF:RDR:ADF:ADR	1/1:255:62:62:0:62:100%:6.5755E-37:0:36:0:0:28:34	1/1:255:67:67:0:67:100%:6.6743E-40:0:37:0:0:41:26	1/1:255:61:60:0:60:100%:1.035E-35:0:37:0:0:31:29
chrII.fa	625761	.	T	C	.	PASS	ADP=62;WT=0;HET=0;HOM=3;NC=0	GT:GQ:SDP:DP:RD:AD:FREQ:PVAL:RBQ:ABQ:RDF:RDR:ADF:ADR	1/1:255:58:58:0:58:100%:1.6283E-34:0:37:0:0:25:33	1/1:255:68:67:0:67:100%:6.6743E-40:0:37:0:0:40:27	1/1:255:62:61:0:61:100%:2.609E-36:0:37:0:0:29:32
chrII.fa	625843	.	T	C	.	PASS	ADP=57;WT=0;HET=0;HOM=3;NC=0	GT:GQ:SDP:DP:RD:AD:FREQ:PVAL:RBQ:ABQ:RDF:RDR:ADF:ADR	1/1:255:59:59:0:59:100%:4.1056E-35:0:38:0:0:25:34	1/1:255:55:54:0:54:100%:4.0229E-32:0:37:0:0:27:27	1/1:255:60:60:0:60:100%:1.035E-35:0:38:0:0:35:25
chrII.fa	625876	.	T	C	.	PASS	ADP=61;WT=0;HET=0;HOM=3;NC=0	GT:GQ:SDP:DP:RD:AD:FREQ:PVAL:RBQ:ABQ:RDF:RDR:ADF:ADR	1/1:255:51:51:0:51:100%:2.5024E-30:0:37:0:0:24:27	1/1:255:59:59:0:59:100%:4.1056E-35:0:36:0:0:26:33	1/1:255:73:73:0:73:100%:1.7006E-43:0:37:0:0:43:30
chrII.fa	626092	.	A	G	.	PASS	ADP=66;WT=0;HET=0;HOM=3;NC=0	GT:GQ:SDP:DP:RD:AD:FREQ:PVAL:RBQ:ABQ:RDF:RDR:ADF:ADR	1/1:255:53:53:0:53:100%:1.5943E-31:0:37:0:0:30:23	1/1:255:63:62:0:62:100%:6.5755E-37:0:35:0:0:35:27	1/1:255:84:83:0:83:100%:1.729E-49:0:36:0:0:35:48
chrII.fa	626278	.	C	T	.	PASS	ADP=59;WT=0;HET=0;HOM=3;NC=0	GT:GQ:SDP:DP:RD:AD:FREQ:PVAL:RBQ:ABQ:RDF:RDR:ADF:ADR	1/1:255:51:51:0:51:100%:2.5024E-30:0:37:0:0:22:29	1/1:255:63:63:0:63:100%:1.657E-37:0:37:0:0:28:35	1/1:255:66:65:0:65:100%:1.0519E-38:0:36:0:0:27:38
chrII.fa	626455	.	G	A	.	PASS	ADP=60;WT=0;HET=0;HOM=3;NC=0	GT:GQ:SDP:DP:RD:AD:FREQ:PVAL:RBQ:ABQ:RDF:RDR:ADF:ADR	1/1:255:54:54:0:54:100%:4.0229E-32:0:37:0:0:30:24	1/1:255:62:61:0:61:100%:2.609E-36:0:37:0:0:25:36	1/1:255:67:66:0:66:100%:2.6498E-39:0:37:0:0:39:27
chrII.fa	626470	.	C	T	.	PASS	ADP=58;WT=0;HET=0;HOM=3;NC=0	GT:GQ:SDP:DP:RD:AD:FREQ:PVAL:RBQ:ABQ:RDF:RDR:ADF:ADR	1/1:255:47:47:0:47:100%:6.1512E-28:0:37:0:0:25:22	1/1:255:61:60:0:60:100%:1.035E-35:0:36:0:0:27:33	1/1:255:68:68:0:68:100%:1.6809E-40:0:37:0:0:39:29
chrII.fa	626608	.	T	C	.	PASS	ADP=49;WT=0;HET=0;HOM=3;NC=0	GT:GQ:SDP:DP:RD:AD:FREQ:PVAL:RBQ:ABQ:RDF:RDR:ADF:ADR	1/1:224:39:39:0:39:100%:3.6742E-23:0:38:0:0:14:25	1/1:255:56:56:0:56:100%:2.5602E-33:0:37:0:0:26:30	1/1:255:54:53:0:53:100%:1.5943E-31:0:37:0:0:23:30
chrII.fa	626629	.	C	A	.	PASS	ADP=48;WT=0;HET=0;HOM=3;NC=0	GT:GQ:SDP:DP:RD:AD:FREQ:PVAL:RBQ:ABQ:RDF:RDR:ADF:ADR	1/1:218:38:38:0:38:100%:1.4508E-22:0:38:0:0:11:27	1/1:255:56:56:0:56:100%:2.5602E-33:0:37:0:0:30:26	1/1:255:52:52:0:52:100%:6.3169E-31:0:38:0:0:19:33
chrII.fa	626656	.	G	A	.	PASS	ADP=52;WT=0;HET=0;HOM=3;NC=0	GT:GQ:SDP:DP:RD:AD:FREQ:PVAL:RBQ:ABQ:RDF:RDR:ADF:ADR	1/1:248:43:43:0:43:100%:1.5066E-25:0:37:0:0:17:26	1/1:255:52:52:0:52:100%:6.3169E-31:0:37:0:0:29:23	1/1:255:62:62:0:62:100%:6.5755E-37:0:38:0:0:32:30
chrII.fa	626680	.	A	T	.	PASS	ADP=58;WT=0;HET=0;HOM=3;NC=0	GT:GQ:SDP:DP:RD:AD:FREQ:PVAL:RBQ:ABQ:RDF:RDR:ADF:ADR	1/1:255:49:49:0:49:100%:3.925E-29:0:38:0:0:23:26	1/1:255:54:54:1:53:98.15%:2.2126E-30:41:37:1:0:32:21	1/1:255:74:73:0:73:100%:1.7006E-43:0:37:0:0:36:37
chrII.fa	627001	.	T	A	.	PASS	ADP=62;WT=0;HET=0;HOM=3;NC=0	GT:GQ:SDP:DP:RD:AD:FREQ:PVAL:RBQ:ABQ:RDF:RDR:ADF:ADR	1/1:255:51:51:0:51:100%:2.5024E-30:0:38:0:0:22:29	1/1:255:55:55:0:55:100%:1.0149E-32:0:37:0:0:28:27	1/1:255:82:82:0:82:100%:6.8742E-49:0:37:0:0:43:39
chrII.fa	627055	.	A	T	.	PASS	ADP=67;WT=0;HET=0;HOM=3;NC=0	GT:GQ:SDP:DP:RD:AD:FREQ:PVAL:RBQ:ABQ:RDF:RDR:ADF:ADR	1/1:255:60:60:0:60:100%:1.035E-35:0:36:0:0:30:30	1/1:255:63:63:0:63:100%:1.657E-37:0:36:0:0:37:26	1/1:255:78:78:0:78:100%:1.7165E-46:0:36:0:0:39:39
chrII.fa	628267	.	T	C	.	PASS	ADP=41;WT=0;HET=0;HOM=3;NC=0	GT:GQ:SDP:DP:RD:AD:FREQ:PVAL:RBQ:ABQ:RDF:RDR:ADF:ADR	1/1:194:34:34:0:34:100%:3.5146E-20:0:36:0:0:11:23	1/1:255:49:47:0:47:100%:6.1512E-28:0:36:0:0:15:32	1/1:242:42:42:0:42:100%:5.9562E-25:0:37:0:0:14:28
chrII.fa	628269	.	T	C	.	PASS	ADP=41;WT=0;HET=0;HOM=3;NC=0	GT:GQ:SDP:DP:RD:AD:FREQ:PVAL:RBQ:ABQ:RDF:RDR:ADF:ADR	1/1:194:34:34:0:34:100%:3.5146E-20:0:37:0:0:12:22	1/1:255:48:47:0:47:100%:6.1512E-28:0:35:0:0:15:32	1/1:231:44:43:1:42:97.67%:6.6289E-24:40:36:0:1:14:28
chrII.fa	628345	.	T	C	.	PASS	ADP=39;WT=0;HET=0;HOM=3;NC=0	GT:GQ:SDP:DP:RD:AD:FREQ:PVAL:RBQ:ABQ:RDF:RDR:ADF:ADR	1/1:146:26:26:0:26:100%:2.0165E-15:0:37:0:0:5:21	1/1:255:45:45:0:45:100%:9.6314E-27:0:35:0:0:22:23	1/1:249:46:46:1:45:97.83%:1.1441E-25:41:36:0:1:9:36
chrII.fa	628674	.	T	C	.	PASS	ADP=37;WT=0;HET=0;HOM=3;NC=0	GT:GQ:SDP:DP:RD:AD:FREQ:PVAL:RBQ:ABQ:RDF:RDR:ADF:ADR	1/1:206:36:36:0:36:100%:2.2598E-21:0:34:0:0:16:20	1/1:220:41:41:1:40:97.56%:9.8874E-23:40:35:1:0:17:23	1/1:200:35:35:0:35:100%:8.9137E-21:0:35:0:0:14:21
chrII.fa	628807	.	T	C	.	PASS	ADP=26;WT=0;HET=0;HOM=3;NC=0	GT:GQ:SDP:DP:RD:AD:FREQ:PVAL:RBQ:ABQ:RDF:RDR:ADF:ADR	1/1:123:22:22:0:22:100%:4.7526E-13:0:37:0:0:7:15	1/1:155:30:30:1:29:96.67%:2.6212E-16:35:35:0:1:10:19	1/1:152:27:27:0:27:100%:5.1363E-16:0:35:0:0:3:24
chrII.fa	628943	.	C	G	.	PASS	ADP=25;WT=0;HET=0;HOM=3;NC=0	GT:GQ:SDP:DP:RD:AD:FREQ:PVAL:RBQ:ABQ:RDF:RDR:ADF:ADR	1/1:123:22:22:0:22:100%:4.7526E-13:0:36:0:0:11:11	1/1:123:22:22:0:22:100%:4.7526E-13:0:36:0:0:13:9	1/1:182:32:32:0:32:100%:5.4567E-19:0:36:0:0:26:6
chrII.fa	629013	.	G	A	.	PASS	ADP=29;WT=0;HET=0;HOM=3;NC=0	GT:GQ:SDP:DP:RD:AD:FREQ:PVAL:RBQ:ABQ:RDF:RDR:ADF:ADR	1/1:117:21:21:0:21:100%:1.8578E-12:0:35:0:0:15:6	1/1:158:28:28:0:28:100%:1.3074E-16:0:37:0:0:23:5	1/1:224:39:39:0:39:100%:3.6742E-23:0:35:0:0:31:8
chrII.fa	629133	.	A	G	.	PASS	ADP=29;WT=0;HET=0;HOM=3;NC=0	GT:GQ:SDP:DP:RD:AD:FREQ:PVAL:RBQ:ABQ:RDF:RDR:ADF:ADR	1/1:99:18:18:0:18:100%:1.1019E-10:0:35:0:0:13:5	1/1:123:22:22:0:22:100%:4.7526E-13:0:37:0:0:14:8	1/1:255:50:48:0:48:100%:1.554E-28:0:34:0:0:29:19
chrII.fa	629145	.	A	G	.	PASS	ADP=32;WT=0;HET=0;HOM=3;NC=0	GT:GQ:SDP:DP:RD:AD:FREQ:PVAL:RBQ:ABQ:RDF:RDR:ADF:ADR	1/1:111:20:20:0:20:100%:7.2544E-12:0:36:0:0:14:6	1/1:158:28:28:0:28:100%:1.3074E-16:0:35:0:0:17:11	1/1:255:49:49:0:49:100%:3.925E-29:0:36:0:0:28:21
chrII.fa	629259	.	G	A	.	PASS	ADP=61;WT=0;HET=0;HOM=3;NC=0	GT:GQ:SDP:DP:RD:AD:FREQ:PVAL:RBQ:ABQ:RDF:RDR:ADF:ADR	1/1:254:44:44:0:44:100%:3.8097E-26:0:39:0:0:23:21	1/1:255:61:60:1:59:98.33%:6.3137E-34:39:37:0:1:38:21	1/1:255:80:79:0:79:100%:4.3185E-47:0:38:0:0:46:33
chrII.fa	629636	.	C	T	.	PASS	ADP=50;WT=0;HET=0;HOM=3;NC=0	GT:GQ:SDP:DP:RD:AD:FREQ:PVAL:RBQ:ABQ:RDF:RDR:ADF:ADR	1/1:212:37:37:0:37:100%:5.7269E-22:0:38:0:0:18:19	1/1:255:55:54:0:54:100%:4.0229E-32:0:37:0:0:33:21	1/1:255:61:61:0:61:100%:2.609E-36:0:38:0:0:44:17
chrII.fa	629641	.	G	A	.	PASS	ADP=50;WT=0;HET=0;HOM=3;NC=0	GT:GQ:SDP:DP:RD:AD:FREQ:PVAL:RBQ:ABQ:RDF:RDR:ADF:ADR	1/1:212:37:37:0:37:100%:5.7269E-22:0:38:0:0:18:19	1/1:255:51:51:0:51:100%:2.5024E-30:0:35:0:0:29:22	1/1:255:63:63:0:63:100%:1.657E-37:0:37:0:0:47:16
chrII.fa	629782	.	T	C	.	PASS	ADP=61;WT=0;HET=0;HOM=3;NC=0	GT:GQ:SDP:DP:RD:AD:FREQ:PVAL:RBQ:ABQ:RDF:RDR:ADF:ADR	1/1:255:47:47:0:47:100%:6.1512E-28:0:37:0:0:33:14	1/1:255:59:59:0:59:100%:4.1056E-35:0:37:0:0:26:33	1/1:255:78:77:0:77:100%:6.8219E-46:0:37:0:0:42:35
chrII.fa	630052	.	C	T	.	PASS	ADP=58;WT=0;HET=0;HOM=3;NC=0	GT:GQ:SDP:DP:RD:AD:FREQ:PVAL:RBQ:ABQ:RDF:RDR:ADF:ADR	1/1:255:58:56:0:56:100%:2.5602E-33:0:35:0:0:27:29	1/1:248:44:43:0:43:100%:1.5066E-25:0:35:0:0:18:25	1/1:255:78:76:0:76:100%:2.711E-45:0:35:0:0:27:49
chrII.fa	630091	.	T	C	.	PASS	ADP=59;WT=0;HET=0;HOM=3;NC=0	GT:GQ:SDP:DP:RD:AD:FREQ:PVAL:RBQ:ABQ:RDF:RDR:ADF:ADR	1/1:255:54:54:0:54:100%:4.0229E-32:0:36:0:0:26:28	1/1:255:54:54:0:54:100%:4.0229E-32:0:35:0:0:25:29	1/1:255:69:69:0:69:100%:4.233E-41:0:36:0:0:31:38
chrII.fa	630094	.	A	G	.	PASS	ADP=57;WT=0;HET=0;HOM=3;NC=0	GT:GQ:SDP:DP:RD:AD:FREQ:PVAL:RBQ:ABQ:RDF:RDR:ADF:ADR	1/1:255:52:52:0:52:100%:6.3169E-31:0:35:0:0:23:29	1/1:255:55:55:0:55:100%:1.0149E-32:0:35:0:0:24:31	1/1:255:66:66:0:66:100%:2.6498E-39:0:36:0:0:29:37
chrII.fa	630671	.	T	A	.	PASS	ADP=59;WT=0;HET=0;HOM=3;NC=0	GT:GQ:SDP:DP:RD:AD:FREQ:PVAL:RBQ:ABQ:RDF:RDR:ADF:ADR	1/1:255:50:50:0:50:100%:9.9117E-30:0:37:0:0:25:25	1/1:255:50:50:0:50:100%:9.9117E-30:0:37:0:0:24:26	1/1:255:78:77:0:77:100%:6.8219E-46:0:37:0:0:37:40
chrII.fa	630784	.	C	T	.	PASS	ADP=63;WT=0;HET=0;HOM=3;NC=0	GT:GQ:SDP:DP:RD:AD:FREQ:PVAL:RBQ:ABQ:RDF:RDR:ADF:ADR	1/1:255:51:50:0:50:100%:9.9117E-30:0:38:0:0:23:27	1/1:255:59:58:0:58:100%:1.6283E-34:0:37:0:0:34:24	1/1:255:82:81:0:81:100%:2.7329E-48:0:36:0:0:42:39
chrII.fa	630833	.	C	T	.	PASS	ADP=66;WT=0;HET=0;HOM=3;NC=0	GT:GQ:SDP:DP:RD:AD:FREQ:PVAL:RBQ:ABQ:RDF:RDR:ADF:ADR	1/1:255:55:55:0:54:98.18%:4.0229E-32:0:37:0:0:28:26	1/1:255:67:64:1:63:98.44%:2.7139E-36:39:37:1:0:34:29	1/1:255:81:80:0:80:100%:1.0864E-47:0:38:0:0:45:35
chrII.fa	631243	.	C	T	.	PASS	ADP=56;WT=0;HET=0;HOM=3;NC=0	GT:GQ:SDP:DP:RD:AD:FREQ:PVAL:RBQ:ABQ:RDF:RDR:ADF:ADR	1/1:230:40:40:0:40:100%:9.3017E-24:0:38:0:0:14:26	1/1:255:53:52:0:52:100%:6.3169E-31:0:36:0:0:31:21	1/1:255:76:76:0:76:100%:2.711E-45:0:37:0:0:42:34
chrII.fa	631321	.	T	C	.	PASS	ADP=51;WT=0;HET=0;HOM=3;NC=0	GT:GQ:SDP:DP:RD:AD:FREQ:PVAL:RBQ:ABQ:RDF:RDR:ADF:ADR	1/1:212:37:37:0:37:100%:5.7269E-22:0:38:0:0:16:21	1/1:255:48:48:0:48:100%:1.554E-28:0:39:0:0:26:22	1/1:255:70:70:0:70:100%:1.0659E-41:0:37:0:0:30:40
chrII.fa	631353	.	G	A	.	PASS	ADP=52;WT=0;HET=0;HOM=3;NC=0	GT:GQ:SDP:DP:RD:AD:FREQ:PVAL:RBQ:ABQ:RDF:RDR:ADF:ADR	1/1:224:40:39:0:39:100%:3.6742E-23:0:35:0:0:16:23	1/1:255:58:58:0:58:100%:1.6283E-34:0:36:0:0:29:29	1/1:255:61:61:0:61:100%:2.609E-36:0:36:0:0:23:38
chrII.fa	631572	.	A	T	.	PASS	ADP=43;WT=0;HET=0;HOM=3;NC=0	GT:GQ:SDP:DP:RD:AD:FREQ:PVAL:RBQ:ABQ:RDF:RDR:ADF:ADR	1/1:152:27:27:0:27:100%:5.1363E-16:0:37:0:0:15:12	1/1:237:44:44:1:43:97.73%:1.7144E-24:40:37:1:0:20:23	1/1:255:59:59:0:59:100%:4.1056E-35:0:37:0:0:27:32
chrII.fa	631668	.	T	C	.	PASS	ADP=48;WT=0;HET=0;HOM=3;NC=0	GT:GQ:SDP:DP:RD:AD:FREQ:PVAL:RBQ:ABQ:RDF:RDR:ADF:ADR	1/1:194:34:34:0:34:100%:3.5146E-20:0:39:0:0:25:9	1/1:243:45:45:1:44:97.78%:4.4304E-25:37:37:0:1:23:21	1/1:255:66:66:0:66:100%:2.6498E-39:0:38:0:0:40:26
chrII.fa	631864	.	T	C	.	PASS	ADP=48;WT=0;HET=0;HOM=3;NC=0	GT:GQ:SDP:DP:RD:AD:FREQ:PVAL:RBQ:ABQ:RDF:RDR:ADF:ADR	1/1:248:44:43:0:43:100%:1.5066E-25:0:37:0:0:17:26	1/1:242:44:42:0:42:100%:5.9562E-25:0:37:0:0:18:24	1/1:255:60:60:0:60:100%:1.035E-35:0:37:0:0:22:38
chrII.fa	631870	.	A	G	.	PASS	ADP=47;WT=0;HET=0;HOM=3;NC=0	GT:GQ:SDP:DP:RD:AD:FREQ:PVAL:RBQ:ABQ:RDF:RDR:ADF:ADR	1/1:224:39:39:0:39:100%:3.6742E-23:0:39:0:0:14:25	1/1:254:45:44:0:44:100%:3.8097E-26:0:37:0:0:18:26	1/1:255:59:59:0:59:100%:4.1056E-35:0:38:0:0:18:41
chrII.fa	632170	.	G	A	.	PASS	ADP=34;WT=0;HET=0;HOM=3;NC=0	GT:GQ:SDP:DP:RD:AD:FREQ:PVAL:RBQ:ABQ:RDF:RDR:ADF:ADR	1/1:176:31:31:0:31:100%:2.1486E-18:0:37:0:0:19:12	1/1:164:29:29:0:29:100%:3.3259E-17:0:39:0:0:20:9	1/1:254:44:44:0:44:100%:3.8097E-26:0:36:0:0:28:16
chrII.fa	633957	.	G	A	.	PASS	ADP=65;WT=0;HET=0;HOM=3;NC=0	GT:GQ:SDP:DP:RD:AD:FREQ:PVAL:RBQ:ABQ:RDF:RDR:ADF:ADR	1/1:255:52:52:0:52:100%:6.3169E-31:0:37:0:0:27:25	1/1:255:65:64:0:64:100%:4.1752E-38:0:36:0:0:35:29	1/1:255:83:81:0:81:100%:2.7329E-48:0:37:0:0:41:40
chrII.fa	633960	.	C	T	.	PASS	ADP=65;WT=0;HET=0;HOM=3;NC=0	GT:GQ:SDP:DP:RD:AD:FREQ:PVAL:RBQ:ABQ:RDF:RDR:ADF:ADR	1/1:255:53:52:0:52:100%:6.3169E-31:0:37:0:0:25:27	1/1:255:63:62:0:62:100%:6.5755E-37:0:37:0:0:32:30	1/1:255:82:81:0:81:100%:2.7329E-48:0:37:0:0:41:40
chrII.fa	634225	.	C	T	.	PASS	ADP=61;WT=0;HET=0;HOM=3;NC=0	GT:GQ:SDP:DP:RD:AD:FREQ:PVAL:RBQ:ABQ:RDF:RDR:ADF:ADR	1/1:230:41:40:0:40:100%:9.3017E-24:0:36:0:0:14:26	1/1:255:60:60:0:60:100%:1.035E-35:0:37:0:0:22:38	1/1:255:84:84:0:84:100%:4.3483E-50:0:36:0:0:38:46
chrII.fa	634599	.	G	A	.	PASS	ADP=49;WT=0;HET=0;HOM=3;NC=0	GT:GQ:SDP:DP:RD:AD:FREQ:PVAL:RBQ:ABQ:RDF:RDR:ADF:ADR	1/1:255:45:45:0:45:100%:9.6314E-27:0:37:0:0:20:25	1/1:255:48:48:1:47:97.92%:7.6145E-27:41:36:0:1:19:28	1/1:255:56:56:0:56:100%:2.5602E-33:0:37:0:0:23:33
chrII.fa	635127	.	G	A	.	PASS	ADP=53;WT=0;HET=0;HOM=3;NC=0	GT:GQ:SDP:DP:RD:AD:FREQ:PVAL:RBQ:ABQ:RDF:RDR:ADF:ADR	1/1:230:41:41:0:40:97.56%:9.3017E-24:0:34:0:0:21:19	1/1:255:68:67:1:66:98.51%:4.5385E-38:39:33:1:0:35:31	1/1:255:51:51:0:51:100%:2.5024E-30:0:35:0:0:24:27
chrII.fa	635445	.	A	G	.	PASS	ADP=52;WT=0;HET=0;HOM=3;NC=0	GT:GQ:SDP:DP:RD:AD:FREQ:PVAL:RBQ:ABQ:RDF:RDR:ADF:ADR	1/1:230:40:40:0:40:100%:9.3017E-24:0:35:0:0:12:28	1/1:255:50:50:1:49:98%:5.0549E-28:34:36:1:0:23:26	1/1:255:67:67:0:67:100%:6.6743E-40:0:35:0:0:28:39
chrII.fa	635478	.	C	T	.	PASS	ADP=61;WT=0;HET=0;HOM=3;NC=0	GT:GQ:SDP:DP:RD:AD:FREQ:PVAL:RBQ:ABQ:RDF:RDR:ADF:ADR	1/1:255:49:48:0:48:100%:1.554E-28:0:36:0:0:19:29	1/1:255:64:63:1:62:98.41%:1.0605E-35:35:35:1:0:17:45	1/1:255:73:73:0:73:100%:1.7006E-43:0:36:0:0:30:43
chrII.fa	635928	.	C	A	.	PASS	ADP=51;WT=0;HET=0;HOM=3;NC=0	GT:GQ:SDP:DP:RD:AD:FREQ:PVAL:RBQ:ABQ:RDF:RDR:ADF:ADR	1/1:255:53:53:0:53:100%:1.5943E-31:0:36:0:0:31:22	1/1:242:42:42:0:42:100%:5.9562E-25:0:35:0:0:14:28	1/1:255:61:60:0:60:100%:1.035E-35:0:35:0:0:29:31
chrII.fa	635959	.	G	T	.	PASS	ADP=57;WT=0;HET=0;HOM=3;NC=0	GT:GQ:SDP:DP:RD:AD:FREQ:PVAL:RBQ:ABQ:RDF:RDR:ADF:ADR	1/1:255:55:55:0:55:100%:1.0149E-32:0:36:0:0:31:24	1/1:255:45:45:0:45:100%:9.6314E-27:0:37:0:0:15:30	1/1:255:74:73:0:73:100%:1.7006E-43:0:37:0:0:33:40
chrII.fa	636168	.	C	T	.	PASS	ADP=62;WT=0;HET=0;HOM=3;NC=0	GT:GQ:SDP:DP:RD:AD:FREQ:PVAL:RBQ:ABQ:RDF:RDR:ADF:ADR	1/1:255:62:62:0:62:100%:6.5755E-37:0:36:0:0:32:30	1/1:255:58:57:1:56:98.25%:3.7452E-32:41:35:1:0:34:22	1/1:255:69:69:0:69:100%:4.233E-41:0:36:0:0:39:30
chrII.fa	636267	.	C	T	.	PASS	ADP=68;WT=0;HET=0;HOM=3;NC=0	GT:GQ:SDP:DP:RD:AD:FREQ:PVAL:RBQ:ABQ:RDF:RDR:ADF:ADR	1/1:255:52:52:0:52:100%:6.3169E-31:0:36:0:0:22:30	1/1:255:70:70:0:70:100%:1.0659E-41:0:36:0:0:36:34	1/1:255:82:82:0:82:100%:6.8742E-49:0:36:0:0:45:37
chrII.fa	636372	.	T	C	.	PASS	ADP=66;WT=0;HET=0;HOM=3;NC=0	GT:GQ:SDP:DP:RD:AD:FREQ:PVAL:RBQ:ABQ:RDF:RDR:ADF:ADR	1/1:255:55:55:0:55:100%:1.0149E-32:0:39:0:0:26:29	1/1:255:67:67:1:66:98.51%:4.5385E-38:41:37:0:1:33:33	1/1:255:78:78:0:78:100%:1.7165E-46:0:37:0:0:36:42
chrII.fa	636537	.	A	G	.	PASS	ADP=62;WT=0;HET=0;HOM=3;NC=0	GT:GQ:SDP:DP:RD:AD:FREQ:PVAL:RBQ:ABQ:RDF:RDR:ADF:ADR	1/1:255:47:46:0:46:100%:2.4343E-27:0:36:0:0:23:23	1/1:255:58:58:0:58:100%:1.6283E-34:0:37:0:0:23:35	1/1:255:84:84:0:84:100%:4.3483E-50:0:38:0:0:28:56
chrII.fa	636709	.	C	G	.	PASS	ADP=60;WT=0;HET=0;HOM=3;NC=0	GT:GQ:SDP:DP:RD:AD:FREQ:PVAL:RBQ:ABQ:RDF:RDR:ADF:ADR	1/1:255:48:47:0:47:100%:6.1512E-28:0:37:0:0:22:25	1/1:255:68:68:0:68:100%:1.6809E-40:0:38:0:0:37:31	1/1:255:66:65:0:65:100%:1.0519E-38:0:37:0:0:37:28
chrII.fa	636994	.	T	C	.	PASS	ADP=44;WT=0;HET=0;HOM=3;NC=0	GT:GQ:SDP:DP:RD:AD:FREQ:PVAL:RBQ:ABQ:RDF:RDR:ADF:ADR	1/1:206:36:36:0:36:100%:2.2598E-21:0:37:0:0:24:12	1/1:200:36:35:0:35:100%:8.9137E-21:0:38:0:0:21:14	1/1:255:62:62:0:62:100%:6.5755E-37:0:38:0:0:31:31
chrII.fa	637041	.	C	T	.	PASS	ADP=47;WT=0;HET=0;HOM=3;NC=0	GT:GQ:SDP:DP:RD:AD:FREQ:PVAL:RBQ:ABQ:RDF:RDR:ADF:ADR	1/1:200:35:35:0:35:100%:8.9137E-21:0:37:0:0:18:17	1/1:255:49:49:0:49:100%:3.925E-29:0:37:0:0:23:26	1/1:255:59:59:0:59:100%:4.1056E-35:0:37:0:0:27:32
chrII.fa	637063	.	T	A	.	PASS	ADP=53;WT=0;HET=0;HOM=3;NC=0	GT:GQ:SDP:DP:RD:AD:FREQ:PVAL:RBQ:ABQ:RDF:RDR:ADF:ADR	1/1:230:43:40:0:40:100%:9.3017E-24:0:38:0:0:22:18	1/1:255:58:58:0:58:100%:1.6283E-34:0:37:0:0:24:34	1/1:255:62:61:0:61:100%:2.609E-36:0:37:0:0:28:33
chrII.fa	637264	.	T	C	.	PASS	ADP=53;WT=0;HET=0;HOM=3;NC=0	GT:GQ:SDP:DP:RD:AD:FREQ:PVAL:RBQ:ABQ:RDF:RDR:ADF:ADR	1/1:218:38:38:0:38:100%:1.4508E-22:0:35:0:0:15:23	1/1:255:60:60:0:60:100%:1.035E-35:0:36:0:0:35:25	1/1:255:62:62:0:62:100%:6.5755E-37:0:36:0:0:32:30
chrII.fa	637366	.	T	C	.	PASS	ADP=58;WT=0;HET=0;HOM=3;NC=0	GT:GQ:SDP:DP:RD:AD:FREQ:PVAL:RBQ:ABQ:RDF:RDR:ADF:ADR	1/1:255:45:45:0:45:100%:9.6314E-27:0:36:0:0:25:20	1/1:255:58:58:1:57:98.28%:9.6072E-33:35:38:0:1:29:28	1/1:255:73:73:0:73:100%:1.7006E-43:0:37:0:0:37:36
chrII.fa	637651	.	C	G	.	PASS	ADP=60;WT=0;HET=0;HOM=3;NC=0	GT:GQ:SDP:DP:RD:AD:FREQ:PVAL:RBQ:ABQ:RDF:RDR:ADF:ADR	1/1:255:45:45:0:45:100%:9.6314E-27:0:36:0:0:22:23	1/1:255:66:66:0:66:100%:2.6498E-39:0:37:0:0:30:36	1/1:255:70:70:0:70:100%:1.0659E-41:0:37:0:0:40:30
chrII.fa	637785	.	T	C	.	PASS	ADP=56;WT=0;HET=0;HOM=3;NC=0	GT:GQ:SDP:DP:RD:AD:FREQ:PVAL:RBQ:ABQ:RDF:RDR:ADF:ADR	1/1:254:44:44:0:44:100%:3.8097E-26:0:36:0:0:16:28	1/1:255:47:47:0:47:100%:6.1512E-28:0:38:0:0:19:28	1/1:255:79:78:0:78:100%:1.7165E-46:0:38:0:0:32:46
chrII.fa	637795	.	C	A	.	PASS	ADP=54;WT=0;HET=0;HOM=3;NC=0	GT:GQ:SDP:DP:RD:AD:FREQ:PVAL:RBQ:ABQ:RDF:RDR:ADF:ADR	1/1:242:42:42:0:42:100%:5.9562E-25:0:36:0:0:15:27	1/1:255:50:50:0:50:100%:9.9117E-30:0:37:0:0:19:31	1/1:255:74:72:0:72:100%:6.7558E-43:0:37:0:0:26:46
chrII.fa	637928	.	T	G	.	PASS	ADP=58;WT=0;HET=0;HOM=3;NC=0	GT:GQ:SDP:DP:RD:AD:FREQ:PVAL:RBQ:ABQ:RDF:RDR:ADF:ADR	1/1:255:55:55:0:55:100%:1.0149E-32:0:38:0:0:28:27	1/1:255:51:51:0:51:100%:2.5024E-30:0:37:0:0:30:21	1/1:255:70:70:0:70:100%:1.0659E-41:0:37:0:0:38:32
chrII.fa	637990	.	C	T	.	PASS	ADP=55;WT=0;HET=0;HOM=3;NC=0	GT:GQ:SDP:DP:RD:AD:FREQ:PVAL:RBQ:ABQ:RDF:RDR:ADF:ADR	1/1:218:39:38:0:38:100%:1.4508E-22:0:37:0:0:23:15	1/1:255:52:51:0:51:100%:2.5024E-30:0:37:0:0:26:25	1/1:255:77:76:0:76:100%:2.711E-45:0:37:0:0:39:37
chrII.fa	638086	.	A	G	.	PASS	ADP=52;WT=0;HET=0;HOM=3;NC=0	GT:GQ:SDP:DP:RD:AD:FREQ:PVAL:RBQ:ABQ:RDF:RDR:ADF:ADR	1/1:255:49:49:0:49:100%:3.925E-29:0:37:0:0:22:27	1/1:255:46:46:0:46:100%:2.4343E-27:0:36:0:0:22:24	1/1:255:61:61:0:61:100%:2.609E-36:0:37:0:0:37:24
chrII.fa	638716	.	A	G	.	PASS	ADP=57;WT=0;HET=0;HOM=3;NC=0	GT:GQ:SDP:DP:RD:AD:FREQ:PVAL:RBQ:ABQ:RDF:RDR:ADF:ADR	1/1:255:53:53:0:53:100%:1.5943E-31:0:36:0:0:30:23	1/1:255:54:54:0:54:100%:4.0229E-32:0:36:0:0:21:33	1/1:255:64:64:0:64:100%:4.1752E-38:0:35:0:0:29:35
chrII.fa	639220	.	C	G	.	PASS	ADP=49;WT=0;HET=0;HOM=3;NC=0	GT:GQ:SDP:DP:RD:AD:FREQ:PVAL:RBQ:ABQ:RDF:RDR:ADF:ADR	1/1:208:40:39:1:38:97.44%:1.4697E-21:30:37:0:1:21:17	1/1:255:50:50:0:50:100%:9.9117E-30:0:36:0:0:26:24	1/1:255:58:58:0:58:100%:1.6283E-34:0:36:0:0:28:30
chrII.fa	639337	.	C	T	.	PASS	ADP=53;WT=0;HET=0;HOM=3;NC=0	GT:GQ:SDP:DP:RD:AD:FREQ:PVAL:RBQ:ABQ:RDF:RDR:ADF:ADR	1/1:255:48:48:0:48:100%:1.554E-28:0:37:0:0:25:23	1/1:224:39:39:0:39:100%:3.6742E-23:0:38:0:0:20:19	1/1:255:73:72:0:72:100%:6.7558E-43:0:37:0:0:38:34
chrII.fa	639427	.	A	G	.	PASS	ADP=60;WT=0;HET=0;HOM=3;NC=0	GT:GQ:SDP:DP:RD:AD:FREQ:PVAL:RBQ:ABQ:RDF:RDR:ADF:ADR	1/1:255:47:47:0:47:100%:6.1512E-28:0:35:0:0:22:25	1/1:255:56:56:0:56:100%:2.5602E-33:0:37:0:0:22:34	1/1:255:77:77:0:77:100%:6.8219E-46:0:38:0:0:29:48
chrII.fa	639700	.	C	T	.	PASS	ADP=66;WT=0;HET=0;HOM=3;NC=0	GT:GQ:SDP:DP:RD:AD:FREQ:PVAL:RBQ:ABQ:RDF:RDR:ADF:ADR	1/1:255:57:57:0:57:100%:6.4572E-34:0:36:0:0:26:31	1/1:255:73:72:0:72:100%:6.7558E-43:0:36:0:0:35:37	1/1:255:69:69:0:69:100%:4.233E-41:0:36:0:0:34:35
chrII.fa	639745	.	G	A	.	PASS	ADP=62;WT=0;HET=0;HOM=3;NC=0	GT:GQ:SDP:DP:RD:AD:FREQ:PVAL:RBQ:ABQ:RDF:RDR:ADF:ADR	1/1:255:53:53:0:53:100%:1.5943E-31:0:37:0:0:30:23	1/1:255:56:56:1:55:98.21%:1.4593E-31:41:38:0:1:30:25	1/1:255:77:77:0:77:100%:6.8219E-46:0:37:0:0:44:33
chrII.fa	639793	.	G	A	.	PASS	ADP=60;WT=0;HET=0;HOM=3;NC=0	GT:GQ:SDP:DP:RD:AD:FREQ:PVAL:RBQ:ABQ:RDF:RDR:ADF:ADR	1/1:248:43:43:0:43:100%:1.5066E-25:0:36:0:0:27:16	1/1:255:65:65:1:64:98.46%:6.9424E-37:41:36:0:1:38:26	1/1:255:73:73:0:73:100%:1.7006E-43:0:35:0:0:43:30
chrII.fa	639832	.	G	A	.	PASS	ADP=54;WT=0;HET=0;HOM=3;NC=0	GT:GQ:SDP:DP:RD:AD:FREQ:PVAL:RBQ:ABQ:RDF:RDR:ADF:ADR	1/1:255:45:45:0:45:100%:9.6314E-27:0:34:0:0:25:20	1/1:255:62:61:0:61:100%:2.609E-36:0:33:0:0:36:25	1/1:255:57:57:0:57:100%:6.4572E-34:0:32:0:0:32:25
chrII.fa	640834	.	T	C	.	PASS	ADP=60;WT=0;HET=0;HOM=3;NC=0	GT:GQ:SDP:DP:RD:AD:FREQ:PVAL:RBQ:ABQ:RDF:RDR:ADF:ADR	1/1:255:51:51:0:51:100%:2.5024E-30:0:36:0:0:23:28	1/1:255:70:70:1:69:98.57%:7.5676E-40:41:37:1:0:34:35	1/1:255:60:60:0:60:100%:1.035E-35:0:37:0:0:31:29
chrII.fa	641071	.	T	G	.	PASS	ADP=55;WT=0;HET=0;HOM=3;NC=0	GT:GQ:SDP:DP:RD:AD:FREQ:PVAL:RBQ:ABQ:RDF:RDR:ADF:ADR	1/1:248:44:43:0:43:100%:1.5066E-25:0:36:0:0:22:21	1/1:255:55:54:0:54:100%:4.0229E-32:0:36:0:0:22:32	1/1:255:69:69:0:69:100%:4.233E-41:0:36:0:0:34:35
chrII.fa	641302	.	C	T	.	PASS	ADP=55;WT=0;HET=0;HOM=3;NC=0	GT:GQ:SDP:DP:RD:AD:FREQ:PVAL:RBQ:ABQ:RDF:RDR:ADF:ADR	1/1:255:47:46:0:46:100%:2.4343E-27:0:34:0:0:26:20	1/1:255:53:53:0:53:100%:1.5943E-31:0:35:0:0:32:21	1/1:255:68:67:0:67:100%:6.6743E-40:0:34:0:0:34:33
chrII.fa	641433	.	A	G	.	PASS	ADP=54;WT=0;HET=0;HOM=3;NC=0	GT:GQ:SDP:DP:RD:AD:FREQ:PVAL:RBQ:ABQ:RDF:RDR:ADF:ADR	1/1:248:43:43:0:43:100%:1.5066E-25:0:37:0:0:23:20	1/1:255:50:50:0:50:100%:9.9117E-30:0:37:0:0:24:26	1/1:255:70:69:0:69:100%:4.233E-41:0:37:0:0:40:29
chrII.fa	641467	.	A	G	.	PASS	ADP=60;WT=0;HET=0;HOM=3;NC=0	GT:GQ:SDP:DP:RD:AD:FREQ:PVAL:RBQ:ABQ:RDF:RDR:ADF:ADR	1/1:255:47:47:0:47:100%:6.1512E-28:0:37:0:0:23:24	1/1:255:54:53:0:53:100%:1.5943E-31:0:37:0:0:30:23	1/1:255:82:82:0:82:100%:6.8742E-49:0:36:0:0:44:38
chrII.fa	641842	.	C	T	.	PASS	ADP=58;WT=0;HET=0;HOM=3;NC=0	GT:GQ:SDP:DP:RD:AD:FREQ:PVAL:RBQ:ABQ:RDF:RDR:ADF:ADR	1/1:255:54:54:0:54:100%:4.0229E-32:0:37:0:0:30:24	1/1:255:54:54:0:54:100%:4.0229E-32:0:36:0:0:26:28	1/1:255:66:66:0:66:100%:2.6498E-39:0:37:0:0:39:27
chrII.fa	642049	.	C	T	.	PASS	ADP=50;WT=0;HET=0;HOM=3;NC=0	GT:GQ:SDP:DP:RD:AD:FREQ:PVAL:RBQ:ABQ:RDF:RDR:ADF:ADR	1/1:248:43:43:0:43:100%:1.5066E-25:0:36:0:0:20:23	1/1:224:39:39:0:39:100%:3.6742E-23:0:37:0:0:15:24	1/1:255:69:68:0:68:100%:1.6809E-40:0:38:0:0:23:45
chrII.fa	642256	.	T	C	.	PASS	ADP=32;WT=0;HET=0;HOM=3;NC=0	GT:GQ:SDP:DP:RD:AD:FREQ:PVAL:RBQ:ABQ:RDF:RDR:ADF:ADR	1/1:135:24:24:0:24:100%:3.101E-14:0:38:0:0:11:13	1/1:182:32:32:0:32:100%:5.4567E-19:0:38:0:0:12:20	1/1:242:42:42:0:42:100%:5.9562E-25:0:38:0:0:22:20
chrII.fa	642483	.	G	A	.	PASS	ADP=44;WT=0;HET=0;HOM=3;NC=0	GT:GQ:SDP:DP:RD:AD:FREQ:PVAL:RBQ:ABQ:RDF:RDR:ADF:ADR	1/1:224:39:39:0:39:100%:3.6742E-23:0:36:0:0:25:14	1/1:255:46:46:0:46:100%:2.4343E-27:0:37:0:0:27:19	1/1:255:48:48:0:48:100%:1.554E-28:0:37:0:0:35:13
chrII.fa	642492	.	A	G	.	PASS	ADP=50;WT=0;HET=0;HOM=3;NC=0	GT:GQ:SDP:DP:RD:AD:FREQ:PVAL:RBQ:ABQ:RDF:RDR:ADF:ADR	1/1:255:47:47:0:47:100%:6.1512E-28:0:37:0:0:29:18	1/1:255:47:47:0:47:100%:6.1512E-28:0:38:0:0:27:20	1/1:255:57:57:0:57:100%:6.4572E-34:0:38:0:0:38:19
chrII.fa	643176	.	G	A	.	PASS	ADP=31;WT=0;HET=0;HOM=3;NC=0	GT:GQ:SDP:DP:RD:AD:FREQ:PVAL:RBQ:ABQ:RDF:RDR:ADF:ADR	1/1:111:20:20:0:20:100%:7.2544E-12:0:37:0:0:0:20	1/1:218:38:38:0:38:100%:1.4508E-22:0:37:0:0:0:38	1/1:206:36:36:0:36:100%:2.2598E-21:0:37:0:0:0:36
chrII.fa	643432	.	G	A	.	PASS	ADP=21;WT=1;HET=0;HOM=2;NC=0	GT:GQ:SDP:DP:RD:AD:FREQ:PVAL:RBQ:ABQ:RDF:RDR:ADF:ADR	./.:.:8	1/1:99:18:18:0:18:100%:1.1019E-10:0:37:0:0:16:2	1/1:218:38:38:0:38:100%:1.4508E-22:0:38:0:0:33:5
chrII.fa	643866	.	A	T	.	PASS	ADP=11;WT=0;HET=0;HOM=2;NC=1	GT:GQ:SDP:DP:RD:AD:FREQ:PVAL:RBQ:ABQ:RDF:RDR:ADF:ADR	./.:.:7	1/1:64:12:12:0:12:100%:3.698E-7:0:40:0:0:8:4	1/1:87:16:16:0:16:100%:1.6637E-9:0:36:0:0:9:7
chrII.fa	643914	.	G	A	.	PASS	ADP=27;WT=0;HET=0;HOM=3;NC=0	GT:GQ:SDP:DP:RD:AD:FREQ:PVAL:RBQ:ABQ:RDF:RDR:ADF:ADR	1/1:117:21:21:0:21:100%:1.8578E-12:0:38:0:0:15:6	1/1:146:26:26:0:26:100%:2.0165E-15:0:39:0:0:18:8	1/1:194:35:34:0:34:100%:3.5146E-20:0:39:0:0:20:14
chrII.fa	643915	.	T	A	.	PASS	ADP=27;WT=0;HET=0;HOM=3;NC=0	GT:GQ:SDP:DP:RD:AD:FREQ:PVAL:RBQ:ABQ:RDF:RDR:ADF:ADR	1/1:117:21:21:0:21:100%:1.8578E-12:0:38:0:0:15:6	1/1:146:26:26:0:26:100%:2.0165E-15:0:38:0:0:18:8	1/1:200:36:35:0:35:100%:8.9137E-21:0:38:0:0:21:14
chrII.fa	643931	.	T	C	.	PASS	ADP=35;WT=0;HET=0;HOM=3;NC=0	GT:GQ:SDP:DP:RD:AD:FREQ:PVAL:RBQ:ABQ:RDF:RDR:ADF:ADR	1/1:135:24:24:0:24:100%:3.101E-14:0:38:0:0:17:7	1/1:176:31:31:0:31:100%:2.1486E-18:0:38:0:0:25:6	1/1:255:51:51:0:51:100%:2.5024E-30:0:37:0:0:31:20
chrII.fa	643991	.	A	C	.	PASS	ADP=40;WT=0;HET=0;HOM=3;NC=0	GT:GQ:SDP:DP:RD:AD:FREQ:PVAL:RBQ:ABQ:RDF:RDR:ADF:ADR	1/1:129:23:23:0:23:100%:1.2146E-13:0:38:0:0:16:7	1/1:255:48:48:0:48:100%:1.554E-28:0:38:0:0:26:22	1/1:255:51:51:0:51:100%:2.5024E-30:0:37:0:0:28:23
chrII.fa	644110	.	G	C	.	PASS	ADP=22;WT=1;HET=0;HOM=2;NC=0	GT:GQ:SDP:DP:RD:AD:FREQ:PVAL:RBQ:ABQ:RDF:RDR:ADF:ADR	./.:.:9	1/1:129:23:23:0:23:100%:1.2146E-13:0:24:0:0:21:2	1/1:206:38:36:0:36:100%:2.2598E-21:0:24:0:0:30:6
chrII.fa	644111	.	T	C	.	PASS	ADP=22;WT=0;HET=0;HOM=3;NC=0	GT:GQ:SDP:DP:RD:AD:FREQ:PVAL:RBQ:ABQ:RDF:RDR:ADF:ADR	1/1:52:11:10:0:10:100%:5.4125E-6:0:24:0:0:8:2	1/1:129:23:23:0:23:100%:1.2146E-13:0:24:0:0:21:2	1/1:200:37:35:0:35:100%:8.9137E-21:0:24:0:0:29:6
chrII.fa	644145	.	G	A	.	PASS	ADP=26;WT=0;HET=0;HOM=3;NC=0	GT:GQ:SDP:DP:RD:AD:FREQ:PVAL:RBQ:ABQ:RDF:RDR:ADF:ADR	1/1:64:12:12:0:12:100%:3.698E-7:0:39:0:0:7:5	1/1:182:32:32:0:32:100%:5.4567E-19:0:38:0:0:13:19	1/1:206:36:36:0:36:100%:2.2598E-21:0:38:0:0:19:17
chrII.fa	644333	.	G	T	.	PASS	ADP=58;WT=0;HET=0;HOM=3;NC=0	GT:GQ:SDP:DP:RD:AD:FREQ:PVAL:RBQ:ABQ:RDF:RDR:ADF:ADR	1/1:248:43:43:0:43:100%:1.5066E-25:0:37:0:0:28:15	1/1:255:57:57:0:57:100%:6.4572E-34:0:38:0:0:31:26	1/1:255:75:75:0:75:100%:1.0773E-44:0:38:0:0:44:31
chrII.fa	644482	.	G	C	.	PASS	ADP=56;WT=0;HET=0;HOM=3;NC=0	GT:GQ:SDP:DP:RD:AD:FREQ:PVAL:RBQ:ABQ:RDF:RDR:ADF:ADR	1/1:254:44:44:0:44:100%:3.8097E-26:0:39:0:0:23:21	1/1:255:57:57:0:57:100%:6.4572E-34:0:37:0:0:31:26	1/1:255:69:69:0:69:100%:4.233E-41:0:38:0:0:39:30
chrII.fa	644529	.	C	T	.	PASS	ADP=62;WT=0;HET=0;HOM=3;NC=0	GT:GQ:SDP:DP:RD:AD:FREQ:PVAL:RBQ:ABQ:RDF:RDR:ADF:ADR	1/1:254:44:44:0:44:100%:3.8097E-26:0:39:0:0:22:22	1/1:255:75:75:0:75:100%:1.0773E-44:0:38:0:0:42:33	1/1:255:68:68:0:68:100%:1.6809E-40:0:39:0:0:42:26
chrII.fa	644646	.	C	T	.	PASS	ADP=67;WT=0;HET=0;HOM=3;NC=0	GT:GQ:SDP:DP:RD:AD:FREQ:PVAL:RBQ:ABQ:RDF:RDR:ADF:ADR	1/1:255:57:57:0:57:100%:6.4572E-34:0:36:0:0:33:24	1/1:255:55:55:0:55:100%:1.0149E-32:0:36:0:0:34:21	1/1:255:89:89:0:89:100%:4.3706E-53:0:35:0:0:42:47
chrII.fa	644790	.	T	C	.	PASS	ADP=62;WT=0;HET=0;HOM=3;NC=0	GT:GQ:SDP:DP:RD:AD:FREQ:PVAL:RBQ:ABQ:RDF:RDR:ADF:ADR	1/1:255:48:48:0:48:100%:1.554E-28:0:36:0:0:24:24	1/1:255:62:62:0:62:100%:6.5755E-37:0:37:0:0:29:33	1/1:255:78:78:0:78:100%:1.7165E-46:0:37:0:0:39:39
chrII.fa	645021	.	C	T	.	PASS	ADP=50;WT=0;HET=0;HOM=3;NC=0	GT:GQ:SDP:DP:RD:AD:FREQ:PVAL:RBQ:ABQ:RDF:RDR:ADF:ADR	1/1:218:39:38:0:38:100%:1.4508E-22:0:37:0:0:19:19	1/1:255:54:54:0:54:100%:4.0229E-32:0:37:0:0:23:31	1/1:255:58:58:0:58:100%:1.6283E-34:0:37:0:0:20:38
chrII.fa	645058	.	C	A	.	PASS	ADP=50;WT=0;HET=0;HOM=3;NC=0	GT:GQ:SDP:DP:RD:AD:FREQ:PVAL:RBQ:ABQ:RDF:RDR:ADF:ADR	1/1:255:45:45:0:45:100%:9.6314E-27:0:37:0:0:15:30	1/1:255:50:50:0:50:100%:9.9117E-30:0:37:0:0:21:29	1/1:255:56:56:0:56:100%:2.5602E-33:0:36:0:0:23:33
chrII.fa	645081	.	T	C	.	PASS	ADP=47;WT=0;HET=0;HOM=3;NC=0	GT:GQ:SDP:DP:RD:AD:FREQ:PVAL:RBQ:ABQ:RDF:RDR:ADF:ADR	1/1:212:38:37:0:37:100%:5.7269E-22:0:37:0:0:16:21	1/1:255:48:47:0:47:100%:6.1512E-28:0:37:0:0:21:26	1/1:255:59:59:0:59:100%:4.1056E-35:0:38:0:0:30:29
chrII.fa	645289	.	G	A	.	PASS	ADP=47;WT=0;HET=0;HOM=3;NC=0	GT:GQ:SDP:DP:RD:AD:FREQ:PVAL:RBQ:ABQ:RDF:RDR:ADF:ADR	1/1:188:33:33:0:33:100%:1.3852E-19:0:38:0:0:18:15	1/1:255:49:49:1:48:97.96%:1.9625E-27:39:38:1:0:28:20	1/1:255:60:60:0:60:100%:1.035E-35:0:38:0:0:35:25
chrII.fa	645341	.	A	G	.	PASS	ADP=42;WT=0;HET=0;HOM=3;NC=0	GT:GQ:SDP:DP:RD:AD:FREQ:PVAL:RBQ:ABQ:RDF:RDR:ADF:ADR	1/1:194:34:34:0:34:100%:3.5146E-20:0:37:0:0:21:13	1/1:206:41:41:2:39:95.12%:2.1258E-21:41:37:2:0:24:15	1/1:255:53:53:0:53:100%:1.5943E-31:0:37:0:0:35:18
chrII.fa	645461	.	C	T	.	PASS	ADP=49;WT=0;HET=0;HOM=3;NC=0	GT:GQ:SDP:DP:RD:AD:FREQ:PVAL:RBQ:ABQ:RDF:RDR:ADF:ADR	1/1:176:32:31:0:31:100%:2.1486E-18:0:37:0:0:18:13	1/1:255:45:45:0:45:100%:9.6314E-27:0:37:0:0:17:28	1/1:255:73:73:0:73:100%:1.7006E-43:0:35:0:0:33:40
chrII.fa	645464	.	T	C	.	PASS	ADP=48;WT=0;HET=0;HOM=3;NC=0	GT:GQ:SDP:DP:RD:AD:FREQ:PVAL:RBQ:ABQ:RDF:RDR:ADF:ADR	1/1:176:32:31:0:31:100%:2.1486E-18:0:36:0:0:18:13	1/1:255:46:45:0:45:100%:9.6314E-27:0:37:0:0:17:28	1/1:255:71:70:0:70:100%:1.0659E-41:0:36:0:0:29:41
chrII.fa	645592	.	C	T	.	PASS	ADP=48;WT=0;HET=0;HOM=3;NC=0	GT:GQ:SDP:DP:RD:AD:FREQ:PVAL:RBQ:ABQ:RDF:RDR:ADF:ADR	1/1:194:34:34:0:34:100%:3.5146E-20:0:39:0:0:16:18	1/1:247:48:48:2:46:95.83%:1.9036E-25:40:37:0:2:25:21	1/1:255:62:62:0:62:100%:6.5755E-37:0:36:0:0:25:37
chrII.fa	645738	.	A	G	.	PASS	ADP=37;WT=0;HET=0;HOM=3;NC=0	GT:GQ:SDP:DP:RD:AD:FREQ:PVAL:RBQ:ABQ:RDF:RDR:ADF:ADR	1/1:135:24:24:0:24:100%:3.101E-14:0:36:0:0:13:11	1/1:255:49:48:0:48:100%:1.554E-28:0:37:0:0:20:28	1/1:236:41:41:0:41:100%:2.3541E-24:0:37:0:0:19:22
chrII.fa	645842	.	C	T	.	PASS	ADP=44;WT=0;HET=0;HOM=3;NC=0	GT:GQ:SDP:DP:RD:AD:FREQ:PVAL:RBQ:ABQ:RDF:RDR:ADF:ADR	1/1:146:27:26:0:26:100%:2.0165E-15:0:37:0:0:7:19	1/1:255:51:50:1:49:98%:5.0549E-28:16:37:1:0:17:32	1/1:255:56:56:0:56:100%:2.5602E-33:0:39:0:0:18:38
chrII.fa	646209	.	C	T	.	PASS	ADP=32;WT=0;HET=0;HOM=3;NC=0	GT:GQ:SDP:DP:RD:AD:FREQ:PVAL:RBQ:ABQ:RDF:RDR:ADF:ADR	1/1:129:23:23:0:23:100%:1.2146E-13:0:39:0:0:20:3	1/1:170:30:30:0:30:100%:8.4556E-18:0:39:0:0:23:7	1/1:254:44:44:0:44:100%:3.8097E-26:0:38:0:0:35:9
chrII.fa	646327	.	C	T	.	PASS	ADP=43;WT=0;HET=0;HOM=3;NC=0	GT:GQ:SDP:DP:RD:AD:FREQ:PVAL:RBQ:ABQ:RDF:RDR:ADF:ADR	1/1:242:43:42:0:42:100%:5.9562E-25:0:37:0:0:31:11	1/1:224:40:39:0:39:100%:3.6742E-23:0:37:0:0:30:9	1/1:255:50:50:0:50:100%:9.9117E-30:0:37:0:0:36:14
chrII.fa	646524	.	G	A	.	PASS	ADP=56;WT=0;HET=0;HOM=3;NC=0	GT:GQ:SDP:DP:RD:AD:FREQ:PVAL:RBQ:ABQ:RDF:RDR:ADF:ADR	1/1:255:48:48:0:48:100%:1.554E-28:0:37:0:0:16:32	1/1:255:56:56:0:56:100%:2.5602E-33:0:37:0:0:27:29	1/1:255:67:66:0:66:100%:2.6498E-39:0:37:0:0:30:36
chrII.fa	646843	.	A	G	.	PASS	ADP=50;WT=0;HET=0;HOM=3;NC=0	GT:GQ:SDP:DP:RD:AD:FREQ:PVAL:RBQ:ABQ:RDF:RDR:ADF:ADR	1/1:188:33:33:0:33:100%:1.3852E-19:0:36:0:0:15:18	1/1:255:59:58:0:58:100%:1.6283E-34:0:36:0:0:36:22	1/1:255:62:61:0:61:100%:2.609E-36:0:36:0:0:28:33
chrII.fa	646863	.	G	A	.	PASS	ADP=55;WT=0;HET=0;HOM=3;NC=0	GT:GQ:SDP:DP:RD:AD:FREQ:PVAL:RBQ:ABQ:RDF:RDR:ADF:ADR	1/1:224:39:39:0:39:100%:3.6742E-23:0:37:0:0:20:19	1/1:255:56:56:0:56:100%:2.5602E-33:0:35:0:0:32:24	1/1:255:71:71:0:71:100%:2.6835E-42:0:38:0:0:37:34
chrII.fa	646935	.	A	T	.	PASS	ADP=54;WT=0;HET=0;HOM=3;NC=0	GT:GQ:SDP:DP:RD:AD:FREQ:PVAL:RBQ:ABQ:RDF:RDR:ADF:ADR	1/1:200:35:35:0:35:100%:8.9137E-21:0:37:0:0:17:18	1/1:255:52:52:0:52:100%:6.3169E-31:0:37:0:0:28:24	1/1:255:75:75:0:75:100%:1.0773E-44:0:37:0:0:43:32
chrII.fa	647284	.	C	T	.	PASS	ADP=65;WT=0;HET=0;HOM=3;NC=0	GT:GQ:SDP:DP:RD:AD:FREQ:PVAL:RBQ:ABQ:RDF:RDR:ADF:ADR	1/1:255:51:51:0:51:100%:2.5024E-30:0:37:0:0:28:23	1/1:255:68:68:0:68:100%:1.6809E-40:0:38:0:0:35:33	1/1:255:77:77:0:77:100%:6.8219E-46:0:38:0:0:38:39
chrII.fa	647496	.	A	C	.	PASS	ADP=56;WT=0;HET=0;HOM=3;NC=0	GT:GQ:SDP:DP:RD:AD:FREQ:PVAL:RBQ:ABQ:RDF:RDR:ADF:ADR	1/1:254:46:44:0:44:100%:3.8097E-26:0:38:0:0:17:27	1/1:255:51:50:0:50:100%:9.9117E-30:0:37:0:0:19:31	1/1:255:76:76:0:76:100%:2.711E-45:0:36:0:0:34:42
chrII.fa	647502	.	G	A	.	PASS	ADP=57;WT=0;HET=0;HOM=3;NC=0	GT:GQ:SDP:DP:RD:AD:FREQ:PVAL:RBQ:ABQ:RDF:RDR:ADF:ADR	1/1:254:44:44:0:44:100%:3.8097E-26:0:38:0:0:17:27	1/1:255:53:52:0:52:100%:6.3169E-31:0:38:0:0:21:31	1/1:255:77:76:0:76:100%:2.711E-45:0:37:0:0:34:42
chrII.fa	647924	.	A	G	.	PASS	ADP=50;WT=0;HET=0;HOM=3;NC=0	GT:GQ:SDP:DP:RD:AD:FREQ:PVAL:RBQ:ABQ:RDF:RDR:ADF:ADR	1/1:224:39:39:0:39:100%:3.6742E-23:0:37:0:0:30:9	1/1:255:49:49:0:49:100%:3.925E-29:0:36:0:0:26:23	1/1:255:64:64:0:64:100%:4.1752E-38:0:36:0:0:36:28
chrII.fa	648554	.	C	T	.	PASS	ADP=58;WT=0;HET=0;HOM=3;NC=0	GT:GQ:SDP:DP:RD:AD:FREQ:PVAL:RBQ:ABQ:RDF:RDR:ADF:ADR	1/1:255:53:52:0:52:100%:6.3169E-31:0:37:0:0:25:27	1/1:255:52:52:1:51:98.08%:3.3479E-29:29:35:1:0:26:25	1/1:255:71:71:0:71:100%:2.6835E-42:0:36:0:0:34:37
chrII.fa	648674	.	C	T	.	PASS	ADP=59;WT=0;HET=0;HOM=3;NC=0	GT:GQ:SDP:DP:RD:AD:FREQ:PVAL:RBQ:ABQ:RDF:RDR:ADF:ADR	1/1:248:43:43:0:43:100%:1.5066E-25:0:38:0:0:19:24	1/1:255:58:58:1:57:98.28%:9.6072E-33:32:36:0:1:32:25	1/1:255:77:77:0:77:100%:6.8219E-46:0:36:0:0:42:35
chrII.fa	649054	.	G	C	.	PASS	ADP=62;WT=0;HET=0;HOM=3;NC=0	GT:GQ:SDP:DP:RD:AD:FREQ:PVAL:RBQ:ABQ:RDF:RDR:ADF:ADR	1/1:242:42:42:0:42:100%:5.9562E-25:0:38:0:0:25:17	1/1:255:55:55:0:55:100%:1.0149E-32:0:38:0:0:29:26	1/1:255:91:91:0:91:100%:2.7621E-54:0:37:0:0:43:48
chrII.fa	649292	.	A	G	.	PASS	ADP=51;WT=0;HET=0;HOM=3;NC=0	GT:GQ:SDP:DP:RD:AD:FREQ:PVAL:RBQ:ABQ:RDF:RDR:ADF:ADR	1/1:255:46:46:0:46:100%:2.4343E-27:0:37:0:0:29:17	1/1:255:52:51:0:51:100%:2.5024E-30:0:37:0:0:28:23	1/1:255:57:57:0:57:100%:6.4572E-34:0:37:0:0:29:28
chrII.fa	649517	.	A	T	.	PASS	ADP=63;WT=0;HET=0;HOM=3;NC=0	GT:GQ:SDP:DP:RD:AD:FREQ:PVAL:RBQ:ABQ:RDF:RDR:ADF:ADR	1/1:255:57:57:0:57:100%:6.4572E-34:0:36:0:0:31:26	1/1:255:66:66:1:65:98.48%:1.7754E-37:34:35:1:0:39:26	1/1:255:67:67:0:67:100%:6.6743E-40:0:36:0:0:40:27
chrII.fa	649588	.	C	A	.	PASS	ADP=55;WT=0;HET=0;HOM=3;NC=0	GT:GQ:SDP:DP:RD:AD:FREQ:PVAL:RBQ:ABQ:RDF:RDR:ADF:ADR	1/1:255:57:57:0:57:100%:6.4572E-34:0:37:0:0:26:31	1/1:255:48:48:0:48:100%:1.554E-28:0:36:0:0:22:26	1/1:255:61:61:0:61:100%:2.609E-36:0:36:0:0:39:22
chrII.fa	649931	.	T	C	.	PASS	ADP=56;WT=0;HET=0;HOM=3;NC=0	GT:GQ:SDP:DP:RD:AD:FREQ:PVAL:RBQ:ABQ:RDF:RDR:ADF:ADR	1/1:255:48:48:0:48:100%:1.554E-28:0:36:0:0:22:26	1/1:255:55:55:2:53:96.36%:1.6199E-29:29:36:1:1:18:35	1/1:255:67:67:0:67:100%:6.6743E-40:0:36:0:0:29:38
chrII.fa	650261	.	C	T	.	PASS	ADP=22;WT=0;HET=2;HOM=1;NC=0	GT:GQ:SDP:DP:RD:AD:FREQ:PVAL:RBQ:ABQ:RDF:RDR:ADF:ADR	1/1:76:14:14:0:14:100%:2.4927E-8:0:37:0:0:7:7	0/1:73:22:21:3:16:76.19%:4.357E-8:33:36:1:2:11:5	0/1:68:32:32:9:17:53.12%:1.4238E-7:38:36:1:8:8:9
chrII.fa	650401	.	A	G	.	PASS	ADP=48;WT=0;HET=0;HOM=3;NC=0	GT:GQ:SDP:DP:RD:AD:FREQ:PVAL:RBQ:ABQ:RDF:RDR:ADF:ADR	1/1:236:41:41:0:41:100%:2.3541E-24:0:37:0:0:30:11	1/1:255:51:51:0:51:100%:2.5024E-30:0:36:0:0:27:24	1/1:255:52:52:0:52:100%:6.3169E-31:0:37:0:0:40:12
chrII.fa	650411	.	A	G	.	PASS	ADP=47;WT=0;HET=0;HOM=3;NC=0	GT:GQ:SDP:DP:RD:AD:FREQ:PVAL:RBQ:ABQ:RDF:RDR:ADF:ADR	1/1:242:42:42:0:42:100%:5.9562E-25:0:36:0:0:29:13	1/1:255:48:47:0:47:100%:6.1512E-28:0:37:0:0:23:24	1/1:255:52:52:0:52:100%:6.3169E-31:0:36:0:0:39:13
chrII.fa	650970	.	T	C	.	PASS	ADP=59;WT=0;HET=0;HOM=3;NC=0	GT:GQ:SDP:DP:RD:AD:FREQ:PVAL:RBQ:ABQ:RDF:RDR:ADF:ADR	1/1:200:35:35:0:35:100%:8.9137E-21:0:36:0:0:18:17	1/1:255:68:67:0:67:100%:6.6743E-40:0:36:0:0:27:40	1/1:255:76:76:0:76:100%:2.711E-45:0:36:0:0:41:35
chrII.fa	651616	.	T	A	.	PASS	ADP=51;WT=0;HET=0;HOM=3;NC=0	GT:GQ:SDP:DP:RD:AD:FREQ:PVAL:RBQ:ABQ:RDF:RDR:ADF:ADR	1/1:255:48:48:0:48:100%:1.554E-28:0:33:0:0:21:27	1/1:255:49:49:0:49:100%:3.925E-29:0:33:0:0:19:30	1/1:255:57:57:0:57:100%:6.4572E-34:0:32:0:0:32:25
chrII.fa	652021	.	C	T	.	PASS	ADP=60;WT=0;HET=0;HOM=3;NC=0	GT:GQ:SDP:DP:RD:AD:FREQ:PVAL:RBQ:ABQ:RDF:RDR:ADF:ADR	1/1:255:56:56:0:56:100%:2.5602E-33:0:35:0:0:19:37	1/1:255:61:61:0:61:100%:2.609E-36:0:35:0:0:30:31	1/1:255:64:63:0:63:100%:1.657E-37:0:35:0:0:29:34
chrII.fa	652362	.	C	T	.	PASS	ADP=57;WT=0;HET=0;HOM=3;NC=0	GT:GQ:SDP:DP:RD:AD:FREQ:PVAL:RBQ:ABQ:RDF:RDR:ADF:ADR	1/1:255:49:49:0:49:100%:3.925E-29:0:37:0:0:30:19	1/1:255:61:61:0:61:100%:2.609E-36:0:36:0:0:28:33	1/1:255:62:62:0:62:100%:6.5755E-37:0:37:0:0:29:33
chrII.fa	652467	.	T	C	.	PASS	ADP=54;WT=0;HET=0;HOM=3;NC=0	GT:GQ:SDP:DP:RD:AD:FREQ:PVAL:RBQ:ABQ:RDF:RDR:ADF:ADR	1/1:255:45:45:0:45:100%:9.6314E-27:0:37:0:0:15:30	1/1:255:50:50:0:50:100%:9.9117E-30:0:37:0:0:20:30	1/1:255:68:68:0:68:100%:1.6809E-40:0:37:0:0:38:30
chrII.fa	652587	.	T	C	.	PASS	ADP=55;WT=0;HET=0;HOM=3;NC=0	GT:GQ:SDP:DP:RD:AD:FREQ:PVAL:RBQ:ABQ:RDF:RDR:ADF:ADR	1/1:255:45:45:0:45:100%:9.6314E-27:0:36:0:0:22:23	1/1:255:59:59:1:58:98.31%:2.4634E-33:41:37:1:0:27:31	1/1:255:62:62:0:62:100%:6.5755E-37:0:37:0:0:33:29
chrII.fa	652686	.	T	C	.	PASS	ADP=61;WT=0;HET=0;HOM=3;NC=0	GT:GQ:SDP:DP:RD:AD:FREQ:PVAL:RBQ:ABQ:RDF:RDR:ADF:ADR	1/1:255:55:55:0:55:100%:1.0149E-32:0:37:0:0:33:22	1/1:255:45:45:0:45:100%:9.6314E-27:0:37:0:0:24:21	1/1:255:84:84:0:84:100%:4.3483E-50:0:36:0:0:38:46
chrII.fa	652830	.	T	C	.	PASS	ADP=50;WT=0;HET=0;HOM=3;NC=0	GT:GQ:SDP:DP:RD:AD:FREQ:PVAL:RBQ:ABQ:RDF:RDR:ADF:ADR	1/1:230:40:40:0:40:100%:9.3017E-24:0:36:0:0:15:25	1/1:243:45:45:1:44:97.78%:4.4304E-25:41:36:0:1:13:31	1/1:255:67:67:0:67:100%:6.6743E-40:0:37:0:0:21:46
chrII.fa	653007	.	G	A	.	PASS	ADP=35;WT=0;HET=0;HOM=3;NC=0	GT:GQ:SDP:DP:RD:AD:FREQ:PVAL:RBQ:ABQ:RDF:RDR:ADF:ADR	1/1:170:30:30:0:30:100%:8.4556E-18:0:33:0:0:18:12	1/1:189:38:38:2:36:94.74%:1.1316E-19:36:34:2:0:17:19	1/1:212:38:37:0:37:100%:5.7269E-22:0:33:0:0:17:20
chrII.fa	653133	.	C	T	.	PASS	ADP=43;WT=0;HET=0;HOM=3;NC=0	GT:GQ:SDP:DP:RD:AD:FREQ:PVAL:RBQ:ABQ:RDF:RDR:ADF:ADR	1/1:170:31:30:0:30:100%:8.4556E-18:0:39:0:0:13:17	1/1:255:49:49:1:48:97.96%:1.9625E-27:35:36:0:1:29:19	1/1:255:52:52:0:52:100%:6.3169E-31:0:38:0:0:28:24
chrII.fa	653275	.	A	G	.	PASS	ADP=39;WT=0;HET=0;HOM=3;NC=0	GT:GQ:SDP:DP:RD:AD:FREQ:PVAL:RBQ:ABQ:RDF:RDR:ADF:ADR	1/1:176:31:31:0:31:100%:2.1486E-18:0:36:0:0:19:12	1/1:248:43:43:0:43:100%:1.5066E-25:0:36:0:0:22:21	1/1:254:44:44:0:44:100%:3.8097E-26:0:35:0:0:24:20
chrII.fa	653427	.	T	C	.	PASS	ADP=52;WT=0;HET=0;HOM=3;NC=0	GT:GQ:SDP:DP:RD:AD:FREQ:PVAL:RBQ:ABQ:RDF:RDR:ADF:ADR	1/1:248:43:43:0:43:100%:1.5066E-25:0:38:0:0:19:24	1/1:255:52:52:0:52:100%:6.3169E-31:0:38:0:0:27:25	1/1:255:63:63:0:63:100%:1.657E-37:0:38:0:0:32:31
chrII.fa	653429	.	G	C	.	PASS	ADP=53;WT=0;HET=0;HOM=3;NC=0	GT:GQ:SDP:DP:RD:AD:FREQ:PVAL:RBQ:ABQ:RDF:RDR:ADF:ADR	1/1:248:43:43:0:43:100%:1.5066E-25:0:38:0:0:19:24	1/1:255:54:52:0:52:100%:6.3169E-31:0:38:0:0:27:25	1/1:255:66:66:0:66:100%:2.6498E-39:0:37:0:0:34:32
chrII.fa	653440	.	C	A	.	PASS	ADP=54;WT=0;HET=0;HOM=3;NC=0	GT:GQ:SDP:DP:RD:AD:FREQ:PVAL:RBQ:ABQ:RDF:RDR:ADF:ADR	1/1:236:41:41:0:41:100%:2.3541E-24:0:37:0:0:20:21	1/1:255:57:57:0:57:100%:6.4572E-34:0:37:0:0:31:26	1/1:255:66:66:0:66:100%:2.6498E-39:0:38:0:0:37:29
chrII.fa	653730	.	A	G	.	PASS	ADP=50;WT=0;HET=0;HOM=3;NC=0	GT:GQ:SDP:DP:RD:AD:FREQ:PVAL:RBQ:ABQ:RDF:RDR:ADF:ADR	1/1:230:40:40:0:40:100%:9.3017E-24:0:38:0:0:22:18	1/1:255:59:59:0:59:100%:4.1056E-35:0:38:0:0:30:29	1/1:255:52:52:0:52:100%:6.3169E-31:0:37:0:0:23:29
chrII.fa	653876	.	G	A	.	PASS	ADP=48;WT=0;HET=0;HOM=3;NC=0	GT:GQ:SDP:DP:RD:AD:FREQ:PVAL:RBQ:ABQ:RDF:RDR:ADF:ADR	1/1:164:29:29:0:29:100%:3.3259E-17:0:37:0:0:12:17	1/1:249:46:46:1:45:97.83%:1.1441E-25:41:37:0:1:21:24	1/1:255:70:70:0:70:100%:1.0659E-41:0:37:0:0:38:32
chrII.fa	654127	.	C	T	.	PASS	ADP=52;WT=0;HET=0;HOM=3;NC=0	GT:GQ:SDP:DP:RD:AD:FREQ:PVAL:RBQ:ABQ:RDF:RDR:ADF:ADR	1/1:225:42:42:1:41:97.62%:2.5612E-23:16:36:0:1:23:18	1/1:255:48:48:0:48:100%:1.554E-28:0:37:0:0:25:23	1/1:255:67:67:0:67:100%:6.6743E-40:0:37:0:0:31:36
chrII.fa	654312	.	C	T	.	PASS	ADP=54;WT=0;HET=0;HOM=3;NC=0	GT:GQ:SDP:DP:RD:AD:FREQ:PVAL:RBQ:ABQ:RDF:RDR:ADF:ADR	1/1:212:37:37:0:37:100%:5.7269E-22:0:37:0:0:18:19	1/1:255:53:53:0:53:100%:1.5943E-31:0:37:0:0:24:29	1/1:255:72:72:0:72:100%:6.7558E-43:0:38:0:0:37:35
chrII.fa	654339	.	C	G	.	PASS	ADP=57;WT=0;HET=0;HOM=3;NC=0	GT:GQ:SDP:DP:RD:AD:FREQ:PVAL:RBQ:ABQ:RDF:RDR:ADF:ADR	1/1:224:39:39:0:39:100%:3.6742E-23:0:36:0:0:18:21	1/1:255:63:63:0:63:100%:1.657E-37:0:36:0:0:27:36	1/1:255:71:71:0:71:100%:2.6835E-42:0:36:0:0:38:33
chrII.fa	654351	.	T	C	.	PASS	ADP=56;WT=0;HET=0;HOM=3;NC=0	GT:GQ:SDP:DP:RD:AD:FREQ:PVAL:RBQ:ABQ:RDF:RDR:ADF:ADR	1/1:218:38:38:0:38:100%:1.4508E-22:0:38:0:0:15:23	1/1:255:58:57:0:57:100%:6.4572E-34:0:37:0:0:27:30	1/1:255:73:73:0:73:100%:1.7006E-43:0:37:0:0:44:29
chrII.fa	654360	.	T	C	.	PASS	ADP=54;WT=0;HET=0;HOM=3;NC=0	GT:GQ:SDP:DP:RD:AD:FREQ:PVAL:RBQ:ABQ:RDF:RDR:ADF:ADR	1/1:212:38:37:0:37:100%:5.7269E-22:0:38:0:0:13:24	1/1:255:60:59:0:59:100%:4.1056E-35:0:37:0:0:28:31	1/1:255:67:66:0:66:100%:2.6498E-39:0:37:0:0:41:25
chrII.fa	654388	.	A	G	.	PASS	ADP=55;WT=0;HET=0;HOM=3;NC=0	GT:GQ:SDP:DP:RD:AD:FREQ:PVAL:RBQ:ABQ:RDF:RDR:ADF:ADR	1/1:255:47:47:0:47:100%:6.1512E-28:0:37:0:0:19:28	1/1:255:56:56:0:56:100%:2.5602E-33:0:37:0:0:29:27	1/1:255:64:64:0:64:100%:4.1752E-38:0:37:0:0:40:24
chrII.fa	654468	.	C	A	.	PASS	ADP=45;WT=0;HET=0;HOM=3;NC=0	GT:GQ:SDP:DP:RD:AD:FREQ:PVAL:RBQ:ABQ:RDF:RDR:ADF:ADR	1/1:194:36:34:0:34:100%:3.5146E-20:0:37:0:0:18:16	1/1:243:45:45:1:44:97.78%:4.4304E-25:35:36:0:1:23:21	1/1:255:59:58:0:58:100%:1.6283E-34:0:36:0:0:28:30
chrII.fa	654500	.	G	A	.	PASS	ADP=44;WT=0;HET=0;HOM=3;NC=0	GT:GQ:SDP:DP:RD:AD:FREQ:PVAL:RBQ:ABQ:RDF:RDR:ADF:ADR	1/1:206:37:36:0:36:100%:2.2598E-21:0:34:0:0:20:16	1/1:225:43:42:1:41:97.62%:2.5612E-23:39:34:0:1:22:19	1/1:255:56:55:0:55:100%:1.0149E-32:0:35:0:0:31:24
chrII.fa	654507	.	T	C	.	PASS	ADP=44;WT=0;HET=0;HOM=3;NC=0	GT:GQ:SDP:DP:RD:AD:FREQ:PVAL:RBQ:ABQ:RDF:RDR:ADF:ADR	1/1:200:35:35:0:35:100%:8.9137E-21:0:34:0:0:21:14	1/1:249:46:46:1:45:97.83%:1.1441E-25:36:34:0:1:24:21	1/1:255:52:52:0:52:100%:6.3169E-31:0:34:0:0:25:27
chrII.fa	654523	.	G	T	.	PASS	ADP=46;WT=0;HET=0;HOM=3;NC=0	GT:GQ:SDP:DP:RD:AD:FREQ:PVAL:RBQ:ABQ:RDF:RDR:ADF:ADR	1/1:230:40:40:0:40:100%:9.3017E-24:0:33:0:0:23:17	1/1:255:54:52:1:50:96.15%:1.3013E-28:37:32:0:1:24:26	1/1:255:49:48:0:48:100%:1.554E-28:0:32:0:0:19:29
chrII.fa	654525	.	C	T	.	PASS	ADP=47;WT=0;HET=0;HOM=3;NC=0	GT:GQ:SDP:DP:RD:AD:FREQ:PVAL:RBQ:ABQ:RDF:RDR:ADF:ADR	1/1:224:40:39:0:39:100%:3.6742E-23:0:32:0:0:22:17	1/1:255:56:56:1:55:98.21%:1.4593E-31:41:35:0:1:25:30	1/1:255:50:48:0:48:100%:1.554E-28:0:34:0:0:18:30
chrII.fa	655451	.	G	A	.	PASS	ADP=50;WT=0;HET=0;HOM=3;NC=0	GT:GQ:SDP:DP:RD:AD:FREQ:PVAL:RBQ:ABQ:RDF:RDR:ADF:ADR	1/1:255:49:49:0:49:100%:3.925E-29:0:39:0:0:26:23	1/1:255:52:52:0:52:100%:6.3169E-31:0:39:0:0:18:34	1/1:255:51:50:0:50:100%:9.9117E-30:0:38:0:0:25:25
chrII.fa	655511	.	G	A	.	PASS	ADP=55;WT=0;HET=0;HOM=3;NC=0	GT:GQ:SDP:DP:RD:AD:FREQ:PVAL:RBQ:ABQ:RDF:RDR:ADF:ADR	1/1:255:45:45:0:45:100%:9.6314E-27:0:38:0:0:21:24	1/1:255:65:64:2:62:96.88%:8.9557E-35:41:38:2:0:33:29	1/1:255:59:58:0:58:100%:1.6283E-34:0:38:0:0:37:21
chrII.fa	655893	.	T	C	.	PASS	ADP=62;WT=0;HET=0;HOM=3;NC=0	GT:GQ:SDP:DP:RD:AD:FREQ:PVAL:RBQ:ABQ:RDF:RDR:ADF:ADR	1/1:255:49:49:0:49:100%:3.925E-29:0:37:0:0:30:19	1/1:255:57:57:0:57:100%:6.4572E-34:0:37:0:0:37:20	1/1:255:80:80:0:80:100%:1.0864E-47:0:36:0:0:38:42
chrII.fa	655999	.	T	C	.	PASS	ADP=58;WT=0;HET=0;HOM=3;NC=0	GT:GQ:SDP:DP:RD:AD:FREQ:PVAL:RBQ:ABQ:RDF:RDR:ADF:ADR	1/1:255:57:57:0:57:100%:6.4572E-34:0:38:0:0:25:32	1/1:255:51:51:0:51:100%:2.5024E-30:0:36:0:0:23:28	1/1:255:68:66:0:66:100%:2.6498E-39:0:38:0:0:23:43
chrII.fa	656068	.	T	C	.	PASS	ADP=58;WT=0;HET=0;HOM=3;NC=0	GT:GQ:SDP:DP:RD:AD:FREQ:PVAL:RBQ:ABQ:RDF:RDR:ADF:ADR	1/1:255:50:50:0:50:100%:9.9117E-30:0:37:0:0:21:29	1/1:255:55:55:0:55:100%:1.0149E-32:0:38:0:0:23:32	1/1:255:72:71:0:71:100%:2.6835E-42:0:36:0:0:33:38
chrII.fa	656242	.	A	G	.	PASS	ADP=51;WT=0;HET=0;HOM=3;NC=0	GT:GQ:SDP:DP:RD:AD:FREQ:PVAL:RBQ:ABQ:RDF:RDR:ADF:ADR	1/1:236:42:41:0:41:100%:2.3541E-24:0:37:0:0:16:25	1/1:255:53:53:1:52:98.11%:8.609E-30:41:36:1:0:36:16	1/1:255:60:60:0:60:100%:1.035E-35:0:37:0:0:36:24
chrII.fa	656467	.	G	A	.	PASS	ADP=54;WT=0;HET=0;HOM=3;NC=0	GT:GQ:SDP:DP:RD:AD:FREQ:PVAL:RBQ:ABQ:RDF:RDR:ADF:ADR	1/1:146:26:26:0:26:100%:2.0165E-15:0:37:0:0:12:14	1/1:255:72:72:1:71:98.61%:4.9317E-41:41:37:0:1:37:34	1/1:255:66:66:0:66:100%:2.6498E-39:0:38:0:0:34:32
chrII.fa	656530	.	G	A	.	PASS	ADP=58;WT=0;HET=0;HOM=3;NC=0	GT:GQ:SDP:DP:RD:AD:FREQ:PVAL:RBQ:ABQ:RDF:RDR:ADF:ADR	1/1:212:37:37:0:37:100%:5.7269E-22:0:38:0:0:23:14	1/1:255:69:69:0:69:100%:4.233E-41:0:38:0:0:41:28	1/1:255:70:70:0:70:100%:1.0659E-41:0:39:0:0:38:32
chrII.fa	656574	.	T	C	.	PASS	ADP=53;WT=0;HET=0;HOM=3;NC=0	GT:GQ:SDP:DP:RD:AD:FREQ:PVAL:RBQ:ABQ:RDF:RDR:ADF:ADR	1/1:218:38:38:0:38:100%:1.4508E-22:0:36:0:0:20:18	1/1:255:62:62:0:62:100%:6.5755E-37:0:36:0:0:32:30	1/1:255:62:61:0:61:100%:2.609E-36:0:37:0:0:35:26
chrII.fa	656619	.	A	C	.	PASS	ADP=48;WT=0;HET=0;HOM=3;NC=0	GT:GQ:SDP:DP:RD:AD:FREQ:PVAL:RBQ:ABQ:RDF:RDR:ADF:ADR	1/1:182:32:32:0:32:100%:5.4567E-19:0:36:0:0:13:19	1/1:255:52:52:0:52:100%:6.3169E-31:0:37:0:0:23:29	1/1:255:60:60:0:60:100%:1.035E-35:0:38:0:0:36:24
chrII.fa	656779	.	T	C	.	PASS	ADP=53;WT=0;HET=0;HOM=3;NC=0	GT:GQ:SDP:DP:RD:AD:FREQ:PVAL:RBQ:ABQ:RDF:RDR:ADF:ADR	1/1:164:29:29:0:29:100%:3.3259E-17:0:36:0:0:22:7	1/1:255:57:56:1:55:98.21%:1.4593E-31:33:38:1:0:29:26	1/1:255:74:74:0:74:100%:4.2804E-44:0:37:0:0:32:42
chrII.fa	657120	.	G	T	.	PASS	ADP=57;WT=0;HET=0;HOM=3;NC=0	GT:GQ:SDP:DP:RD:AD:FREQ:PVAL:RBQ:ABQ:RDF:RDR:ADF:ADR	1/1:255:55:55:0:55:100%:1.0149E-32:0:38:0:0:29:26	1/1:255:50:50:0:50:100%:9.9117E-30:0:36:0:0:22:28	1/1:255:67:67:0:67:100%:6.6743E-40:0:38:0:0:32:35
chrII.fa	657562	.	A	G	.	PASS	ADP=53;WT=0;HET=0;HOM=3;NC=0	GT:GQ:SDP:DP:RD:AD:FREQ:PVAL:RBQ:ABQ:RDF:RDR:ADF:ADR	1/1:254:44:44:0:44:100%:3.8097E-26:0:37:0:0:17:27	1/1:255:53:53:0:53:100%:1.5943E-31:0:37:0:0:27:26	1/1:255:64:64:0:64:100%:4.1752E-38:0:38:0:0:35:29
chrII.fa	657582	.	T	A	.	PASS	ADP=58;WT=0;HET=0;HOM=3;NC=0	GT:GQ:SDP:DP:RD:AD:FREQ:PVAL:RBQ:ABQ:RDF:RDR:ADF:ADR	1/1:236:41:41:0:41:100%:2.3541E-24:0:36:0:0:12:29	1/1:255:53:50:0:50:100%:9.9117E-30:0:37:0:0:21:29	1/1:255:84:83:0:83:100%:1.729E-49:0:37:0:0:43:40
chrII.fa	658786	.	T	C	.	PASS	ADP=46;WT=0;HET=0;HOM=3;NC=0	GT:GQ:SDP:DP:RD:AD:FREQ:PVAL:RBQ:ABQ:RDF:RDR:ADF:ADR	1/1:212:37:37:0:37:100%:5.7269E-22:0:35:0:0:20:17	1/1:255:52:52:0:52:100%:6.3169E-31:0:36:0:0:21:31	1/1:255:51:51:0:51:100%:2.5024E-30:0:35:0:0:28:23
chrII.fa	658797	.	G	A	.	PASS	ADP=46;WT=0;HET=0;HOM=3;NC=0	GT:GQ:SDP:DP:RD:AD:FREQ:PVAL:RBQ:ABQ:RDF:RDR:ADF:ADR	1/1:188:33:33:0:33:100%:1.3852E-19:0:37:0:0:17:16	1/1:255:56:55:0:55:100%:1.0149E-32:0:37:0:0:24:31	1/1:255:53:52:0:52:100%:6.3169E-31:0:35:0:0:23:29
chrII.fa	660105	.	G	A	.	PASS	ADP=60;WT=0;HET=0;HOM=3;NC=0	GT:GQ:SDP:DP:RD:AD:FREQ:PVAL:RBQ:ABQ:RDF:RDR:ADF:ADR	1/1:255:57:57:0:57:100%:6.4572E-34:0:37:0:0:30:27	1/1:255:59:58:0:58:100%:1.6283E-34:0:37:0:0:29:29	1/1:255:66:66:0:66:100%:2.6498E-39:0:37:0:0:34:32
chrII.fa	660237	.	A	G	.	PASS	ADP=52;WT=0;HET=0;HOM=3;NC=0	GT:GQ:SDP:DP:RD:AD:FREQ:PVAL:RBQ:ABQ:RDF:RDR:ADF:ADR	1/1:255:46:46:0:46:100%:2.4343E-27:0:38:0:0:24:22	1/1:255:51:51:0:51:100%:2.5024E-30:0:37:0:0:30:21	1/1:255:60:60:0:60:100%:1.035E-35:0:37:0:0:33:27
chrII.fa	660819	.	C	T	.	PASS	ADP=51;WT=0;HET=0;HOM=3;NC=0	GT:GQ:SDP:DP:RD:AD:FREQ:PVAL:RBQ:ABQ:RDF:RDR:ADF:ADR	1/1:255:50:50:0:50:100%:9.9117E-30:0:38:0:0:30:20	1/1:255:52:52:1:51:98.08%:3.3479E-29:35:37:1:0:33:18	1/1:255:52:52:0:52:100%:6.3169E-31:0:37:0:0:34:18
chrII.fa	660870	.	T	A	.	PASS	ADP=54;WT=0;HET=0;HOM=3;NC=0	GT:GQ:SDP:DP:RD:AD:FREQ:PVAL:RBQ:ABQ:RDF:RDR:ADF:ADR	1/1:255:50:48:0:48:100%:1.554E-28:0:37:0:0:28:20	1/1:255:54:53:2:51:96.23%:2.3675E-28:31:36:1:1:22:29	1/1:255:63:63:0:63:100%:1.657E-37:0:36:0:0:31:32
chrII.fa	661854	.	G	T	.	PASS	ADP=38;WT=0;HET=0;HOM=3;NC=0	GT:GQ:SDP:DP:RD:AD:FREQ:PVAL:RBQ:ABQ:RDF:RDR:ADF:ADR	1/1:206:36:36:0:36:100%:2.2598E-21:0:36:0:0:27:9	1/1:188:33:33:0:33:100%:1.3852E-19:0:35:0:0:22:11	1/1:255:45:45:0:45:100%:9.6314E-27:0:37:0:0:28:17
chrII.fa	661878	.	G	A	.	PASS	ADP=38;WT=0;HET=0;HOM=3;NC=0	GT:GQ:SDP:DP:RD:AD:FREQ:PVAL:RBQ:ABQ:RDF:RDR:ADF:ADR	1/1:254:44:44:0:44:100%:3.8097E-26:0:35:0:0:31:13	1/1:182:32:32:0:32:100%:5.4567E-19:0:34:0:0:19:13	1/1:224:40:39:0:39:100%:3.6742E-23:0:37:0:0:23:16
chrII.fa	662073	.	G	A	.	PASS	ADP=56;WT=0;HET=0;HOM=3;NC=0	GT:GQ:SDP:DP:RD:AD:FREQ:PVAL:RBQ:ABQ:RDF:RDR:ADF:ADR	1/1:254:44:44:0:44:100%:3.8097E-26:0:36:0:0:17:27	1/1:255:54:54:0:54:100%:4.0229E-32:0:36:0:0:22:32	1/1:255:71:71:0:71:100%:2.6835E-42:0:37:0:0:40:31
chrII.fa	662094	.	A	G	.	PASS	ADP=50;WT=0;HET=0;HOM=3;NC=0	GT:GQ:SDP:DP:RD:AD:FREQ:PVAL:RBQ:ABQ:RDF:RDR:ADF:ADR	1/1:230:40:40:0:40:100%:9.3017E-24:0:36:0:0:16:24	1/1:255:51:51:0:51:100%:2.5024E-30:0:37:0:0:22:29	1/1:255:59:59:0:59:100%:4.1056E-35:0:36:0:0:35:24
chrII.fa	662112	.	G	A	.	PASS	ADP=49;WT=0;HET=0;HOM=3;NC=0	GT:GQ:SDP:DP:RD:AD:FREQ:PVAL:RBQ:ABQ:RDF:RDR:ADF:ADR	1/1:230:40:40:0:40:100%:9.3017E-24:0:37:0:0:12:28	1/1:255:48:48:0:48:100%:1.554E-28:0:38:0:0:25:23	1/1:255:60:60:0:60:100%:1.035E-35:0:36:0:0:35:25
chrII.fa	662272	.	C	T	.	PASS	ADP=49;WT=0;HET=0;HOM=3;NC=0	GT:GQ:SDP:DP:RD:AD:FREQ:PVAL:RBQ:ABQ:RDF:RDR:ADF:ADR	1/1:170:30:30:0:30:100%:8.4556E-18:0:37:0:0:14:16	1/1:255:56:56:0:56:100%:2.5602E-33:0:37:0:0:31:25	1/1:255:63:63:0:63:100%:1.657E-37:0:38:0:0:35:28
chrII.fa	662354	.	G	A	.	PASS	ADP=54;WT=0;HET=0;HOM=3;NC=0	GT:GQ:SDP:DP:RD:AD:FREQ:PVAL:RBQ:ABQ:RDF:RDR:ADF:ADR	1/1:182:32:32:0:32:100%:5.4567E-19:0:37:0:0:15:17	1/1:255:59:59:0:59:100%:4.1056E-35:0:37:0:0:29:30	1/1:255:72:71:0:71:100%:2.6835E-42:0:37:0:0:26:45
chrII.fa	662444	.	G	A	.	PASS	ADP=37;WT=0;HET=0;HOM=3;NC=0	GT:GQ:SDP:DP:RD:AD:FREQ:PVAL:RBQ:ABQ:RDF:RDR:ADF:ADR	1/1:117:21:21:0:21:100%:1.8578E-12:0:36:0:0:5:16	1/1:208:39:39:1:38:97.44%:1.4697E-21:41:37:1:0:14:24	1/1:255:51:51:0:51:100%:2.5024E-30:0:37:0:0:31:20
chrII.fa	662477	.	T	A	.	PASS	ADP=47;WT=0;HET=0;HOM=3;NC=0	GT:GQ:SDP:DP:RD:AD:FREQ:PVAL:RBQ:ABQ:RDF:RDR:ADF:ADR	1/1:194:34:34:0:34:100%:3.5146E-20:0:35:0:0:13:21	1/1:255:50:49:1:48:97.96%:1.9625E-27:41:36:1:0:20:28	1/1:255:60:60:0:60:100%:1.035E-35:0:35:0:0:36:24
chrII.fa	662669	.	C	T	.	PASS	ADP=47;WT=0;HET=0;HOM=3;NC=0	GT:GQ:SDP:DP:RD:AD:FREQ:PVAL:RBQ:ABQ:RDF:RDR:ADF:ADR	1/1:188:33:33:0:33:100%:1.3852E-19:0:35:0:0:26:7	1/1:236:41:41:0:41:100%:2.3541E-24:0:36:0:0:23:18	1/1:255:67:67:0:67:100%:6.6743E-40:0:36:0:0:45:22
chrII.fa	662749	.	G	A	.	PASS	ADP=49;WT=0;HET=0;HOM=3;NC=0	GT:GQ:SDP:DP:RD:AD:FREQ:PVAL:RBQ:ABQ:RDF:RDR:ADF:ADR	1/1:182:33:32:0:32:100%:5.4567E-19:0:35:0:0:16:16	1/1:255:57:57:0:57:100%:6.4572E-34:0:36:0:0:22:35	1/1:255:59:59:0:59:100%:4.1056E-35:0:37:0:0:21:38
chrII.fa	663226	.	G	A	.	PASS	ADP=57;WT=0;HET=0;HOM=3;NC=0	GT:GQ:SDP:DP:RD:AD:FREQ:PVAL:RBQ:ABQ:RDF:RDR:ADF:ADR	1/1:255:50:50:0:50:100%:9.9117E-30:0:37:0:0:17:33	1/1:255:66:66:0:66:100%:2.6498E-39:0:36:0:0:26:40	1/1:255:56:56:0:56:100%:2.5602E-33:0:36:0:0:27:29
chrII.fa	663370	.	A	G	.	PASS	ADP=53;WT=0;HET=0;HOM=3;NC=0	GT:GQ:SDP:DP:RD:AD:FREQ:PVAL:RBQ:ABQ:RDF:RDR:ADF:ADR	1/1:254:44:44:0:44:100%:3.8097E-26:0:37:0:0:21:23	1/1:255:60:60:0:60:100%:1.035E-35:0:36:0:0:25:35	1/1:255:57:57:0:57:100%:6.4572E-34:0:37:0:0:24:33
chrII.fa	663448	.	G	A	.	PASS	ADP=46;WT=0;HET=0;HOM=3;NC=0	GT:GQ:SDP:DP:RD:AD:FREQ:PVAL:RBQ:ABQ:RDF:RDR:ADF:ADR	1/1:230:40:40:0:40:100%:9.3017E-24:0:36:0:0:18:22	1/1:255:48:48:0:48:100%:1.554E-28:0:36:0:0:31:17	1/1:255:51:51:0:51:100%:2.5024E-30:0:36:0:0:29:22
chrII.fa	663478	.	C	T	.	PASS	ADP=43;WT=0;HET=0;HOM=3;NC=0	GT:GQ:SDP:DP:RD:AD:FREQ:PVAL:RBQ:ABQ:RDF:RDR:ADF:ADR	1/1:206:37:36:0:36:100%:2.2598E-21:0:37:0:0:15:21	1/1:248:44:43:0:43:100%:1.5066E-25:0:36:0:0:25:18	1/1:255:52:51:0:51:100%:2.5024E-30:0:36:0:0:26:25
chrII.fa	664018	.	T	C	.	PASS	ADP=47;WT=0;HET=0;HOM=3;NC=0	GT:GQ:SDP:DP:RD:AD:FREQ:PVAL:RBQ:ABQ:RDF:RDR:ADF:ADR	1/1:242:42:42:0:42:100%:5.9562E-25:0:37:0:0:28:14	1/1:255:49:48:1:47:97.92%:7.6145E-27:29:37:1:0:22:25	1/1:255:51:51:0:51:100%:2.5024E-30:0:37:0:0:24:27
chrII.fa	664165	.	T	C	.	PASS	ADP=59;WT=0;HET=0;HOM=3;NC=0	GT:GQ:SDP:DP:RD:AD:FREQ:PVAL:RBQ:ABQ:RDF:RDR:ADF:ADR	1/1:255:62:61:0:61:100%:2.609E-36:0:36:0:0:32:29	1/1:255:52:51:1:50:98.04%:1.3013E-28:41:37:0:1:25:25	1/1:255:68:67:0:67:100%:6.6743E-40:0:38:0:0:41:26
chrII.fa	664714	.	A	T	.	PASS	ADP=58;WT=0;HET=0;HOM=3;NC=0	GT:GQ:SDP:DP:RD:AD:FREQ:PVAL:RBQ:ABQ:RDF:RDR:ADF:ADR	1/1:255:53:53:0:53:100%:1.5943E-31:0:36:0:0:27:26	1/1:255:59:59:1:58:98.31%:2.4634E-33:36:37:0:1:27:31	1/1:255:62:62:0:62:100%:6.5755E-37:0:38:0:0:34:28
chrII.fa	664724	.	C	T	.	PASS	ADP=59;WT=0;HET=0;HOM=3;NC=0	GT:GQ:SDP:DP:RD:AD:FREQ:PVAL:RBQ:ABQ:RDF:RDR:ADF:ADR	1/1:255:51:51:0:51:100%:2.5024E-30:0:36:0:0:23:28	1/1:255:58:58:1:57:98.28%:9.6072E-33:35:37:0:1:29:28	1/1:255:68:68:0:68:100%:1.6809E-40:0:37:0:0:38:30
chrII.fa	666708	.	A	G	.	PASS	ADP=51;WT=0;HET=0;HOM=3;NC=0	GT:GQ:SDP:DP:RD:AD:FREQ:PVAL:RBQ:ABQ:RDF:RDR:ADF:ADR	1/1:236:41:41:0:41:100%:2.3541E-24:0:37:0:0:21:20	1/1:255:46:46:0:46:100%:2.4343E-27:0:36:0:0:24:22	1/1:255:69:68:0:68:100%:1.6809E-40:0:36:0:0:38:30
chrII.fa	667779	.	A	G	.	PASS	ADP=52;WT=0;HET=0;HOM=3;NC=0	GT:GQ:SDP:DP:RD:AD:FREQ:PVAL:RBQ:ABQ:RDF:RDR:ADF:ADR	1/1:248:43:43:0:43:100%:1.5066E-25:0:36:0:0:22:21	1/1:255:52:52:0:52:100%:6.3169E-31:0:36:0:0:21:31	1/1:255:62:62:0:62:100%:6.5755E-37:0:36:0:0:20:42
chrII.fa	667800	.	C	A	.	PASS	ADP=51;WT=0;HET=0;HOM=3;NC=0	GT:GQ:SDP:DP:RD:AD:FREQ:PVAL:RBQ:ABQ:RDF:RDR:ADF:ADR	1/1:255:48:47:0:47:100%:6.1512E-28:0:35:0:0:18:29	1/1:255:51:51:0:51:100%:2.5024E-30:0:35:0:0:22:29	1/1:255:56:56:0:56:100%:2.5602E-33:0:35:0:0:16:40
chrII.fa	668585	.	A	G	.	PASS	ADP=48;WT=0;HET=0;HOM=3;NC=0	GT:GQ:SDP:DP:RD:AD:FREQ:PVAL:RBQ:ABQ:RDF:RDR:ADF:ADR	1/1:220:41:41:1:40:97.56%:9.8874E-23:40:36:0:1:21:19	1/1:248:43:43:0:43:100%:1.5066E-25:0:37:0:0:29:14	1/1:255:60:60:0:60:100%:1.035E-35:0:37:0:0:33:27
chrII.fa	668650	.	G	A	.	PASS	ADP=55;WT=0;HET=0;HOM=3;NC=0	GT:GQ:SDP:DP:RD:AD:FREQ:PVAL:RBQ:ABQ:RDF:RDR:ADF:ADR	1/1:254:44:44:0:44:100%:3.8097E-26:0:36:0:0:27:17	1/1:255:48:48:0:48:100%:1.554E-28:0:35:0:0:32:16	1/1:255:75:75:0:75:100%:1.0773E-44:0:36:0:0:44:31
chrII.fa	668867	.	T	C	.	PASS	ADP=59;WT=0;HET=0;HOM=3;NC=0	GT:GQ:SDP:DP:RD:AD:FREQ:PVAL:RBQ:ABQ:RDF:RDR:ADF:ADR	1/1:254:45:44:0:44:100%:3.8097E-26:0:34:0:0:17:27	1/1:255:53:53:0:53:100%:1.5943E-31:0:36:0:0:25:28	1/1:255:82:81:0:81:100%:2.7329E-48:0:35:0:0:45:36
chrII.fa	668968	.	C	T	.	PASS	ADP=53;WT=0;HET=0;HOM=3;NC=0	GT:GQ:SDP:DP:RD:AD:FREQ:PVAL:RBQ:ABQ:RDF:RDR:ADF:ADR	1/1:248:43:43:0:43:100%:1.5066E-25:0:34:0:0:23:20	1/1:255:45:45:0:45:100%:9.6314E-27:0:36:0:0:24:21	1/1:255:72:72:0:72:100%:6.7558E-43:0:35:0:0:35:37
chrII.fa	668984	.	A	G	.	PASS	ADP=58;WT=0;HET=0;HOM=3;NC=0	GT:GQ:SDP:DP:RD:AD:FREQ:PVAL:RBQ:ABQ:RDF:RDR:ADF:ADR	1/1:255:45:45:0:45:100%:9.6314E-27:0:36:0:0:22:23	1/1:255:52:52:0:52:100%:6.3169E-31:0:36:0:0:29:23	1/1:255:77:77:0:77:100%:6.8219E-46:0:36:0:0:35:42
chrII.fa	669668	.	G	A	.	PASS	ADP=48;WT=0;HET=0;HOM=3;NC=0	GT:GQ:SDP:DP:RD:AD:FREQ:PVAL:RBQ:ABQ:RDF:RDR:ADF:ADR	1/1:218:38:38:0:38:100%:1.4508E-22:0:36:0:0:19:19	1/1:255:51:51:0:51:100%:2.5024E-30:0:35:0:0:26:25	1/1:255:57:56:0:56:100%:2.5602E-33:0:35:0:0:27:29
chrII.fa	670083	.	T	C	.	PASS	ADP=61;WT=0;HET=0;HOM=3;NC=0	GT:GQ:SDP:DP:RD:AD:FREQ:PVAL:RBQ:ABQ:RDF:RDR:ADF:ADR	1/1:255:64:63:1:62:98.41%:1.0605E-35:38:37:1:0:41:21	1/1:255:53:53:0:53:100%:1.5943E-31:0:37:0:0:30:23	1/1:255:68:67:0:67:100%:6.6743E-40:0:35:0:0:41:26
chrII.fa	670302	.	G	A	.	PASS	ADP=76;WT=0;HET=0;HOM=3;NC=0	GT:GQ:SDP:DP:RD:AD:FREQ:PVAL:RBQ:ABQ:RDF:RDR:ADF:ADR	1/1:255:62:62:0:62:100%:6.5755E-37:0:37:0:0:14:48	1/1:255:75:75:1:74:98.67%:8.1874E-43:40:36:1:0:38:36	1/1:255:91:91:0:91:100%:2.7621E-54:0:37:0:0:45:46
chrII.fa	670311	.	A	G	.	PASS	ADP=73;WT=0;HET=0;HOM=3;NC=0	GT:GQ:SDP:DP:RD:AD:FREQ:PVAL:RBQ:ABQ:RDF:RDR:ADF:ADR	1/1:255:62:62:0:62:100%:6.5755E-37:0:37:0:0:17:45	1/1:255:71:71:1:70:98.59%:1.9322E-40:39:36:1:0:35:35	1/1:255:88:88:0:88:100%:1.7384E-52:0:38:0:0:45:43
chrII.fa	670742	.	T	C	.	PASS	ADP=52;WT=0;HET=0;HOM=3;NC=0	GT:GQ:SDP:DP:RD:AD:FREQ:PVAL:RBQ:ABQ:RDF:RDR:ADF:ADR	1/1:224:39:39:0:39:100%:3.6742E-23:0:38:0:0:24:15	1/1:255:60:60:0:60:100%:1.035E-35:0:37:0:0:38:22	1/1:255:58:58:0:58:100%:1.6283E-34:0:37:0:0:35:23
chrII.fa	671044	.	C	A	.	PASS	ADP=56;WT=0;HET=0;HOM=3;NC=0	GT:GQ:SDP:DP:RD:AD:FREQ:PVAL:RBQ:ABQ:RDF:RDR:ADF:ADR	1/1:255:47:47:0:47:100%:6.1512E-28:0:36:0:0:20:27	1/1:255:63:63:0:63:100%:1.657E-37:0:37:0:0:36:27	1/1:255:58:58:0:58:100%:1.6283E-34:0:36:0:0:32:26
chrII.fa	671376	.	T	C	.	PASS	ADP=65;WT=0;HET=0;HOM=3;NC=0	GT:GQ:SDP:DP:RD:AD:FREQ:PVAL:RBQ:ABQ:RDF:RDR:ADF:ADR	1/1:218:38:38:0:38:100%:1.4508E-22:0:38:0:0:22:16	1/1:255:81:81:0:81:100%:2.7329E-48:0:37:0:0:39:42	1/1:255:76:76:0:76:100%:2.711E-45:0:37:0:0:45:31
chrII.fa	672003	.	A	G	.	PASS	ADP=61;WT=0;HET=0;HOM=3;NC=0	GT:GQ:SDP:DP:RD:AD:FREQ:PVAL:RBQ:ABQ:RDF:RDR:ADF:ADR	1/1:254:45:44:0:44:100%:3.8097E-26:0:38:0:0:25:19	1/1:255:60:58:0:58:100%:1.6283E-34:0:38:0:0:28:30	1/1:255:85:82:0:82:100%:6.8742E-49:0:38:0:0:34:48
chrII.fa	672013	.	T	C	.	PASS	ADP=60;WT=0;HET=0;HOM=3;NC=0	GT:GQ:SDP:DP:RD:AD:FREQ:PVAL:RBQ:ABQ:RDF:RDR:ADF:ADR	1/1:242:42:42:0:42:100%:5.9562E-25:0:37:0:0:24:18	1/1:255:67:67:0:67:100%:6.6743E-40:0:36:0:0:35:32	1/1:255:73:73:1:72:98.63%:1.2584E-41:32:37:0:1:31:41
chrII.fa	672200	.	A	C	.	PASS	ADP=55;WT=0;HET=0;HOM=3;NC=0	GT:GQ:SDP:DP:RD:AD:FREQ:PVAL:RBQ:ABQ:RDF:RDR:ADF:ADR	1/1:212:37:37:0:37:100%:5.7269E-22:0:36:0:0:14:23	1/1:255:56:56:0:56:100%:2.5602E-33:0:35:0:0:29:27	1/1:255:72:72:0:72:100%:6.7558E-43:0:35:0:0:28:44
chrII.fa	672318	.	G	A	.	PASS	ADP=51;WT=0;HET=0;HOM=3;NC=0	GT:GQ:SDP:DP:RD:AD:FREQ:PVAL:RBQ:ABQ:RDF:RDR:ADF:ADR	1/1:255:46:46:0:46:100%:2.4343E-27:0:36:0:0:25:21	1/1:255:51:51:0:51:100%:2.5024E-30:0:37:0:0:20:31	1/1:255:58:58:0:58:100%:1.6283E-34:0:37:0:0:32:26
chrII.fa	673212	.	C	T	.	PASS	ADP=46;WT=0;HET=0;HOM=3;NC=0	GT:GQ:SDP:DP:RD:AD:FREQ:PVAL:RBQ:ABQ:RDF:RDR:ADF:ADR	1/1:135:24:24:0:24:100%:3.101E-14:0:37:0:0:14:10	1/1:255:52:52:0:52:100%:6.3169E-31:0:35:0:0:25:27	1/1:255:62:62:0:62:100%:6.5755E-37:0:36:0:0:29:33
chrII.fa	673311	.	G	A	.	PASS	ADP=40;WT=0;HET=0;HOM=3;NC=0	GT:GQ:SDP:DP:RD:AD:FREQ:PVAL:RBQ:ABQ:RDF:RDR:ADF:ADR	1/1:129:23:23:0:23:100%:1.2146E-13:0:34:0:0:9:14	1/1:255:49:48:0:48:100%:1.554E-28:0:33:0:0:23:25	1/1:255:49:49:0:49:100%:3.925E-29:0:33:0:0:13:36
chrII.fa	673390	.	G	T	.	PASS	ADP=35;WT=0;HET=0;HOM=3;NC=0	GT:GQ:SDP:DP:RD:AD:FREQ:PVAL:RBQ:ABQ:RDF:RDR:ADF:ADR	1/1:141:26:26:0:25:96.15%:7.9107E-15:0:37:0:0:13:12	1/1:188:33:33:0:33:100%:1.3852E-19:0:37:0:0:9:24	1/1:255:47:47:0:47:100%:6.1512E-28:0:36:0:0:21:26
chrII.fa	673806	.	C	G	.	PASS	ADP=39;WT=0;HET=0;HOM=3;NC=0	GT:GQ:SDP:DP:RD:AD:FREQ:PVAL:RBQ:ABQ:RDF:RDR:ADF:ADR	1/1:188:33:33:0:33:100%:1.3852E-19:0:37:0:0:16:17	1/1:255:45:45:0:45:100%:9.6314E-27:0:37:0:0:21:24	1/1:224:39:39:0:39:100%:3.6742E-23:0:35:0:0:21:18
chrII.fa	674295	.	T	A	.	PASS	ADP=62;WT=0;HET=0;HOM=3;NC=0	GT:GQ:SDP:DP:RD:AD:FREQ:PVAL:RBQ:ABQ:RDF:RDR:ADF:ADR	1/1:255:53:53:0:53:100%:1.5943E-31:0:36:0:0:34:19	1/1:255:58:57:1:56:98.25%:3.7452E-32:40:36:1:0:26:30	1/1:255:77:77:0:76:98.7%:2.711E-45:0:36:0:0:42:34
chrII.fa	675193	.	G	A	.	PASS	ADP=37;WT=0;HET=0;HOM=3;NC=0	GT:GQ:SDP:DP:RD:AD:FREQ:PVAL:RBQ:ABQ:RDF:RDR:ADF:ADR	1/1:117:21:21:0:21:100%:1.8578E-12:0:36:0:0:10:11	1/1:255:46:46:0:46:100%:2.4343E-27:0:34:0:0:18:28	1/1:254:44:44:0:44:100%:3.8097E-26:0:34:0:0:16:28
chrII.fa	676110	.	G	A	.	PASS	ADP=51;WT=0;HET=0;HOM=3;NC=0	GT:GQ:SDP:DP:RD:AD:FREQ:PVAL:RBQ:ABQ:RDF:RDR:ADF:ADR	1/1:212:37:37:0:37:100%:5.7269E-22:0:38:0:0:23:14	1/1:255:53:53:1:52:98.11%:8.609E-30:40:38:0:1:26:26	1/1:255:65:65:0:65:100%:1.0519E-38:0:38:0:0:30:35
chrII.fa	676125	.	T	C	.	PASS	ADP=51;WT=0;HET=0;HOM=3;NC=0	GT:GQ:SDP:DP:RD:AD:FREQ:PVAL:RBQ:ABQ:RDF:RDR:ADF:ADR	1/1:182:32:32:0:32:100%:5.4567E-19:0:38:0:0:20:12	1/1:255:53:53:2:51:96.23%:2.3675E-28:38:38:0:2:23:28	1/1:255:69:69:0:69:100%:4.233E-41:0:37:0:0:28:41
chrII.fa	676341	.	A	C	.	PASS	ADP=56;WT=0;HET=0;HOM=3;NC=0	GT:GQ:SDP:DP:RD:AD:FREQ:PVAL:RBQ:ABQ:RDF:RDR:ADF:ADR	1/1:255:45:45:0:45:100%:9.6314E-27:0:37:0:0:22:23	1/1:255:55:55:0:55:100%:1.0149E-32:0:35:0:0:28:27	1/1:255:70:70:0:69:98.57%:4.233E-41:0:37:0:0:36:33
chrII.fa	677266	.	T	C	.	PASS	ADP=56;WT=0;HET=0;HOM=3;NC=0	GT:GQ:SDP:DP:RD:AD:FREQ:PVAL:RBQ:ABQ:RDF:RDR:ADF:ADR	1/1:254:44:44:0:44:100%:3.8097E-26:0:36:0:0:20:24	1/1:255:62:61:0:61:100%:2.609E-36:0:37:0:0:32:29	1/1:255:65:65:0:65:100%:1.0519E-38:0:36:0:0:21:44
chrII.fa	677644	.	C	G	.	PASS	ADP=53;WT=0;HET=0;HOM=3;NC=0	GT:GQ:SDP:DP:RD:AD:FREQ:PVAL:RBQ:ABQ:RDF:RDR:ADF:ADR	1/1:254:44:44:0:44:100%:3.8097E-26:0:38:0:0:21:23	1/1:255:56:56:0:56:100%:2.5602E-33:0:37:0:0:22:34	1/1:255:61:59:0:59:100%:4.1056E-35:0:36:0:0:26:33
chrII.fa	677719	.	A	G	.	PASS	ADP=58;WT=0;HET=0;HOM=3;NC=0	GT:GQ:SDP:DP:RD:AD:FREQ:PVAL:RBQ:ABQ:RDF:RDR:ADF:ADR	1/1:255:52:52:0:52:100%:6.3169E-31:0:38:0:0:30:22	1/1:255:53:52:0:52:100%:6.3169E-31:0:38:0:0:21:31	1/1:255:72:71:0:71:100%:2.6835E-42:0:39:0:0:31:40
chrII.fa	678781	.	T	G	.	PASS	ADP=61;WT=0;HET=0;HOM=3;NC=0	GT:GQ:SDP:DP:RD:AD:FREQ:PVAL:RBQ:ABQ:RDF:RDR:ADF:ADR	1/1:248:43:43:0:43:100%:1.5066E-25:0:37:0:0:21:22	1/1:255:70:70:0:70:100%:1.0659E-41:0:37:0:0:35:35	1/1:255:71:71:0:71:100%:2.6835E-42:0:37:0:0:41:30
chrII.fa	678799	.	C	T	.	PASS	ADP=60;WT=0;HET=0;HOM=3;NC=0	GT:GQ:SDP:DP:RD:AD:FREQ:PVAL:RBQ:ABQ:RDF:RDR:ADF:ADR	1/1:230:40:40:0:40:100%:9.3017E-24:0:36:0:0:21:19	1/1:255:65:65:1:64:98.46%:6.9424E-37:26:37:0:1:35:29	1/1:255:76:76:0:76:100%:2.711E-45:0:37:0:0:45:31
chrII.fa	679276	.	A	C	.	PASS	ADP=37;WT=0;HET=0;HOM=3;NC=0	GT:GQ:SDP:DP:RD:AD:FREQ:PVAL:RBQ:ABQ:RDF:RDR:ADF:ADR	1/1:158:28:28:0:28:100%:1.3074E-16:0:34:0:0:14:14	1/1:254:44:44:0:44:100%:3.8097E-26:0:34:0:0:18:26	1/1:236:41:41:0:41:100%:2.3541E-24:0:35:0:0:13:28
chrII.fa	679385	.	A	C	.	PASS	ADP=38;WT=0;HET=0;HOM=3;NC=0	GT:GQ:SDP:DP:RD:AD:FREQ:PVAL:RBQ:ABQ:RDF:RDR:ADF:ADR	1/1:152:27:27:0:27:100%:5.1363E-16:0:37:0:0:8:19	1/1:248:43:43:0:43:100%:1.5066E-25:0:37:0:0:22:21	1/1:255:46:46:0:46:100%:2.4343E-27:0:37:0:0:17:29
chrII.fa	679529	.	T	C	.	PASS	ADP=37;WT=0;HET=0;HOM=3;NC=0	GT:GQ:SDP:DP:RD:AD:FREQ:PVAL:RBQ:ABQ:RDF:RDR:ADF:ADR	1/1:158:28:28:0:28:100%:1.3074E-16:0:37:0:0:15:13	1/1:230:40:40:0:40:100%:9.3017E-24:0:35:0:0:18:22	1/1:248:43:43:0:43:100%:1.5066E-25:0:39:0:0:27:16
chrII.fa	680550	.	T	C	.	PASS	ADP=41;WT=0;HET=0;HOM=3;NC=0	GT:GQ:SDP:DP:RD:AD:FREQ:PVAL:RBQ:ABQ:RDF:RDR:ADF:ADR	1/1:182:33:32:0:32:100%:5.4567E-19:0:37:0:0:8:24	1/1:248:43:43:0:43:100%:1.5066E-25:0:35:0:0:18:25	1/1:255:49:49:0:49:100%:3.925E-29:0:37:0:0:15:34
chrII.fa	680726	.	A	G	.	PASS	ADP=41;WT=0;HET=0;HOM=3;NC=0	GT:GQ:SDP:DP:RD:AD:FREQ:PVAL:RBQ:ABQ:RDF:RDR:ADF:ADR	1/1:105:19:19:0:19:100%:2.8292E-11:0:32:0:0:10:9	1/1:255:49:49:0:49:100%:3.925E-29:0:35:0:0:34:15	1/1:255:59:57:0:57:100%:6.4572E-34:0:35:0:0:37:20
chrII.fa	680919	.	T	C	.	PASS	ADP=47;WT=0;HET=0;HOM=3;NC=0	GT:GQ:SDP:DP:RD:AD:FREQ:PVAL:RBQ:ABQ:RDF:RDR:ADF:ADR	1/1:135:25:24:0:24:100%:3.101E-14:0:36:0:0:13:11	1/1:255:53:53:0:53:100%:1.5943E-31:0:36:0:0:26:27	1/1:255:66:64:0:64:100%:4.1752E-38:0:36:0:0:32:32
chrII.fa	681127	.	T	A	.	PASS	ADP=49;WT=0;HET=0;HOM=3;NC=0	GT:GQ:SDP:DP:RD:AD:FREQ:PVAL:RBQ:ABQ:RDF:RDR:ADF:ADR	1/1:200:36:35:0:35:100%:8.9137E-21:0:33:0:0:24:11	1/1:255:45:45:0:45:100%:9.6314E-27:0:33:0:0:19:26	1/1:255:68:67:0:67:100%:6.6743E-40:0:34:0:0:35:32
chrII.fa	681206	.	A	T	.	PASS	ADP=55;WT=0;HET=0;HOM=3;NC=0	GT:GQ:SDP:DP:RD:AD:FREQ:PVAL:RBQ:ABQ:RDF:RDR:ADF:ADR	1/1:206:36:36:0:36:100%:2.2598E-21:0:35:0:0:20:16	1/1:255:55:55:0:55:100%:1.0149E-32:0:36:0:0:22:33	1/1:255:76:76:0:76:100%:2.711E-45:0:37:0:0:34:42
chrII.fa	681344	.	T	G	.	PASS	ADP=53;WT=0;HET=0;HOM=3;NC=0	GT:GQ:SDP:DP:RD:AD:FREQ:PVAL:RBQ:ABQ:RDF:RDR:ADF:ADR	1/1:255:51:51:0:51:100%:2.5024E-30:0:34:0:0:25:26	1/1:242:42:42:0:42:100%:5.9562E-25:0:34:0:0:23:19	1/1:255:67:66:0:66:100%:2.6498E-39:0:34:0:0:35:31
chrII.fa	681398	.	C	T	.	PASS	ADP=49;WT=0;HET=0;HOM=3;NC=0	GT:GQ:SDP:DP:RD:AD:FREQ:PVAL:RBQ:ABQ:RDF:RDR:ADF:ADR	1/1:236:41:41:0:41:100%:2.3541E-24:0:36:0:0:22:19	1/1:255:47:46:0:46:100%:2.4343E-27:0:36:0:0:21:25	1/1:255:61:61:0:61:100%:2.609E-36:0:37:0:0:23:38
chrII.fa	681414	.	A	G	.	PASS	ADP=47;WT=0;HET=0;HOM=3;NC=0	GT:GQ:SDP:DP:RD:AD:FREQ:PVAL:RBQ:ABQ:RDF:RDR:ADF:ADR	1/1:200:35:35:0:35:100%:8.9137E-21:0:35:0:0:21:14	1/1:255:49:49:0:49:100%:3.925E-29:0:36:0:0:21:28	1/1:255:57:57:0:57:100%:6.4572E-34:0:36:0:0:22:35
chrII.fa	681488	.	T	A	.	PASS	ADP=47;WT=0;HET=0;HOM=3;NC=0	GT:GQ:SDP:DP:RD:AD:FREQ:PVAL:RBQ:ABQ:RDF:RDR:ADF:ADR	1/1:255:50:49:0:49:100%:3.925E-29:0:37:0:0:16:33	1/1:212:37:37:0:37:100%:5.7269E-22:0:37:0:0:12:25	1/1:255:55:55:0:55:100%:1.0149E-32:0:36:0:0:13:42
chrII.fa	681492	.	A	G	.	PASS	ADP=48;WT=0;HET=0;HOM=3;NC=0	GT:GQ:SDP:DP:RD:AD:FREQ:PVAL:RBQ:ABQ:RDF:RDR:ADF:ADR	1/1:255:52:52:0:52:100%:6.3169E-31:0:37:0:0:16:36	1/1:218:39:38:0:38:100%:1.4508E-22:0:36:0:0:13:25	1/1:255:55:55:0:55:100%:1.0149E-32:0:36:0:0:13:42
chrII.fa	681557	.	G	A	.	PASS	ADP=49;WT=0;HET=0;HOM=3;NC=0	GT:GQ:SDP:DP:RD:AD:FREQ:PVAL:RBQ:ABQ:RDF:RDR:ADF:ADR	1/1:236:41:41:0:41:100%:2.3541E-24:0:36:0:0:20:21	1/1:255:48:48:1:47:97.92%:7.6145E-27:36:36:1:0:18:29	1/1:255:58:58:0:58:100%:1.6283E-34:0:37:0:0:25:33
chrII.fa	682145	.	G	T	.	PASS	ADP=44;WT=0;HET=0;HOM=3;NC=0	GT:GQ:SDP:DP:RD:AD:FREQ:PVAL:RBQ:ABQ:RDF:RDR:ADF:ADR	1/1:224:39:39:0:39:100%:3.6742E-23:0:36:0:0:20:19	1/1:255:48:48:0:48:100%:1.554E-28:0:37:0:0:22:26	1/1:255:48:47:0:47:100%:6.1512E-28:0:36:0:0:20:27
chrII.fa	682192	.	C	T	.	PASS	ADP=45;WT=0;HET=0;HOM=3;NC=0	GT:GQ:SDP:DP:RD:AD:FREQ:PVAL:RBQ:ABQ:RDF:RDR:ADF:ADR	1/1:200:35:35:0:35:100%:8.9137E-21:0:37:0:0:20:15	1/1:248:43:43:0:43:100%:1.5066E-25:0:37:0:0:27:16	1/1:255:57:57:0:57:100%:6.4572E-34:0:37:0:0:28:29
chrII.fa	682449	.	T	C	.	PASS	ADP=49;WT=0;HET=0;HOM=3;NC=0	GT:GQ:SDP:DP:RD:AD:FREQ:PVAL:RBQ:ABQ:RDF:RDR:ADF:ADR	1/1:236:41:41:0:41:100%:2.3541E-24:0:36:0:0:18:23	1/1:255:46:46:0:46:100%:2.4343E-27:0:35:0:0:23:23	1/1:255:62:62:0:62:100%:6.5755E-37:0:35:0:0:33:29
chrII.fa	682968	.	G	A	.	PASS	ADP=54;WT=0;HET=0;HOM=3;NC=0	GT:GQ:SDP:DP:RD:AD:FREQ:PVAL:RBQ:ABQ:RDF:RDR:ADF:ADR	1/1:254:44:44:0:44:100%:3.8097E-26:0:35:0:0:24:20	1/1:255:53:53:1:52:98.11%:8.609E-30:39:35:0:1:27:25	1/1:255:66:66:0:66:100%:2.6498E-39:0:37:0:0:35:31
chrII.fa	683268	.	A	G	.	PASS	ADP=55;WT=0;HET=0;HOM=3;NC=0	GT:GQ:SDP:DP:RD:AD:FREQ:PVAL:RBQ:ABQ:RDF:RDR:ADF:ADR	1/1:248:43:43:0:43:100%:1.5066E-25:0:36:0:0:24:19	1/1:255:58:57:1:56:98.25%:3.7452E-32:37:36:0:1:35:21	1/1:255:67:67:0:67:100%:6.6743E-40:0:34:0:0:37:30
chrII.fa	683415	.	C	T	.	PASS	ADP=70;WT=0;HET=0;HOM=3;NC=0	GT:GQ:SDP:DP:RD:AD:FREQ:PVAL:RBQ:ABQ:RDF:RDR:ADF:ADR	1/1:255:60:60:0:60:100%:1.035E-35:0:37:0:0:34:26	1/1:255:74:73:0:73:100%:1.7006E-43:0:38:0:0:40:33	1/1:255:78:77:0:77:100%:6.8219E-46:0:37:0:0:40:37
chrII.fa	683586	.	T	C	.	PASS	ADP=54;WT=0;HET=0;HOM=3;NC=0	GT:GQ:SDP:DP:RD:AD:FREQ:PVAL:RBQ:ABQ:RDF:RDR:ADF:ADR	1/1:255:48:48:0:48:100%:1.554E-28:0:33:0:0:18:30	1/1:255:55:55:1:54:98.18%:5.6837E-31:39:35:1:0:25:29	1/1:255:59:59:0:59:100%:4.1056E-35:0:34:0:0:23:36
chrII.fa	684585	.	G	T	.	PASS	ADP=49;WT=0;HET=0;HOM=3;NC=0	GT:GQ:SDP:DP:RD:AD:FREQ:PVAL:RBQ:ABQ:RDF:RDR:ADF:ADR	1/1:194:35:34:0:34:100%:3.5146E-20:0:36:0:0:17:17	1/1:255:64:64:0:64:100%:4.1752E-38:0:37:0:0:21:43	1/1:255:51:51:0:51:100%:2.5024E-30:0:37:0:0:27:24
chrII.fa	684795	.	A	G	.	PASS	ADP=32;WT=0;HET=0;HOM=3;NC=0	GT:GQ:SDP:DP:RD:AD:FREQ:PVAL:RBQ:ABQ:RDF:RDR:ADF:ADR	1/1:164:29:29:0:29:100%:3.3259E-17:0:37:0:0:19:10	1/1:150:29:29:1:28:96.55%:9.9776E-16:39:35:1:0:19:9	1/1:214:40:40:1:39:97.5%:3.8137E-22:39:37:1:0:25:14
chrII.fa	684797	.	G	A	.	PASS	ADP=33;WT=0;HET=0;HOM=3;NC=0	GT:GQ:SDP:DP:RD:AD:FREQ:PVAL:RBQ:ABQ:RDF:RDR:ADF:ADR	1/1:170:30:30:0:30:100%:8.4556E-18:0:37:0:0:20:10	1/1:150:29:29:1:28:96.55%:9.9776E-16:39:35:1:0:19:9	1/1:236:41:41:0:41:100%:2.3541E-24:0:37:0:0:27:14
chrII.fa	685165	.	A	G	.	PASS	ADP=62;WT=0;HET=0;HOM=3;NC=0	GT:GQ:SDP:DP:RD:AD:FREQ:PVAL:RBQ:ABQ:RDF:RDR:ADF:ADR	1/1:248:43:43:0:43:100%:1.5066E-25:0:37:0:0:20:23	1/1:255:73:73:0:73:100%:1.7006E-43:0:36:0:0:39:34	1/1:255:71:71:0:71:100%:2.6835E-42:0:36:0:0:34:37
chrII.fa	685306	.	T	C	.	PASS	ADP=44;WT=0;HET=0;HOM=3;NC=0	GT:GQ:SDP:DP:RD:AD:FREQ:PVAL:RBQ:ABQ:RDF:RDR:ADF:ADR	1/1:206:36:36:0:36:100%:2.2598E-21:0:36:0:0:9:27	1/1:255:56:55:0:55:100%:1.0149E-32:0:37:0:0:15:40	1/1:242:42:42:0:42:100%:5.9562E-25:0:37:0:0:10:32
chrII.fa	685510	.	C	T	.	PASS	ADP=44;WT=0;HET=0;HOM=3;NC=0	GT:GQ:SDP:DP:RD:AD:FREQ:PVAL:RBQ:ABQ:RDF:RDR:ADF:ADR	1/1:200:35:35:0:35:100%:8.9137E-21:0:36:0:0:25:10	1/1:255:46:45:0:45:100%:9.6314E-27:0:37:0:0:34:11	1/1:255:54:54:0:54:100%:4.0229E-32:0:36:0:0:43:11
chrII.fa	685662	.	T	C	.	PASS	ADP=55;WT=0;HET=0;HOM=3;NC=0	GT:GQ:SDP:DP:RD:AD:FREQ:PVAL:RBQ:ABQ:RDF:RDR:ADF:ADR	1/1:242:45:42:0:42:100%:5.9562E-25:0:37:0:0:30:12	1/1:255:64:64:2:62:96.88%:8.9557E-35:38:37:0:2:36:26	1/1:255:61:61:0:61:100%:2.609E-36:0:36:0:0:42:19
chrII.fa	686158	.	G	A	.	PASS	ADP=61;WT=0;HET=0;HOM=3;NC=0	GT:GQ:SDP:DP:RD:AD:FREQ:PVAL:RBQ:ABQ:RDF:RDR:ADF:ADR	1/1:255:49:49:0:49:100%:3.925E-29:0:37:0:0:18:31	1/1:255:53:52:1:51:98.08%:3.3479E-29:39:38:1:0:22:29	1/1:255:84:84:0:84:100%:4.3483E-50:0:37:0:0:40:44
chrII.fa	686563	.	G	A	.	PASS	ADP=61;WT=0;HET=0;HOM=3;NC=0	GT:GQ:SDP:DP:RD:AD:FREQ:PVAL:RBQ:ABQ:RDF:RDR:ADF:ADR	1/1:248:43:43:0:43:100%:1.5066E-25:0:36:0:0:20:23	1/1:255:72:72:0:72:100%:6.7558E-43:0:36:0:0:39:33	1/1:255:71:70:0:70:100%:1.0659E-41:0:37:0:0:28:42
chrII.fa	686624	.	C	T	.	PASS	ADP=57;WT=0;HET=0;HOM=3;NC=0	GT:GQ:SDP:DP:RD:AD:FREQ:PVAL:RBQ:ABQ:RDF:RDR:ADF:ADR	1/1:255:49:49:0:49:100%:3.925E-29:0:37:0:0:17:32	1/1:255:54:54:0:54:100%:4.0229E-32:0:37:0:0:24:30	1/1:255:68:68:0:68:100%:1.6809E-40:0:37:0:0:31:37
chrII.fa	686767	.	A	G	.	PASS	ADP=59;WT=0;HET=0;HOM=3;NC=0	GT:GQ:SDP:DP:RD:AD:FREQ:PVAL:RBQ:ABQ:RDF:RDR:ADF:ADR	1/1:255:45:45:0:45:100%:9.6314E-27:0:36:0:0:22:23	1/1:255:68:68:0:68:100%:1.6809E-40:0:37:0:0:33:35	1/1:255:66:66:0:66:100%:2.6498E-39:0:37:0:0:34:32
chrII.fa	686783	.	G	A	.	PASS	ADP=58;WT=0;HET=0;HOM=3;NC=0	GT:GQ:SDP:DP:RD:AD:FREQ:PVAL:RBQ:ABQ:RDF:RDR:ADF:ADR	1/1:230:40:40:0:40:100%:9.3017E-24:0:37:0:0:22:18	1/1:255:67:66:0:66:100%:2.6498E-39:0:37:0:0:30:36	1/1:255:70:70:0:70:100%:1.0659E-41:0:36:0:0:33:37
chrII.fa	687029	.	C	T	.	PASS	ADP=69;WT=0;HET=0;HOM=3;NC=0	GT:GQ:SDP:DP:RD:AD:FREQ:PVAL:RBQ:ABQ:RDF:RDR:ADF:ADR	1/1:255:60:60:0:60:100%:1.035E-35:0:37:0:0:31:29	1/1:255:63:63:0:63:100%:1.657E-37:0:37:0:0:32:31	1/1:255:86:86:0:86:100%:2.7498E-51:0:37:0:0:45:41
chrII.fa	687350	.	T	C	.	PASS	ADP=55;WT=0;HET=0;HOM=3;NC=0	GT:GQ:SDP:DP:RD:AD:FREQ:PVAL:RBQ:ABQ:RDF:RDR:ADF:ADR	1/1:224:39:39:0:39:100%:3.6742E-23:0:37:0:0:17:22	1/1:255:45:45:0:45:100%:9.6314E-27:0:37:0:0:14:31	1/1:255:85:83:0:83:100%:1.729E-49:0:37:0:0:41:42
chrII.fa	687626	.	A	T	.	PASS	ADP=52;WT=0;HET=0;HOM=3;NC=0	GT:GQ:SDP:DP:RD:AD:FREQ:PVAL:RBQ:ABQ:RDF:RDR:ADF:ADR	1/1:212:39:37:0:37:100%:5.7269E-22:0:37:0:0:23:14	1/1:255:59:59:0:59:100%:4.1056E-35:0:38:0:0:32:27	1/1:255:62:62:0:62:100%:6.5755E-37:0:37:0:0:34:28
chrII.fa	687872	.	T	A	.	PASS	ADP=60;WT=0;HET=0;HOM=3;NC=0	GT:GQ:SDP:DP:RD:AD:FREQ:PVAL:RBQ:ABQ:RDF:RDR:ADF:ADR	1/1:255:45:45:0:45:100%:9.6314E-27:0:36:0:0:27:18	1/1:255:64:63:0:63:100%:1.657E-37:0:37:0:0:39:24	1/1:255:73:73:0:73:100%:1.7006E-43:0:36:0:0:43:30
chrII.fa	687980	.	G	A	.	PASS	ADP=59;WT=0;HET=0;HOM=3;NC=0	GT:GQ:SDP:DP:RD:AD:FREQ:PVAL:RBQ:ABQ:RDF:RDR:ADF:ADR	1/1:255:49:48:0:48:100%:1.554E-28:0:37:0:0:20:28	1/1:255:64:64:0:64:100%:4.1752E-38:0:37:0:0:31:33	1/1:255:66:65:0:65:100%:1.0519E-38:0:37:0:0:38:27
chrII.fa	688355	.	C	T	.	PASS	ADP=57;WT=0;HET=0;HOM=3;NC=0	GT:GQ:SDP:DP:RD:AD:FREQ:PVAL:RBQ:ABQ:RDF:RDR:ADF:ADR	1/1:224:40:39:0:39:100%:3.6742E-23:0:34:0:0:17:22	1/1:255:67:66:0:66:100%:2.6498E-39:0:37:0:0:26:40	1/1:255:68:67:0:67:100%:6.6743E-40:0:35:0:0:34:33
chrII.fa	688364	.	G	A	.	PASS	ADP=59;WT=0;HET=0;HOM=3;NC=0	GT:GQ:SDP:DP:RD:AD:FREQ:PVAL:RBQ:ABQ:RDF:RDR:ADF:ADR	1/1:248:45:43:0:43:100%:1.5066E-25:0:36:0:0:20:23	1/1:255:66:66:0:66:100%:2.6498E-39:0:37:0:0:27:39	1/1:255:68:68:0:68:100%:1.6809E-40:0:37:0:0:35:33
chrII.fa	688475	.	G	A	.	PASS	ADP=61;WT=0;HET=0;HOM=3;NC=0	GT:GQ:SDP:DP:RD:AD:FREQ:PVAL:RBQ:ABQ:RDF:RDR:ADF:ADR	1/1:255:52:52:0:52:100%:6.3169E-31:0:37:0:0:22:30	1/1:255:59:59:0:59:100%:4.1056E-35:0:37:0:0:26:33	1/1:255:73:73:0:73:100%:1.7006E-43:0:36:0:0:33:40
chrII.fa	688487	.	C	T	.	PASS	ADP=58;WT=0;HET=0;HOM=3;NC=0	GT:GQ:SDP:DP:RD:AD:FREQ:PVAL:RBQ:ABQ:RDF:RDR:ADF:ADR	1/1:255:49:49:0:49:100%:3.925E-29:0:36:0:0:21:28	1/1:255:59:57:0:57:100%:6.4572E-34:0:37:0:0:28:29	1/1:255:68:68:0:68:100%:1.6809E-40:0:36:0:0:30:38
chrII.fa	688640	.	G	A	.	PASS	ADP=53;WT=0;HET=0;HOM=3;NC=0	GT:GQ:SDP:DP:RD:AD:FREQ:PVAL:RBQ:ABQ:RDF:RDR:ADF:ADR	1/1:255:47:47:0:47:100%:6.1512E-28:0:37:0:0:29:18	1/1:255:48:48:0:48:100%:1.554E-28:0:36:0:0:26:22	1/1:255:66:66:0:66:100%:2.6498E-39:0:38:0:0:30:36
chrII.fa	688700	.	A	T	.	PASS	ADP=50;WT=0;HET=0;HOM=3;NC=0	GT:GQ:SDP:DP:RD:AD:FREQ:PVAL:RBQ:ABQ:RDF:RDR:ADF:ADR	1/1:230:40:40:0:40:100%:9.3017E-24:0:35:0:0:23:17	1/1:255:51:50:0:50:100%:9.9117E-30:0:37:0:0:24:26	1/1:255:62:60:0:60:100%:1.035E-35:0:38:0:0:33:27
chrII.fa	688949	.	T	A	.	PASS	ADP=59;WT=0;HET=0;HOM=3;NC=0	GT:GQ:SDP:DP:RD:AD:FREQ:PVAL:RBQ:ABQ:RDF:RDR:ADF:ADR	1/1:255:55:54:0:54:100%:4.0229E-32:0:38:0:0:28:26	1/1:255:59:58:0:58:100%:1.6283E-34:0:37:0:0:25:33	1/1:255:65:65:0:65:100%:1.0519E-38:0:37:0:0:34:31
chrII.fa	689085	.	A	C	.	PASS	ADP=60;WT=0;HET=0;HOM=3;NC=0	GT:GQ:SDP:DP:RD:AD:FREQ:PVAL:RBQ:ABQ:RDF:RDR:ADF:ADR	1/1:242:42:42:0:42:100%:5.9562E-25:0:36:0:0:17:25	1/1:255:70:69:0:69:100%:4.233E-41:0:34:0:0:35:34	1/1:255:70:70:0:70:100%:1.0659E-41:0:35:0:0:39:31
chrII.fa	689156	.	C	T	.	PASS	ADP=55;WT=0;HET=0;HOM=3;NC=0	GT:GQ:SDP:DP:RD:AD:FREQ:PVAL:RBQ:ABQ:RDF:RDR:ADF:ADR	1/1:255:52:52:0:52:100%:6.3169E-31:0:36:0:0:29:23	1/1:255:57:57:0:57:100%:6.4572E-34:0:36:0:0:27:30	1/1:255:58:58:0:58:100%:1.6283E-34:0:36:0:0:23:35
chrII.fa	689867	.	G	C	.	PASS	ADP=46;WT=0;HET=0;HOM=3;NC=0	GT:GQ:SDP:DP:RD:AD:FREQ:PVAL:RBQ:ABQ:RDF:RDR:ADF:ADR	1/1:212:37:37:0:37:100%:5.7269E-22:0:36:0:0:18:19	1/1:255:50:50:1:49:98%:5.0549E-28:41:36:0:1:28:21	1/1:255:52:52:0:52:100%:6.3169E-31:0:35:0:0:29:23
chrII.fa	689912	.	G	A	.	PASS	ADP=49;WT=0;HET=0;HOM=3;NC=0	GT:GQ:SDP:DP:RD:AD:FREQ:PVAL:RBQ:ABQ:RDF:RDR:ADF:ADR	1/1:236:42:41:0:41:100%:2.3541E-24:0:37:0:0:20:21	1/1:255:47:47:0:47:100%:6.1512E-28:0:36:0:0:24:23	1/1:255:60:59:0:59:100%:4.1056E-35:0:36:0:0:24:35
chrII.fa	689996	.	A	C	.	PASS	ADP=54;WT=0;HET=0;HOM=3;NC=0	GT:GQ:SDP:DP:RD:AD:FREQ:PVAL:RBQ:ABQ:RDF:RDR:ADF:ADR	1/1:255:46:46:0:46:100%:2.4343E-27:0:38:0:0:25:21	1/1:248:43:43:0:43:100%:1.5066E-25:0:36:0:0:27:16	1/1:255:74:74:0:74:100%:4.2804E-44:0:37:0:0:30:44
chrII.fa	690123	.	T	C	.	PASS	ADP=57;WT=0;HET=0;HOM=3;NC=0	GT:GQ:SDP:DP:RD:AD:FREQ:PVAL:RBQ:ABQ:RDF:RDR:ADF:ADR	1/1:236:42:41:0:41:100%:2.3541E-24:0:37:0:0:24:17	1/1:255:59:59:0:59:100%:4.1056E-35:0:38:0:0:29:30	1/1:255:71:71:0:71:100%:2.6835E-42:0:37:0:0:47:24
chrII.fa	690313	.	T	C	.	PASS	ADP=64;WT=0;HET=0;HOM=3;NC=0	GT:GQ:SDP:DP:RD:AD:FREQ:PVAL:RBQ:ABQ:RDF:RDR:ADF:ADR	1/1:255:54:54:0:54:100%:4.0229E-32:0:37:0:0:28:26	1/1:255:52:51:0:51:100%:2.5024E-30:0:38:0:0:25:26	1/1:255:90:89:0:89:100%:4.3706E-53:0:38:0:0:45:44
chrII.fa	690330	.	G	A	.	PASS	ADP=62;WT=0;HET=0;HOM=3;NC=0	GT:GQ:SDP:DP:RD:AD:FREQ:PVAL:RBQ:ABQ:RDF:RDR:ADF:ADR	1/1:255:49:49:0:49:100%:3.925E-29:0:37:0:0:23:26	1/1:255:52:51:0:51:100%:2.5024E-30:0:38:0:0:28:23	1/1:255:87:87:0:87:100%:6.9142E-52:0:38:0:0:49:38
chrII.fa	691208	.	T	C	.	PASS	ADP=62;WT=0;HET=0;HOM=3;NC=0	GT:GQ:SDP:DP:RD:AD:FREQ:PVAL:RBQ:ABQ:RDF:RDR:ADF:ADR	1/1:218:38:38:0:38:100%:1.4508E-22:0:38:0:0:19:19	1/1:255:63:63:1:62:98.41%:1.0605E-35:35:37:1:0:26:36	1/1:255:87:86:0:86:100%:2.7498E-51:0:37:0:0:45:41
chrII.fa	691367	.	C	T	.	PASS	ADP=57;WT=0;HET=0;HOM=3;NC=0	GT:GQ:SDP:DP:RD:AD:FREQ:PVAL:RBQ:ABQ:RDF:RDR:ADF:ADR	1/1:255:47:47:0:47:100%:6.1512E-28:0:37:0:0:23:24	1/1:255:56:56:0:56:100%:2.5602E-33:0:37:0:0:31:25	1/1:255:69:69:0:69:100%:4.233E-41:0:37:0:0:31:38
chrII.fa	691485	.	G	T	.	PASS	ADP=59;WT=0;HET=0;HOM=3;NC=0	GT:GQ:SDP:DP:RD:AD:FREQ:PVAL:RBQ:ABQ:RDF:RDR:ADF:ADR	1/1:255:53:52:0:52:100%:6.3169E-31:0:38:0:0:24:28	1/1:255:58:58:0:58:100%:1.6283E-34:0:38:0:0:27:31	1/1:255:69:69:0:69:100%:4.233E-41:0:37:0:0:38:31
chrII.fa	691521	.	A	G	.	PASS	ADP=58;WT=0;HET=0;HOM=3;NC=0	GT:GQ:SDP:DP:RD:AD:FREQ:PVAL:RBQ:ABQ:RDF:RDR:ADF:ADR	1/1:248:43:43:0:43:100%:1.5066E-25:0:37:0:0:25:18	1/1:255:63:63:1:62:98.41%:1.0605E-35:39:36:1:0:30:32	1/1:255:70:70:0:70:100%:1.0659E-41:0:36:0:0:34:36
chrII.fa	691649	.	G	A	.	PASS	ADP=47;WT=0;HET=0;HOM=3;NC=0	GT:GQ:SDP:DP:RD:AD:FREQ:PVAL:RBQ:ABQ:RDF:RDR:ADF:ADR	1/1:200:35:35:0:35:100%:8.9137E-21:0:38:0:0:12:23	1/1:255:48:48:1:47:97.92%:7.6145E-27:41:38:1:0:22:25	1/1:255:58:58:0:58:100%:1.6283E-34:0:37:0:0:23:35
chrII.fa	691707	.	G	C	.	PASS	ADP=53;WT=0;HET=0;HOM=3;NC=0	GT:GQ:SDP:DP:RD:AD:FREQ:PVAL:RBQ:ABQ:RDF:RDR:ADF:ADR	1/1:236:41:41:0:41:100%:2.3541E-24:0:35:0:0:12:29	1/1:255:61:61:2:59:96.72%:5.0953E-33:34:35:1:1:26:33	1/1:255:58:58:0:58:100%:1.6283E-34:0:36:0:0:25:33
chrII.fa	691742	.	T	C	.	PASS	ADP=54;WT=0;HET=0;HOM=3;NC=0	GT:GQ:SDP:DP:RD:AD:FREQ:PVAL:RBQ:ABQ:RDF:RDR:ADF:ADR	1/1:200:35:35:0:35:100%:8.9137E-21:0:38:0:0:13:22	1/1:255:59:59:1:58:98.31%:2.4634E-33:41:37:0:1:27:31	1/1:255:69:69:0:69:100%:4.233E-41:0:36:0:0:31:38
chrII.fa	691776	.	G	T	.	PASS	ADP=50;WT=0;HET=0;HOM=3;NC=0	GT:GQ:SDP:DP:RD:AD:FREQ:PVAL:RBQ:ABQ:RDF:RDR:ADF:ADR	1/1:212:37:37:0:37:100%:5.7269E-22:0:36:0:0:15:22	1/1:255:55:54:1:53:98.15%:2.2126E-30:41:36:0:1:34:19	1/1:255:62:61:0:61:100%:2.609E-36:0:36:0:0:25:36
chrII.fa	691838	.	G	A	.	PASS	ADP=61;WT=0;HET=0;HOM=3;NC=0	GT:GQ:SDP:DP:RD:AD:FREQ:PVAL:RBQ:ABQ:RDF:RDR:ADF:ADR	1/1:230:40:40:0:40:100%:9.3017E-24:0:38:0:0:22:18	1/1:255:65:65:1:64:98.46%:6.9424E-37:41:39:0:1:35:29	1/1:255:78:78:0:78:100%:1.7165E-46:0:39:0:0:46:32
chrII.fa	691869	.	G	A	.	PASS	ADP=63;WT=0;HET=0;HOM=3;NC=0	GT:GQ:SDP:DP:RD:AD:FREQ:PVAL:RBQ:ABQ:RDF:RDR:ADF:ADR	1/1:254:44:44:0:44:100%:3.8097E-26:0:37:0:0:25:19	1/1:255:63:63:1:62:98.41%:1.0605E-35:41:37:0:1:33:29	1/1:255:84:84:0:84:100%:4.3483E-50:0:38:0:0:57:27
chrII.fa	691880	.	A	G	.	PASS	ADP=63;WT=0;HET=0;HOM=3;NC=0	GT:GQ:SDP:DP:RD:AD:FREQ:PVAL:RBQ:ABQ:RDF:RDR:ADF:ADR	1/1:255:48:48:0:48:100%:1.554E-28:0:37:0:0:26:22	1/1:255:56:56:1:55:98.21%:1.4593E-31:41:37:0:1:28:27	1/1:255:85:85:0:85:100%:1.0935E-50:0:37:0:0:56:29
chrII.fa	691893	.	T	C	.	PASS	ADP=58;WT=0;HET=0;HOM=3;NC=0	GT:GQ:SDP:DP:RD:AD:FREQ:PVAL:RBQ:ABQ:RDF:RDR:ADF:ADR	1/1:255:45:45:0:45:100%:9.6314E-27:0:36:0:0:23:22	1/1:255:50:50:0:50:100%:9.9117E-30:0:36:0:0:26:24	1/1:255:79:79:0:79:100%:4.3185E-47:0:36:0:0:50:29
chrII.fa	691937	.	C	T	.	PASS	ADP=53;WT=0;HET=0;HOM=3;NC=0	GT:GQ:SDP:DP:RD:AD:FREQ:PVAL:RBQ:ABQ:RDF:RDR:ADF:ADR	1/1:218:38:38:0:38:100%:1.4508E-22:0:37:0:0:19:19	1/1:255:50:50:0:50:100%:9.9117E-30:0:37:0:0:25:25	1/1:255:71:71:0:71:100%:2.6835E-42:0:37:0:0:42:29
chrII.fa	691950	.	C	T	.	PASS	ADP=48;WT=0;HET=0;HOM=3;NC=0	GT:GQ:SDP:DP:RD:AD:FREQ:PVAL:RBQ:ABQ:RDF:RDR:ADF:ADR	1/1:176:31:31:0:31:100%:2.1486E-18:0:38:0:0:14:17	1/1:255:48:48:0:48:100%:1.554E-28:0:37:0:0:23:25	1/1:255:66:66:0:66:100%:2.6498E-39:0:36:0:0:36:30
chrII.fa	692083	.	C	A	.	PASS	ADP=56;WT=0;HET=0;HOM=3;NC=0	GT:GQ:SDP:DP:RD:AD:FREQ:PVAL:RBQ:ABQ:RDF:RDR:ADF:ADR	1/1:230:40:40:0:40:100%:9.3017E-24:0:36:0:0:24:16	1/1:255:57:57:0:57:100%:6.4572E-34:0:37:0:0:26:31	1/1:255:73:73:0:73:100%:1.7006E-43:0:37:0:0:28:45
chrII.fa	692126	.	G	C	.	PASS	ADP=57;WT=0;HET=0;HOM=3;NC=0	GT:GQ:SDP:DP:RD:AD:FREQ:PVAL:RBQ:ABQ:RDF:RDR:ADF:ADR	1/1:236:41:41:0:41:100%:2.3541E-24:0:37:0:0:26:15	1/1:255:58:58:0:58:100%:1.6283E-34:0:37:0:0:35:23	1/1:255:72:72:0:72:100%:6.7558E-43:0:39:0:0:35:37
chrII.fa	692195	.	A	G	.	PASS	ADP=57;WT=0;HET=0;HOM=3;NC=0	GT:GQ:SDP:DP:RD:AD:FREQ:PVAL:RBQ:ABQ:RDF:RDR:ADF:ADR	1/1:255:55:55:0:55:100%:1.0149E-32:0:36:0:0:30:25	1/1:255:50:50:0:50:100%:9.9117E-30:0:35:0:0:26:24	1/1:255:67:67:0:67:100%:6.6743E-40:0:36:0:0:35:32
chrII.fa	692366	.	A	T	.	PASS	ADP=57;WT=0;HET=0;HOM=3;NC=0	GT:GQ:SDP:DP:RD:AD:FREQ:PVAL:RBQ:ABQ:RDF:RDR:ADF:ADR	1/1:255:50:50:0:50:100%:9.9117E-30:0:38:0:0:28:22	1/1:255:60:60:0:60:100%:1.035E-35:0:37:0:0:31:29	1/1:255:62:62:0:62:100%:6.5755E-37:0:38:0:0:26:36
chrII.fa	692680	.	C	T	.	PASS	ADP=44;WT=0;HET=0;HOM=3;NC=0	GT:GQ:SDP:DP:RD:AD:FREQ:PVAL:RBQ:ABQ:RDF:RDR:ADF:ADR	1/1:182:32:32:0:32:100%:5.4567E-19:0:38:0:0:19:13	1/1:255:51:51:1:50:98.04%:1.3013E-28:41:37:1:0:30:20	1/1:255:49:49:0:49:100%:3.925E-29:0:37:0:0:28:21
chrII.fa	692883	.	C	T	.	PASS	ADP=58;WT=0;HET=0;HOM=3;NC=0	GT:GQ:SDP:DP:RD:AD:FREQ:PVAL:RBQ:ABQ:RDF:RDR:ADF:ADR	1/1:255:52:51:0:51:100%:2.5024E-30:0:34:0:0:35:16	1/1:255:65:65:0:65:100%:1.0519E-38:0:35:0:0:35:30	1/1:255:58:58:0:58:100%:1.6283E-34:0:35:0:0:28:30
chrII.fa	692889	.	C	T	.	PASS	ADP=56;WT=0;HET=0;HOM=3;NC=0	GT:GQ:SDP:DP:RD:AD:FREQ:PVAL:RBQ:ABQ:RDF:RDR:ADF:ADR	1/1:255:52:52:0:52:100%:6.3169E-31:0:37:0:0:35:17	1/1:255:64:64:0:64:100%:4.1752E-38:0:37:0:0:35:29	1/1:255:54:54:0:54:100%:4.0229E-32:0:37:0:0:27:27
chrII.fa	693069	.	A	T	.	PASS	ADP=58;WT=0;HET=0;HOM=3;NC=0	GT:GQ:SDP:DP:RD:AD:FREQ:PVAL:RBQ:ABQ:RDF:RDR:ADF:ADR	1/1:248:43:43:0:43:100%:1.5066E-25:0:34:0:0:15:28	1/1:255:69:68:0:68:100%:1.6809E-40:0:35:0:0:30:38	1/1:255:65:65:0:65:100%:1.0519E-38:0:33:0:0:31:34
chrII.fa	693391	.	G	A	.	PASS	ADP=56;WT=0;HET=0;HOM=3;NC=0	GT:GQ:SDP:DP:RD:AD:FREQ:PVAL:RBQ:ABQ:RDF:RDR:ADF:ADR	1/1:255:45:45:0:45:100%:9.6314E-27:0:38:0:0:24:21	1/1:255:58:57:0:57:100%:6.4572E-34:0:38:0:0:32:25	1/1:255:69:68:0:68:100%:1.6809E-40:0:37:0:0:25:43
chrII.fa	693469	.	C	T	.	PASS	ADP=56;WT=0;HET=0;HOM=3;NC=0	GT:GQ:SDP:DP:RD:AD:FREQ:PVAL:RBQ:ABQ:RDF:RDR:ADF:ADR	1/1:255:46:45:0:45:100%:9.6314E-27:0:37:0:0:26:19	1/1:255:62:62:1:61:98.39%:4.1425E-35:40:36:1:0:29:32	1/1:255:62:62:0:62:100%:6.5755E-37:0:37:0:0:30:32
chrII.fa	693651	.	T	C	.	PASS	ADP=56;WT=0;HET=0;HOM=3;NC=0	GT:GQ:SDP:DP:RD:AD:FREQ:PVAL:RBQ:ABQ:RDF:RDR:ADF:ADR	1/1:255:51:51:0:51:100%:2.5024E-30:0:38:0:0:23:28	1/1:255:54:54:1:53:98.15%:2.2126E-30:40:37:0:1:17:36	1/1:255:66:64:0:63:98.44%:1.657E-37:0:37:0:0:35:28
chrII.fa	693825	.	T	A	.	PASS	ADP=49;WT=0;HET=0;HOM=3;NC=0	GT:GQ:SDP:DP:RD:AD:FREQ:PVAL:RBQ:ABQ:RDF:RDR:ADF:ADR	1/1:212:37:37:0:37:100%:5.7269E-22:0:37:0:0:15:22	1/1:255:48:48:0:48:100%:1.554E-28:0:36:0:0:21:27	1/1:255:65:64:0:64:100%:4.1752E-38:0:36:0:0:39:25
chrII.fa	693923	.	T	C	.	PASS	ADP=52;WT=0;HET=0;HOM=3;NC=0	GT:GQ:SDP:DP:RD:AD:FREQ:PVAL:RBQ:ABQ:RDF:RDR:ADF:ADR	1/1:255:45:45:0:45:100%:9.6314E-27:0:37:0:0:23:22	1/1:242:42:42:0:42:100%:5.9562E-25:0:36:0:0:20:22	1/1:255:71:70:0:70:100%:1.0659E-41:0:37:0:0:32:38
chrII.fa	693925	.	G	A	.	PASS	ADP=52;WT=0;HET=0;HOM=3;NC=0	GT:GQ:SDP:DP:RD:AD:FREQ:PVAL:RBQ:ABQ:RDF:RDR:ADF:ADR	1/1:255:46:45:0:45:100%:9.6314E-27:0:37:0:0:23:22	1/1:242:42:42:0:42:100%:5.9562E-25:0:35:0:0:19:23	1/1:255:70:70:0:70:100%:1.0659E-41:0:36:0:0:32:38
chrII.fa	693928	.	C	T	.	PASS	ADP=52;WT=0;HET=0;HOM=3;NC=0	GT:GQ:SDP:DP:RD:AD:FREQ:PVAL:RBQ:ABQ:RDF:RDR:ADF:ADR	1/1:255:49:49:0:49:100%:3.925E-29:0:35:0:0:24:25	1/1:236:41:41:0:41:100%:2.3541E-24:0:35:0:0:18:23	1/1:255:71:68:0:68:100%:1.6809E-40:0:36:0:0:31:37
chrII.fa	694124	.	G	A	.	PASS	ADP=47;WT=0;HET=0;HOM=3;NC=0	GT:GQ:SDP:DP:RD:AD:FREQ:PVAL:RBQ:ABQ:RDF:RDR:ADF:ADR	1/1:255:46:46:0:46:100%:2.4343E-27:0:35:0:0:26:20	1/1:212:37:37:0:37:100%:5.7269E-22:0:36:0:0:18:19	1/1:255:58:58:0:58:100%:1.6283E-34:0:36:0:0:32:26
chrII.fa	694133	.	G	A	.	PASS	ADP=43;WT=0;HET=0;HOM=3;NC=0	GT:GQ:SDP:DP:RD:AD:FREQ:PVAL:RBQ:ABQ:RDF:RDR:ADF:ADR	1/1:230:41:40:0:40:100%:9.3017E-24:0:34:0:0:23:17	1/1:206:36:36:0:36:100%:2.2598E-21:0:36:0:0:19:17	1/1:255:53:53:0:53:100%:1.5943E-31:0:35:0:0:30:23
chrII.fa	694151	.	T	A	.	PASS	ADP=40;WT=0;HET=0;HOM=3;NC=0	GT:GQ:SDP:DP:RD:AD:FREQ:PVAL:RBQ:ABQ:RDF:RDR:ADF:ADR	1/1:188:33:33:0:33:100%:1.3852E-19:0:37:0:0:16:17	1/1:224:39:39:0:39:100%:3.6742E-23:0:37:0:0:21:18	1/1:255:50:50:0:50:100%:9.9117E-30:0:34:0:0:27:23
chrII.fa	694153	.	T	C	.	PASS	ADP=41;WT=0;HET=0;HOM=3;NC=0	GT:GQ:SDP:DP:RD:AD:FREQ:PVAL:RBQ:ABQ:RDF:RDR:ADF:ADR	1/1:194:34:34:0:34:100%:3.5146E-20:0:37:0:0:17:17	1/1:224:40:40:0:39:97.5%:3.6742E-23:0:37:0:0:21:18	1/1:255:49:49:0:49:100%:3.925E-29:0:36:0:0:26:23
chrII.fa	694443	.	A	T	.	PASS	ADP=34;WT=0;HET=0;HOM=3;NC=0	GT:GQ:SDP:DP:RD:AD:FREQ:PVAL:RBQ:ABQ:RDF:RDR:ADF:ADR	1/1:117:21:21:0:21:100%:1.8578E-12:0:36:0:0:5:16	1/1:231:46:43:1:42:97.67%:6.6289E-24:39:36:0:1:15:27	1/1:230:40:40:0:40:100%:9.3017E-24:0:36:0:0:15:25
chrII.fa	694512	.	A	G	.	PASS	ADP=35;WT=0;HET=0;HOM=3;NC=0	GT:GQ:SDP:DP:RD:AD:FREQ:PVAL:RBQ:ABQ:RDF:RDR:ADF:ADR	1/1:146:26:26:0:26:100%:2.0165E-15:0:36:0:0:3:23	1/1:218:39:38:0:38:100%:1.4508E-22:0:36:0:0:15:23	1/1:242:42:42:0:42:100%:5.9562E-25:0:37:0:0:10:32
chrII.fa	694669	.	G	A	.	PASS	ADP=17;WT=0;HET=0;HOM=3;NC=0	GT:GQ:SDP:DP:RD:AD:FREQ:PVAL:RBQ:ABQ:RDF:RDR:ADF:ADR	1/1:52:10:10:0:10:100%:5.4125E-6:0:37:0:0:8:2	1/1:129:23:23:0:23:100%:1.2146E-13:0:36:0:0:13:10	1/1:105:19:19:0:19:100%:2.8292E-11:0:38:0:0:10:9
chrII.fa	694728	.	G	A	.	PASS	ADP=30;WT=0;HET=0;HOM=3;NC=0	GT:GQ:SDP:DP:RD:AD:FREQ:PVAL:RBQ:ABQ:RDF:RDR:ADF:ADR	1/1:70:13:13:0:13:100%:9.6148E-8:0:32:0:0:10:3	1/1:224:39:39:0:39:100%:3.6742E-23:0:34:0:0:26:13	1/1:218:38:38:0:38:100%:1.4508E-22:0:35:0:0:26:12
chrII.fa	695368	.	T	C	.	PASS	ADP=54;WT=0;HET=0;HOM=3;NC=0	GT:GQ:SDP:DP:RD:AD:FREQ:PVAL:RBQ:ABQ:RDF:RDR:ADF:ADR	1/1:255:46:46:0:46:100%:2.4343E-27:0:36:0:0:28:18	1/1:255:59:58:0:58:100%:1.6283E-34:0:35:0:0:25:33	1/1:255:58:58:0:58:100%:1.6283E-34:0:37:0:0:36:22
chrII.fa	695575	.	T	C	.	PASS	ADP=61;WT=0;HET=0;HOM=3;NC=0	GT:GQ:SDP:DP:RD:AD:FREQ:PVAL:RBQ:ABQ:RDF:RDR:ADF:ADR	1/1:248:43:43:0:43:100%:1.5066E-25:0:38:0:0:17:26	1/1:255:55:55:0:55:100%:1.0149E-32:0:37:0:0:31:24	1/1:255:86:85:0:85:100%:1.0935E-50:0:37:0:0:42:43
chrII.fa	695857	.	A	T	.	PASS	ADP=59;WT=0;HET=0;HOM=3;NC=0	GT:GQ:SDP:DP:RD:AD:FREQ:PVAL:RBQ:ABQ:RDF:RDR:ADF:ADR	1/1:182:32:32:0:32:100%:5.4567E-19:0:37:0:0:16:16	1/1:255:79:79:0:79:100%:4.3185E-47:0:37:0:0:39:40	1/1:255:66:66:0:66:100%:2.6498E-39:0:37:0:0:31:35
chrII.fa	696541	.	T	C	.	PASS	ADP=65;WT=0;HET=0;HOM=3;NC=0	GT:GQ:SDP:DP:RD:AD:FREQ:PVAL:RBQ:ABQ:RDF:RDR:ADF:ADR	1/1:255:46:46:0:46:100%:2.4343E-27:0:38:0:0:27:19	1/1:255:63:63:0:63:100%:1.657E-37:0:37:0:0:35:28	1/1:255:87:86:0:86:100%:2.7498E-51:0:38:0:0:45:41
chrII.fa	696652	.	T	C	.	PASS	ADP=59;WT=0;HET=0;HOM=3;NC=0	GT:GQ:SDP:DP:RD:AD:FREQ:PVAL:RBQ:ABQ:RDF:RDR:ADF:ADR	1/1:255:50:50:0:50:100%:9.9117E-30:0:38:0:0:25:25	1/1:255:55:55:0:55:100%:1.0149E-32:0:36:0:0:32:23	1/1:255:73:72:0:72:100%:6.7558E-43:0:37:0:0:37:35
chrII.fa	696781	.	A	G	.	PASS	ADP=58;WT=0;HET=0;HOM=3;NC=0	GT:GQ:SDP:DP:RD:AD:FREQ:PVAL:RBQ:ABQ:RDF:RDR:ADF:ADR	1/1:242:43:42:0:42:100%:5.9562E-25:0:38:0:0:20:22	1/1:255:55:55:0:55:100%:1.0149E-32:0:37:0:0:28:27	1/1:255:77:77:0:77:100%:6.8219E-46:0:37:0:0:29:48
chrII.fa	697043	.	T	C	.	PASS	ADP=56;WT=0;HET=0;HOM=3;NC=0	GT:GQ:SDP:DP:RD:AD:FREQ:PVAL:RBQ:ABQ:RDF:RDR:ADF:ADR	1/1:255:52:51:0:51:100%:2.5024E-30:0:37:0:0:31:20	1/1:255:45:45:0:45:100%:9.6314E-27:0:37:0:0:24:21	1/1:255:75:74:0:74:100%:4.2804E-44:0:37:0:0:39:35
chrII.fa	697455	.	C	T	.	PASS	ADP=53;WT=0;HET=0;HOM=3;NC=0	GT:GQ:SDP:DP:RD:AD:FREQ:PVAL:RBQ:ABQ:RDF:RDR:ADF:ADR	1/1:230:41:40:0:40:100%:9.3017E-24:0:37:0:0:21:19	1/1:255:58:58:0:58:100%:1.6283E-34:0:37:0:0:21:37	1/1:255:63:63:0:63:100%:1.657E-37:0:38:0:0:34:29
chrII.fa	697695	.	C	T	.	PASS	ADP=52;WT=0;HET=0;HOM=3;NC=0	GT:GQ:SDP:DP:RD:AD:FREQ:PVAL:RBQ:ABQ:RDF:RDR:ADF:ADR	1/1:230:40:40:0:40:100%:9.3017E-24:0:36:0:0:15:25	1/1:255:54:53:0:53:100%:1.5943E-31:0:36:0:0:24:29	1/1:255:64:63:0:63:100%:1.657E-37:0:38:0:0:28:35
chrII.fa	697855	.	C	A	.	PASS	ADP=47;WT=0;HET=0;HOM=3;NC=0	GT:GQ:SDP:DP:RD:AD:FREQ:PVAL:RBQ:ABQ:RDF:RDR:ADF:ADR	1/1:218:38:38:0:38:100%:1.4508E-22:0:37:0:0:16:22	1/1:200:35:35:0:35:100%:8.9137E-21:0:37:0:0:19:16	1/1:255:69:69:0:69:100%:4.233E-41:0:37:0:0:32:37
chrII.fa	697900	.	T	G	.	PASS	ADP=43;WT=0;HET=0;HOM=3;NC=0	GT:GQ:SDP:DP:RD:AD:FREQ:PVAL:RBQ:ABQ:RDF:RDR:ADF:ADR	1/1:200:37:35:0:35:100%:8.9137E-21:0:37:0:0:13:22	1/1:212:37:37:0:37:100%:5.7269E-22:0:36:0:0:13:24	1/1:255:59:59:0:59:100%:4.1056E-35:0:38:0:0:25:34
chrII.fa	697912	.	C	T	.	PASS	ADP=39;WT=0;HET=0;HOM=3;NC=0	GT:GQ:SDP:DP:RD:AD:FREQ:PVAL:RBQ:ABQ:RDF:RDR:ADF:ADR	1/1:152:27:27:0:27:100%:5.1363E-16:0:33:0:0:8:19	1/1:182:33:32:0:32:100%:5.4567E-19:0:34:0:0:8:24	1/1:255:59:59:0:59:100%:4.1056E-35:0:33:0:0:23:36
chrII.fa	697933	.	C	A	.	PASS	ADP=40;WT=0;HET=0;HOM=3;NC=0	GT:GQ:SDP:DP:RD:AD:FREQ:PVAL:RBQ:ABQ:RDF:RDR:ADF:ADR	1/1:176:31:31:0:31:100%:2.1486E-18:0:37:0:0:10:21	1/1:206:36:36:0:36:100%:2.2598E-21:0:37:0:0:12:24	1/1:255:55:54:0:54:100%:4.0229E-32:0:37:0:0:21:33
chrII.fa	698208	.	C	T	.	PASS	ADP=31;WT=0;HET=0;HOM=3;NC=0	GT:GQ:SDP:DP:RD:AD:FREQ:PVAL:RBQ:ABQ:RDF:RDR:ADF:ADR	1/1:129:23:23:0:23:100%:1.2146E-13:0:37:0:0:15:8	1/1:200:35:35:0:35:100%:8.9137E-21:0:37:0:0:21:14	1/1:206:37:36:0:36:100%:2.2598E-21:0:36:0:0:14:22
chrII.fa	698648	.	A	T	.	PASS	ADP=54;WT=0;HET=0;HOM=3;NC=0	GT:GQ:SDP:DP:RD:AD:FREQ:PVAL:RBQ:ABQ:RDF:RDR:ADF:ADR	1/1:255:47:47:0:47:100%:6.1512E-28:0:37:0:0:20:27	1/1:255:56:56:0:56:100%:2.5602E-33:0:37:0:0:30:26	1/1:255:61:61:0:61:100%:2.609E-36:0:36:0:0:28:33
chrII.fa	698958	.	T	C	.	PASS	ADP=46;WT=0;HET=0;HOM=3;NC=0	GT:GQ:SDP:DP:RD:AD:FREQ:PVAL:RBQ:ABQ:RDF:RDR:ADF:ADR	1/1:182:32:32:0:32:100%:5.4567E-19:0:37:0:0:19:13	1/1:255:56:55:1:54:98.18%:5.6837E-31:38:36:0:1:31:23	1/1:255:54:53:0:53:100%:1.5943E-31:0:37:0:0:33:20
chrII.fa	699308	.	T	C	.	PASS	ADP=51;WT=0;HET=0;HOM=3;NC=0	GT:GQ:SDP:DP:RD:AD:FREQ:PVAL:RBQ:ABQ:RDF:RDR:ADF:ADR	1/1:212:38:38:0:37:97.37%:5.7269E-22:0:36:0:0:23:14	1/1:255:48:48:0:48:100%:1.554E-28:0:36:0:0:25:23	1/1:255:70:68:0:68:100%:1.6809E-40:0:35:0:0:39:29
chrII.fa	699380	.	G	A	.	PASS	ADP=46;WT=0;HET=0;HOM=3;NC=0	GT:GQ:SDP:DP:RD:AD:FREQ:PVAL:RBQ:ABQ:RDF:RDR:ADF:ADR	1/1:236:42:41:0:41:100%:2.3541E-24:0:32:0:0:18:23	1/1:255:51:50:0:50:100%:9.9117E-30:0:34:0:0:22:28	1/1:255:49:47:0:47:100%:6.1512E-28:0:34:0:0:19:28
chrII.fa	699560	.	T	C	.	PASS	ADP=57;WT=0;HET=0;HOM=3;NC=0	GT:GQ:SDP:DP:RD:AD:FREQ:PVAL:RBQ:ABQ:RDF:RDR:ADF:ADR	1/1:255:54:54:0:54:100%:4.0229E-32:0:37:0:0:29:25	1/1:255:47:46:0:46:100%:2.4343E-27:0:37:0:0:21:25	1/1:255:72:72:0:72:100%:6.7558E-43:0:37:0:0:37:35
chrII.fa	699675	.	T	C	.	PASS	ADP=54;WT=0;HET=0;HOM=3;NC=0	GT:GQ:SDP:DP:RD:AD:FREQ:PVAL:RBQ:ABQ:RDF:RDR:ADF:ADR	1/1:255:51:51:0:51:100%:2.5024E-30:0:36:0:0:28:23	1/1:255:54:53:0:53:100%:1.5943E-31:0:36:0:0:32:21	1/1:255:60:60:0:60:100%:1.035E-35:0:35:0:0:30:30
chrII.fa	699878	.	A	G	.	PASS	ADP=60;WT=0;HET=0;HOM=3;NC=0	GT:GQ:SDP:DP:RD:AD:FREQ:PVAL:RBQ:ABQ:RDF:RDR:ADF:ADR	1/1:255:45:45:0:45:100%:9.6314E-27:0:37:0:0:19:26	1/1:255:61:61:0:61:100%:2.609E-36:0:36:0:0:28:33	1/1:255:76:74:0:74:100%:4.2804E-44:0:37:0:0:36:38
chrII.fa	700005	.	A	G	.	PASS	ADP=47;WT=0;HET=0;HOM=3;NC=0	GT:GQ:SDP:DP:RD:AD:FREQ:PVAL:RBQ:ABQ:RDF:RDR:ADF:ADR	1/1:170:30:30:0:30:100%:8.4556E-18:0:38:0:0:13:17	1/1:255:48:48:0:48:100%:1.554E-28:0:37:0:0:21:27	1/1:255:64:64:0:64:100%:4.1752E-38:0:38:0:0:20:44
chrII.fa	700064	.	G	C	.	PASS	ADP=42;WT=0;HET=0;HOM=3;NC=0	GT:GQ:SDP:DP:RD:AD:FREQ:PVAL:RBQ:ABQ:RDF:RDR:ADF:ADR	1/1:146:26:26:0:26:100%:2.0165E-15:0:38:0:0:10:16	1/1:230:40:40:0:40:100%:9.3017E-24:0:37:0:0:14:26	1/1:255:61:61:0:61:100%:2.609E-36:0:37:0:0:21:40
chrII.fa	700097	.	T	C	.	PASS	ADP=40;WT=0;HET=0;HOM=3;NC=0	GT:GQ:SDP:DP:RD:AD:FREQ:PVAL:RBQ:ABQ:RDF:RDR:ADF:ADR	1/1:123:22:22:0:22:100%:4.7526E-13:0:37:0:0:7:15	1/1:242:42:42:0:42:100%:5.9562E-25:0:37:0:0:11:31	1/1:255:57:57:0:57:100%:6.4572E-34:0:36:0:0:20:37
chrII.fa	700199	.	A	T	.	PASS	ADP=20;WT=0;HET=0;HOM=3;NC=0	GT:GQ:SDP:DP:RD:AD:FREQ:PVAL:RBQ:ABQ:RDF:RDR:ADF:ADR	1/1:64:12:12:0:12:100%:3.698E-7:0:39:0:0:0:12	1/1:111:20:20:0:20:100%:7.2544E-12:0:39:0:0:0:20	1/1:164:29:29:0:29:100%:3.3259E-17:0:38:0:0:0:29
chrII.fa	700223	.	G	C	.	PASS	ADP=20;WT=0;HET=0;HOM=3;NC=0	GT:GQ:SDP:DP:RD:AD:FREQ:PVAL:RBQ:ABQ:RDF:RDR:ADF:ADR	1/1:81:15:15:0:15:100%:6.4467E-9:0:38:0:0:0:15	1/1:93:17:17:0:17:100%:4.2852E-10:0:38:0:0:0:17	1/1:158:28:28:0:28:100%:1.3074E-16:0:38:0:0:0:28
chrII.fa	700246	.	T	C	.	PASS	ADP=21;WT=0;HET=0;HOM=3;NC=0	GT:GQ:SDP:DP:RD:AD:FREQ:PVAL:RBQ:ABQ:RDF:RDR:ADF:ADR	1/1:93:17:17:0:17:100%:4.2852E-10:0:37:0:0:0:17	1/1:111:21:20:0:20:100%:7.2544E-12:0:36:0:0:0:20	1/1:158:28:28:0:28:100%:1.3074E-16:0:37:0:0:0:28
chrII.fa	700682	.	G	A	.	PASS	ADP=57;WT=0;HET=0;HOM=3;NC=0	GT:GQ:SDP:DP:RD:AD:FREQ:PVAL:RBQ:ABQ:RDF:RDR:ADF:ADR	1/1:255:48:48:0:48:100%:1.554E-28:0:34:0:0:25:23	1/1:255:54:54:0:54:100%:4.0229E-32:0:35:0:0:28:26	1/1:255:72:71:0:71:100%:2.6835E-42:0:36:0:0:37:34
chrII.fa	700715	.	C	T	.	PASS	ADP=61;WT=0;HET=0;HOM=3;NC=0	GT:GQ:SDP:DP:RD:AD:FREQ:PVAL:RBQ:ABQ:RDF:RDR:ADF:ADR	1/1:255:54:53:0:53:100%:1.5943E-31:0:36:0:0:25:28	1/1:255:60:60:0:60:100%:1.035E-35:0:36:0:0:26:34	1/1:255:72:72:0:72:100%:6.7558E-43:0:36:0:0:37:35
chrII.fa	700736	.	G	A	.	PASS	ADP=59;WT=0;HET=0;HOM=3;NC=0	GT:GQ:SDP:DP:RD:AD:FREQ:PVAL:RBQ:ABQ:RDF:RDR:ADF:ADR	1/1:255:48:48:0:48:100%:1.554E-28:0:36:0:0:17:31	1/1:255:62:62:0:62:100%:6.5755E-37:0:36:0:0:28:34	1/1:255:69:69:0:69:100%:4.233E-41:0:36:0:0:31:38
chrII.fa	750883	.	G	A	.	PASS	ADP=38;WT=0;HET=0;HOM=3;NC=0	GT:GQ:SDP:DP:RD:AD:FREQ:PVAL:RBQ:ABQ:RDF:RDR:ADF:ADR	1/1:176:33:31:0:31:100%:2.1486E-18:0:37:0:0:13:18	1/1:200:35:35:0:35:100%:8.9137E-21:0:38:0:0:19:16	1/1:255:50:50:0:50:100%:9.9117E-30:0:37:0:0:21:29
chrII.fa	752417	.	T	C	.	PASS	ADP=52;WT=0;HET=0;HOM=3;NC=0	GT:GQ:SDP:DP:RD:AD:FREQ:PVAL:RBQ:ABQ:RDF:RDR:ADF:ADR	1/1:255:49:49:1:48:97.96%:1.9625E-27:39:37:0:1:31:17	1/1:255:55:55:0:55:100%:1.0149E-32:0:36:0:0:30:25	1/1:255:52:52:0:52:100%:6.3169E-31:0:36:0:0:35:17
chrII.fa	752501	.	G	C	.	PASS	ADP=55;WT=0;HET=0;HOM=3;NC=0	GT:GQ:SDP:DP:RD:AD:FREQ:PVAL:RBQ:ABQ:RDF:RDR:ADF:ADR	1/1:255:54:54:0:54:100%:4.0229E-32:0:37:0:0:25:29	1/1:255:48:46:0:46:100%:2.4343E-27:0:38:0:0:23:23	1/1:255:66:66:0:66:100%:2.6498E-39:0:37:0:0:31:35
chrII.fa	753942	.	C	T	.	PASS	ADP=47;WT=0;HET=0;HOM=3;NC=0	GT:GQ:SDP:DP:RD:AD:FREQ:PVAL:RBQ:ABQ:RDF:RDR:ADF:ADR	1/1:194:35:34:0:34:100%:3.5146E-20:0:38:0:0:18:16	1/1:255:49:47:0:47:100%:6.1512E-28:0:38:0:0:21:26	1/1:255:62:61:0:61:100%:2.609E-36:0:38:0:0:33:28
chrII.fa	753990	.	T	C	.	PASS	ADP=56;WT=0;HET=0;HOM=3;NC=0	GT:GQ:SDP:DP:RD:AD:FREQ:PVAL:RBQ:ABQ:RDF:RDR:ADF:ADR	1/1:230:40:40:0:40:100%:9.3017E-24:0:36:0:0:20:20	1/1:255:56:56:0:56:100%:2.5602E-33:0:36:0:0:23:33	1/1:255:72:72:0:72:100%:6.7558E-43:0:37:0:0:44:28
chrII.fa	754029	.	A	G	.	PASS	ADP=53;WT=0;HET=0;HOM=3;NC=0	GT:GQ:SDP:DP:RD:AD:FREQ:PVAL:RBQ:ABQ:RDF:RDR:ADF:ADR	1/1:236:41:41:0:41:100%:2.3541E-24:0:37:0:0:17:24	1/1:255:56:55:0:55:100%:1.0149E-32:0:38:0:0:22:33	1/1:255:64:64:0:64:100%:4.1752E-38:0:36:0:0:37:27
chrII.fa	754103	.	A	T	.	PASS	ADP=50;WT=0;HET=0;HOM=3;NC=0	GT:GQ:SDP:DP:RD:AD:FREQ:PVAL:RBQ:ABQ:RDF:RDR:ADF:ADR	1/1:255:47:47:0:47:100%:6.1512E-28:0:39:0:0:21:26	1/1:255:48:47:0:47:100%:6.1512E-28:0:39:0:0:19:28	1/1:255:58:58:0:58:100%:1.6283E-34:0:38:0:0:27:31
chrII.fa	754139	.	G	A	.	PASS	ADP=47;WT=0;HET=0;HOM=3;NC=0	GT:GQ:SDP:DP:RD:AD:FREQ:PVAL:RBQ:ABQ:RDF:RDR:ADF:ADR	1/1:242:42:42:0:42:100%:5.9562E-25:0:38:0:0:21:21	1/1:242:42:42:0:42:100%:5.9562E-25:0:37:0:0:13:29	1/1:255:57:57:0:57:100%:6.4572E-34:0:38:0:0:26:31
chrII.fa	754188	.	G	A	.	PASS	ADP=49;WT=0;HET=0;HOM=3;NC=0	GT:GQ:SDP:DP:RD:AD:FREQ:PVAL:RBQ:ABQ:RDF:RDR:ADF:ADR	1/1:200:35:35:0:35:100%:8.9137E-21:0:37:0:0:21:14	1/1:255:49:49:0:49:100%:3.925E-29:0:38:0:0:23:26	1/1:255:63:63:0:63:100%:1.657E-37:0:36:0:0:23:40
chrII.fa	754197	.	T	C	.	PASS	ADP=49;WT=0;HET=0;HOM=3;NC=0	GT:GQ:SDP:DP:RD:AD:FREQ:PVAL:RBQ:ABQ:RDF:RDR:ADF:ADR	1/1:188:33:33:0:33:100%:1.3852E-19:0:38:0:0:19:14	1/1:255:53:53:0:53:100%:1.5943E-31:0:38:0:0:26:27	1/1:255:62:61:0:61:100%:2.609E-36:0:37:0:0:24:37
chrII.fa	754355	.	G	A	.	PASS	ADP=49;WT=0;HET=0;HOM=3;NC=0	GT:GQ:SDP:DP:RD:AD:FREQ:PVAL:RBQ:ABQ:RDF:RDR:ADF:ADR	1/1:230:40:40:0:40:100%:9.3017E-24:0:38:0:0:22:18	1/1:255:50:49:0:49:100%:3.925E-29:0:38:0:0:25:24	1/1:255:61:60:0:60:100%:1.035E-35:0:37:0:0:34:26
chrII.fa	754404	.	A	G	.	PASS	ADP=46;WT=0;HET=0;HOM=3;NC=0	GT:GQ:SDP:DP:RD:AD:FREQ:PVAL:RBQ:ABQ:RDF:RDR:ADF:ADR	1/1:206:36:36:0:36:100%:2.2598E-21:0:35:0:0:19:17	1/1:255:48:48:0:48:100%:1.554E-28:0:38:0:0:26:22	1/1:255:56:56:0:56:100%:2.5602E-33:0:36:0:0:34:22
chrII.fa	754416	.	A	G	.	PASS	ADP=39;WT=0;HET=0;HOM=3;NC=0	GT:GQ:SDP:DP:RD:AD:FREQ:PVAL:RBQ:ABQ:RDF:RDR:ADF:ADR	1/1:176:31:31:0:31:100%:2.1486E-18:0:37:0:0:15:16	1/1:224:40:39:0:39:100%:3.6742E-23:0:38:0:0:22:17	1/1:255:49:48:0:48:100%:1.554E-28:0:38:0:0:28:20
chrII.fa	754436	.	T	C	.	PASS	ADP=39;WT=0;HET=0;HOM=3;NC=0	GT:GQ:SDP:DP:RD:AD:FREQ:PVAL:RBQ:ABQ:RDF:RDR:ADF:ADR	1/1:141:25:25:0:25:100%:7.9107E-15:0:37:0:0:10:15	1/1:242:43:42:0:42:100%:5.9562E-25:0:37:0:0:24:18	1/1:255:51:51:0:51:100%:2.5024E-30:0:38:0:0:31:20
chrII.fa	754776	.	G	A	.	PASS	ADP=53;WT=0;HET=0;HOM=3;NC=0	GT:GQ:SDP:DP:RD:AD:FREQ:PVAL:RBQ:ABQ:RDF:RDR:ADF:ADR	1/1:230:40:40:0:40:100%:9.3017E-24:0:37:0:0:20:20	1/1:255:56:56:0:56:100%:2.5602E-33:0:36:0:0:28:28	1/1:255:63:63:0:63:100%:1.657E-37:0:36:0:0:36:27
chrII.fa	754911	.	A	G	.	PASS	ADP=56;WT=0;HET=0;HOM=3;NC=0	GT:GQ:SDP:DP:RD:AD:FREQ:PVAL:RBQ:ABQ:RDF:RDR:ADF:ADR	1/1:255:51:51:0:51:100%:2.5024E-30:0:37:0:0:25:26	1/1:255:45:45:0:45:100%:9.6314E-27:0:35:0:0:21:24	1/1:255:72:72:0:72:100%:6.7558E-43:0:36:0:0:35:37
chrII.fa	756042	.	T	C	.	PASS	ADP=54;WT=0;HET=0;HOM=3;NC=0	GT:GQ:SDP:DP:RD:AD:FREQ:PVAL:RBQ:ABQ:RDF:RDR:ADF:ADR	1/1:242:42:42:0:42:100%:5.9562E-25:0:36:0:0:20:22	1/1:255:53:52:2:50:96.15%:9.0394E-28:40:37:1:1:25:25	1/1:255:70:70:0:70:100%:1.0659E-41:0:37:0:0:34:36
chrII.fa	756063	.	G	A	.	PASS	ADP=51;WT=0;HET=0;HOM=3;NC=0	GT:GQ:SDP:DP:RD:AD:FREQ:PVAL:RBQ:ABQ:RDF:RDR:ADF:ADR	1/1:206:36:36:0:36:100%:2.2598E-21:0:36:0:0:20:16	1/1:255:52:52:2:50:96.15%:9.0394E-28:39:37:1:1:26:24	1/1:255:67:67:0:67:100%:6.6743E-40:0:37:0:0:32:35
chrII.fa	756110	.	C	T	.	PASS	ADP=46;WT=0;HET=0;HOM=3;NC=0	GT:GQ:SDP:DP:RD:AD:FREQ:PVAL:RBQ:ABQ:RDF:RDR:ADF:ADR	1/1:194:36:34:0:34:100%:3.5146E-20:0:38:0:0:18:16	1/1:255:51:51:1:50:98.04%:1.3013E-28:35:37:1:0:26:24	1/1:255:54:54:0:54:100%:4.0229E-32:0:37:0:0:27:27
chrII.fa	756201	.	A	G	.	PASS	ADP=46;WT=0;HET=0;HOM=3;NC=0	GT:GQ:SDP:DP:RD:AD:FREQ:PVAL:RBQ:ABQ:RDF:RDR:ADF:ADR	1/1:255:50:50:0:50:100%:9.9117E-30:0:36:0:0:23:27	1/1:220:41:41:1:40:97.56%:9.8874E-23:25:37:0:1:19:21	1/1:255:49:49:0:49:100%:3.925E-29:0:36:0:0:22:27
chrII.fa	756213	.	G	A	.	PASS	ADP=46;WT=0;HET=0;HOM=3;NC=0	GT:GQ:SDP:DP:RD:AD:FREQ:PVAL:RBQ:ABQ:RDF:RDR:ADF:ADR	1/1:242:42:42:0:42:100%:5.9562E-25:0:37:0:0:19:23	1/1:255:47:47:1:46:97.87%:2.9526E-26:26:36:0:1:24:22	1/1:255:51:49:0:49:100%:3.925E-29:0:36:0:0:22:27
chrII.fa	756267	.	T	C	.	PASS	ADP=50;WT=0;HET=0;HOM=3;NC=0	GT:GQ:SDP:DP:RD:AD:FREQ:PVAL:RBQ:ABQ:RDF:RDR:ADF:ADR	1/1:224:39:39:0:39:100%:3.6742E-23:0:36:0:0:24:15	1/1:255:58:58:1:57:98.28%:9.6072E-33:41:37:0:1:25:32	1/1:255:56:55:0:55:100%:1.0149E-32:0:37:0:0:18:37
chrII.fa	756533	.	C	A	.	PASS	ADP=57;WT=0;HET=0;HOM=3;NC=0	GT:GQ:SDP:DP:RD:AD:FREQ:PVAL:RBQ:ABQ:RDF:RDR:ADF:ADR	1/1:255:45:45:0:45:100%:9.6314E-27:0:37:0:0:20:25	1/1:255:55:54:1:53:98.15%:2.2126E-30:41:37:0:1:19:34	1/1:255:73:73:0:73:100%:1.7006E-43:0:37:0:0:38:35
chrII.fa	756709	.	G	A	.	PASS	ADP=44;WT=0;HET=0;HOM=3;NC=0	GT:GQ:SDP:DP:RD:AD:FREQ:PVAL:RBQ:ABQ:RDF:RDR:ADF:ADR	1/1:224:39:39:0:39:100%:3.6742E-23:0:38:0:0:16:23	1/1:218:38:38:0:38:100%:1.4508E-22:0:37:0:0:20:18	1/1:255:55:55:0:55:100%:1.0149E-32:0:37:0:0:28:27
chrII.fa	757029	.	G	A	.	PASS	ADP=32;WT=0;HET=0;HOM=3;NC=0	GT:GQ:SDP:DP:RD:AD:FREQ:PVAL:RBQ:ABQ:RDF:RDR:ADF:ADR	1/1:152:27:27:0:27:100%:5.1363E-16:0:37:0:0:12:15	1/1:176:31:31:0:31:100%:2.1486E-18:0:37:0:0:14:17	1/1:224:39:39:0:39:100%:3.6742E-23:0:37:0:0:15:24
chrII.fa	757438	.	A	G	.	PASS	ADP=48;WT=0;HET=0;HOM=3;NC=0	GT:GQ:SDP:DP:RD:AD:FREQ:PVAL:RBQ:ABQ:RDF:RDR:ADF:ADR	1/1:212:37:37:0:37:100%:5.7269E-22:0:36:0:0:20:17	1/1:255:50:50:0:50:100%:9.9117E-30:0:37:0:0:24:26	1/1:255:58:58:0:58:100%:1.6283E-34:0:37:0:0:31:27
chrII.fa	757908	.	G	A	.	PASS	ADP=72;WT=0;HET=0;HOM=3;NC=0	GT:GQ:SDP:DP:RD:AD:FREQ:PVAL:RBQ:ABQ:RDF:RDR:ADF:ADR	1/1:255:54:54:0:54:100%:4.0229E-32:0:37:0:0:31:23	1/1:255:80:80:1:79:98.75%:8.8E-46:36:36:0:1:41:38	1/1:255:84:84:0:84:100%:4.3483E-50:0:36:0:0:41:43
chrII.fa	758568	.	A	G	.	PASS	ADP=50;WT=0;HET=0;HOM=3;NC=0	GT:GQ:SDP:DP:RD:AD:FREQ:PVAL:RBQ:ABQ:RDF:RDR:ADF:ADR	1/1:224:39:39:0:39:100%:3.6742E-23:0:36:0:0:16:23	1/1:255:48:48:1:47:97.92%:7.6145E-27:38:37:0:1:21:26	1/1:255:64:64:0:64:100%:4.1752E-38:0:36:0:0:30:34
chrII.fa	758608	.	T	C	.	PASS	ADP=53;WT=0;HET=0;HOM=3;NC=0	GT:GQ:SDP:DP:RD:AD:FREQ:PVAL:RBQ:ABQ:RDF:RDR:ADF:ADR	1/1:248:43:43:0:43:100%:1.5066E-25:0:38:0:0:22:21	1/1:255:62:62:1:61:98.39%:4.1425E-35:39:38:0:1:35:26	1/1:255:56:56:0:56:100%:2.5602E-33:0:38:0:0:27:29
chrII.fa	758926	.	T	A	.	PASS	ADP=61;WT=0;HET=0;HOM=3;NC=0	GT:GQ:SDP:DP:RD:AD:FREQ:PVAL:RBQ:ABQ:RDF:RDR:ADF:ADR	1/1:255:46:46:0:46:100%:2.4343E-27:0:37:0:0:20:26	1/1:255:61:61:0:61:100%:2.609E-36:0:37:0:0:21:40	1/1:255:78:78:0:78:100%:1.7165E-46:0:37:0:0:31:47
chrII.fa	758975	.	T	G	.	PASS	ADP=59;WT=0;HET=0;HOM=3;NC=0	GT:GQ:SDP:DP:RD:AD:FREQ:PVAL:RBQ:ABQ:RDF:RDR:ADF:ADR	1/1:236:43:41:0:41:100%:2.3541E-24:0:38:0:0:14:27	1/1:255:64:64:0:64:100%:4.1752E-38:0:38:0:0:23:41	1/1:255:73:73:0:73:100%:1.7006E-43:0:38:0:0:28:45
chrII.fa	759134	.	C	T	.	PASS	ADP=58;WT=0;HET=0;HOM=3;NC=0	GT:GQ:SDP:DP:RD:AD:FREQ:PVAL:RBQ:ABQ:RDF:RDR:ADF:ADR	1/1:255:54:53:0:53:100%:1.5943E-31:0:37:0:0:30:23	1/1:254:45:44:0:44:100%:3.8097E-26:0:38:0:0:21:23	1/1:255:81:79:0:79:100%:4.3185E-47:0:39:0:0:46:33
chrII.fa	759221	.	G	T	.	PASS	ADP=61;WT=0;HET=0;HOM=3;NC=0	GT:GQ:SDP:DP:RD:AD:FREQ:PVAL:RBQ:ABQ:RDF:RDR:ADF:ADR	1/1:255:49:49:0:49:100%:3.925E-29:0:39:0:0:21:28	1/1:255:64:64:1:63:98.44%:2.7139E-36:41:38:0:1:30:33	1/1:255:72:71:0:71:100%:2.6835E-42:0:36:0:0:31:40
chrII.fa	759357	.	G	A	.	PASS	ADP=51;WT=0;HET=0;HOM=3;NC=0	GT:GQ:SDP:DP:RD:AD:FREQ:PVAL:RBQ:ABQ:RDF:RDR:ADF:ADR	1/1:224:39:39:0:39:100%:3.6742E-23:0:37:0:0:18:21	1/1:255:56:56:0:56:100%:2.5602E-33:0:36:0:0:32:24	1/1:255:61:60:0:60:100%:1.035E-35:0:37:0:0:22:38
chrII.fa	759661	.	G	T	.	PASS	ADP=55;WT=0;HET=0;HOM=3;NC=0	GT:GQ:SDP:DP:RD:AD:FREQ:PVAL:RBQ:ABQ:RDF:RDR:ADF:ADR	1/1:255:46:46:0:46:100%:2.4343E-27:0:37:0:0:24:22	1/1:255:52:52:0:52:100%:6.3169E-31:0:36:0:0:23:29	1/1:255:68:68:0:68:100%:1.6809E-40:0:37:0:0:36:32
chrII.fa	759726	.	T	C	.	PASS	ADP=47;WT=0;HET=0;HOM=3;NC=0	GT:GQ:SDP:DP:RD:AD:FREQ:PVAL:RBQ:ABQ:RDF:RDR:ADF:ADR	1/1:224:39:39:0:39:100%:3.6742E-23:0:37:0:0:19:20	1/1:248:43:43:0:43:100%:1.5066E-25:0:36:0:0:22:21	1/1:255:62:61:0:61:100%:2.609E-36:0:37:0:0:32:29
chrII.fa	760248	.	C	T	.	PASS	ADP=57;WT=0;HET=0;HOM=3;NC=0	GT:GQ:SDP:DP:RD:AD:FREQ:PVAL:RBQ:ABQ:RDF:RDR:ADF:ADR	1/1:200:35:35:0:35:100%:8.9137E-21:0:36:0:0:22:13	1/1:255:62:62:1:61:98.39%:4.1425E-35:37:35:1:0:36:25	1/1:255:75:75:0:75:100%:1.0773E-44:0:36:0:0:45:30
chrII.fa	760255	.	A	T	.	PASS	ADP=58;WT=0;HET=0;HOM=3;NC=0	GT:GQ:SDP:DP:RD:AD:FREQ:PVAL:RBQ:ABQ:RDF:RDR:ADF:ADR	1/1:188:35:33:0:33:100%:1.3852E-19:0:37:0:0:20:13	1/1:255:67:63:1:62:98.41%:1.0605E-35:35:35:1:0:34:28	1/1:255:79:78:0:78:100%:1.7165E-46:0:37:0:0:49:29
chrII.fa	760302	.	C	T	.	PASS	ADP=55;WT=0;HET=0;HOM=3;NC=0	GT:GQ:SDP:DP:RD:AD:FREQ:PVAL:RBQ:ABQ:RDF:RDR:ADF:ADR	1/1:236:41:41:0:41:100%:2.3541E-24:0:38:0:0:21:20	1/1:255:51:50:0:50:100%:9.9117E-30:0:37:0:0:20:30	1/1:255:74:74:0:74:100%:4.2804E-44:0:36:0:0:36:38
chrII.fa	760365	.	C	T	.	PASS	ADP=45;WT=0;HET=0;HOM=3;NC=0	GT:GQ:SDP:DP:RD:AD:FREQ:PVAL:RBQ:ABQ:RDF:RDR:ADF:ADR	1/1:218:39:38:0:38:100%:1.4508E-22:0:36:0:0:19:19	1/1:220:41:41:1:40:97.56%:9.8874E-23:35:36:0:1:15:25	1/1:255:57:57:1:56:98.25%:3.7452E-32:15:37:1:0:33:23
chrII.fa	760599	.	G	A	.	PASS	ADP=59;WT=0;HET=0;HOM=3;NC=0	GT:GQ:SDP:DP:RD:AD:FREQ:PVAL:RBQ:ABQ:RDF:RDR:ADF:ADR	1/1:248:43:43:0:43:100%:1.5066E-25:0:34:0:0:21:22	1/1:255:51:51:0:51:100%:2.5024E-30:0:37:0:0:30:21	1/1:255:84:84:0:84:100%:4.3483E-50:0:37:0:0:43:41
chrII.fa	760767	.	A	G	.	PASS	ADP=47;WT=0;HET=0;HOM=3;NC=0	GT:GQ:SDP:DP:RD:AD:FREQ:PVAL:RBQ:ABQ:RDF:RDR:ADF:ADR	1/1:230:41:40:0:40:100%:9.3017E-24:0:36:0:0:25:15	1/1:242:42:42:0:42:100%:5.9562E-25:0:36:0:0:22:20	1/1:255:62:61:0:61:100%:2.609E-36:0:37:0:0:33:28
chrII.fa	760848	.	C	T	.	PASS	ADP=50;WT=0;HET=0;HOM=3;NC=0	GT:GQ:SDP:DP:RD:AD:FREQ:PVAL:RBQ:ABQ:RDF:RDR:ADF:ADR	1/1:212:38:37:0:37:100%:5.7269E-22:0:37:0:0:13:24	1/1:255:53:53:0:53:100%:1.5943E-31:0:36:0:0:30:23	1/1:255:61:60:0:60:100%:1.035E-35:0:36:0:0:24:36
chrII.fa	760904	.	G	A	.	PASS	ADP=48;WT=0;HET=0;HOM=3;NC=0	GT:GQ:SDP:DP:RD:AD:FREQ:PVAL:RBQ:ABQ:RDF:RDR:ADF:ADR	1/1:176:31:31:0:31:100%:2.1486E-18:0:37:0:0:10:21	1/1:255:45:45:0:45:100%:9.6314E-27:0:37:0:0:15:30	1/1:255:69:69:0:69:100%:4.233E-41:0:36:0:0:29:40
chrII.fa	760960	.	C	T	.	PASS	ADP=54;WT=0;HET=0;HOM=3;NC=0	GT:GQ:SDP:DP:RD:AD:FREQ:PVAL:RBQ:ABQ:RDF:RDR:ADF:ADR	1/1:218:38:38:0:38:100%:1.4508E-22:0:36:0:0:13:25	1/1:255:61:61:0:61:100%:2.609E-36:0:38:0:0:32:29	1/1:255:63:63:0:63:100%:1.657E-37:0:37:0:0:31:32
chrII.fa	761030	.	A	T	.	PASS	ADP=37;WT=0;HET=0;HOM=3;NC=0	GT:GQ:SDP:DP:RD:AD:FREQ:PVAL:RBQ:ABQ:RDF:RDR:ADF:ADR	1/1:135:24:24:0:24:100%:3.101E-14:0:36:0:0:11:13	1/1:208:39:39:1:38:97.44%:1.4697E-21:39:37:1:0:14:24	1/1:255:50:49:0:49:100%:3.925E-29:0:38:0:0:20:29
chrII.fa	761033	.	A	T	.	PASS	ADP=37;WT=0;HET=0;HOM=3;NC=0	GT:GQ:SDP:DP:RD:AD:FREQ:PVAL:RBQ:ABQ:RDF:RDR:ADF:ADR	1/1:135:24:24:0:24:100%:3.101E-14:0:37:0:0:11:13	1/1:208:39:39:1:38:97.44%:1.4697E-21:41:36:1:0:14:24	1/1:255:50:49:0:49:100%:3.925E-29:0:38:0:0:20:29
chrII.fa	761038	.	G	T	.	PASS	ADP=37;WT=0;HET=0;HOM=3;NC=0	GT:GQ:SDP:DP:RD:AD:FREQ:PVAL:RBQ:ABQ:RDF:RDR:ADF:ADR	1/1:135:24:24:0:24:100%:3.101E-14:0:37:0:0:11:13	1/1:208:39:39:1:38:97.44%:1.4697E-21:41:37:1:0:14:24	1/1:255:50:49:0:49:100%:3.925E-29:0:38:0:0:20:29
chrII.fa	761049	.	C	T	.	PASS	ADP=30;WT=0;HET=0;HOM=3;NC=0	GT:GQ:SDP:DP:RD:AD:FREQ:PVAL:RBQ:ABQ:RDF:RDR:ADF:ADR	1/1:87:16:16:0:16:100%:1.6637E-9:0:34:0:0:8:8	1/1:155:30:30:1:29:96.67%:2.6212E-16:41:35:1:0:10:19	1/1:254:44:44:0:44:100%:3.8097E-26:0:35:0:0:19:25
chrII.fa	761051	.	G	A	.	PASS	ADP=30;WT=0;HET=0;HOM=3;NC=0	GT:GQ:SDP:DP:RD:AD:FREQ:PVAL:RBQ:ABQ:RDF:RDR:ADF:ADR	1/1:87:16:16:0:16:100%:1.6637E-9:0:34:0:0:8:8	1/1:155:30:30:1:29:96.67%:2.6212E-16:41:36:1:0:10:19	1/1:255:45:45:0:45:100%:9.6314E-27:0:35:0:0:20:25
chrII.fa	761056	.	G	A	.	PASS	ADP=32;WT=0;HET=0;HOM=3;NC=0	GT:GQ:SDP:DP:RD:AD:FREQ:PVAL:RBQ:ABQ:RDF:RDR:ADF:ADR	1/1:93:17:17:0:17:100%:4.2852E-10:0:35:0:0:9:8	1/1:173:33:33:1:32:96.97%:4.7095E-18:40:35:1:0:12:20	1/1:255:46:46:0:46:100%:2.4343E-27:0:36:0:0:20:26
chrII.fa	761061	.	G	A	.	PASS	ADP=29;WT=0;HET=0;HOM=3;NC=0	GT:GQ:SDP:DP:RD:AD:FREQ:PVAL:RBQ:ABQ:RDF:RDR:ADF:ADR	1/1:99:18:18:0:18:100%:1.1019E-10:0:33:0:0:8:10	1/1:173:33:33:1:32:96.97%:4.7095E-18:41:35:1:0:11:21	1/1:218:38:38:0:38:100%:1.4508E-22:0:37:0:0:18:20
chrII.fa	761108	.	T	C	.	PASS	ADP=29;WT=0;HET=0;HOM=3;NC=0	GT:GQ:SDP:DP:RD:AD:FREQ:PVAL:RBQ:ABQ:RDF:RDR:ADF:ADR	1/1:81:15:15:0:15:100%:6.4467E-9:0:38:0:0:9:6	1/1:155:30:30:1:29:96.67%:2.6212E-16:36:38:1:0:13:16	1/1:248:43:43:0:43:100%:1.5066E-25:0:38:0:0:27:16
chrII.fa	761118	.	T	C	.	PASS	ADP=36;WT=0;HET=0;HOM=3;NC=0	GT:GQ:SDP:DP:RD:AD:FREQ:PVAL:RBQ:ABQ:RDF:RDR:ADF:ADR	1/1:129:23:23:0:23:100%:1.2146E-13:0:34:0:0:13:10	1/1:220:41:41:1:40:97.56%:9.8874E-23:35:33:1:0:20:20	1/1:255:46:46:0:46:100%:2.4343E-27:0:34:0:0:29:17
chrII.fa	761121	.	C	T	.	PASS	ADP=37;WT=0;HET=0;HOM=3;NC=0	GT:GQ:SDP:DP:RD:AD:FREQ:PVAL:RBQ:ABQ:RDF:RDR:ADF:ADR	1/1:129:23:23:0:23:100%:1.2146E-13:0:34:0:0:13:10	1/1:220:41:41:1:40:97.56%:9.8874E-23:35:34:1:0:20:20	1/1:255:47:47:0:47:100%:6.1512E-28:0:34:0:0:30:17
chrII.fa	761436	.	A	G	.	PASS	ADP=54;WT=0;HET=0;HOM=3;NC=0	GT:GQ:SDP:DP:RD:AD:FREQ:PVAL:RBQ:ABQ:RDF:RDR:ADF:ADR	1/1:254:45:44:0:44:100%:3.8097E-26:0:37:0:0:22:22	1/1:248:43:43:0:43:100%:1.5066E-25:0:37:0:0:21:22	1/1:255:76:76:0:76:100%:2.711E-45:0:37:0:0:37:39
chrII.fa	761454	.	T	C	.	PASS	ADP=55;WT=0;HET=0;HOM=3;NC=0	GT:GQ:SDP:DP:RD:AD:FREQ:PVAL:RBQ:ABQ:RDF:RDR:ADF:ADR	1/1:255:47:47:0:47:100%:6.1512E-28:0:37:0:0:23:24	1/1:255:47:47:0:47:100%:6.1512E-28:0:37:0:0:24:23	1/1:255:73:73:0:73:100%:1.7006E-43:0:36:0:0:32:41
chrII.fa	761529	.	G	A	.	PASS	ADP=62;WT=0;HET=0;HOM=3;NC=0	GT:GQ:SDP:DP:RD:AD:FREQ:PVAL:RBQ:ABQ:RDF:RDR:ADF:ADR	1/1:255:53:52:0:52:100%:6.3169E-31:0:36:0:0:26:26	1/1:255:64:63:0:63:100%:1.657E-37:0:38:0:0:34:29	1/1:255:71:71:0:71:100%:2.6835E-42:0:38:0:0:28:43
chrII.fa	761787	.	G	A	.	PASS	ADP=53;WT=0;HET=0;HOM=3;NC=0	GT:GQ:SDP:DP:RD:AD:FREQ:PVAL:RBQ:ABQ:RDF:RDR:ADF:ADR	1/1:224:39:39:0:39:100%:3.6742E-23:0:36:0:0:17:22	1/1:255:53:53:0:53:100%:1.5943E-31:0:35:0:0:31:22	1/1:255:68:68:0:68:100%:1.6809E-40:0:36:0:0:34:34
chrII.fa	761814	.	C	T	.	PASS	ADP=50;WT=0;HET=0;HOM=3;NC=0	GT:GQ:SDP:DP:RD:AD:FREQ:PVAL:RBQ:ABQ:RDF:RDR:ADF:ADR	1/1:200:35:35:0:35:100%:8.9137E-21:0:35:0:0:15:20	1/1:255:53:53:0:53:100%:1.5943E-31:0:35:0:0:24:29	1/1:255:63:63:0:63:100%:1.657E-37:0:36:0:0:27:36
chrII.fa	761832	.	T	C	.	PASS	ADP=54;WT=0;HET=0;HOM=3;NC=0	GT:GQ:SDP:DP:RD:AD:FREQ:PVAL:RBQ:ABQ:RDF:RDR:ADF:ADR	1/1:218:38:38:0:38:100%:1.4508E-22:0:35:0:0:15:23	1/1:255:61:60:0:60:100%:1.035E-35:0:37:0:0:28:32	1/1:255:64:64:0:64:100%:4.1752E-38:0:36:0:0:28:36
chrII.fa	761853	.	T	C	.	PASS	ADP=50;WT=0;HET=0;HOM=3;NC=0	GT:GQ:SDP:DP:RD:AD:FREQ:PVAL:RBQ:ABQ:RDF:RDR:ADF:ADR	1/1:188:33:33:0:33:100%:1.3852E-19:0:37:0:0:16:17	1/1:255:58:56:0:56:100%:2.5602E-33:0:37:0:0:26:30	1/1:255:61:61:0:61:100%:2.609E-36:0:36:0:0:29:32
chrII.fa	761880	.	A	G	.	PASS	ADP=56;WT=0;HET=0;HOM=3;NC=0	GT:GQ:SDP:DP:RD:AD:FREQ:PVAL:RBQ:ABQ:RDF:RDR:ADF:ADR	1/1:182:32:32:0:32:100%:5.4567E-19:0:37:0:0:16:16	1/1:255:71:70:0:70:100%:1.0659E-41:0:36:0:0:37:33	1/1:255:67:67:0:67:100%:6.6743E-40:0:37:0:0:33:34
chrII.fa	761901	.	A	G	.	PASS	ADP=56;WT=0;HET=0;HOM=3;NC=0	GT:GQ:SDP:DP:RD:AD:FREQ:PVAL:RBQ:ABQ:RDF:RDR:ADF:ADR	1/1:218:38:38:0:38:100%:1.4508E-22:0:37:0:0:23:15	1/1:255:63:63:0:63:100%:1.657E-37:0:36:0:0:36:27	1/1:255:68:68:0:68:100%:1.6809E-40:0:36:0:0:34:34
chrII.fa	761904	.	T	C	.	PASS	ADP=60;WT=0;HET=0;HOM=3;NC=0	GT:GQ:SDP:DP:RD:AD:FREQ:PVAL:RBQ:ABQ:RDF:RDR:ADF:ADR	1/1:248:44:43:0:43:100%:1.5066E-25:0:36:0:0:27:16	1/1:255:65:65:0:65:100%:1.0519E-38:0:36:0:0:37:28	1/1:255:75:74:0:74:100%:4.2804E-44:0:36:0:0:38:36
chrII.fa	761943	.	A	G	.	PASS	ADP=63;WT=0;HET=0;HOM=3;NC=0	GT:GQ:SDP:DP:RD:AD:FREQ:PVAL:RBQ:ABQ:RDF:RDR:ADF:ADR	1/1:255:46:46:0:46:100%:2.4343E-27:0:37:0:0:28:18	1/1:255:66:66:0:66:100%:2.6498E-39:0:37:0:0:42:24	1/1:255:79:79:0:79:100%:4.3185E-47:0:36:0:0:44:35
chrII.fa	761970	.	A	G	.	PASS	ADP=62;WT=0;HET=0;HOM=3;NC=0	GT:GQ:SDP:DP:RD:AD:FREQ:PVAL:RBQ:ABQ:RDF:RDR:ADF:ADR	1/1:255:49:48:0:48:100%:1.554E-28:0:37:0:0:25:23	1/1:255:66:64:0:64:100%:4.1752E-38:0:37:0:0:36:28	1/1:255:76:74:0:74:100%:4.2804E-44:0:37:0:0:36:38
chrII.fa	762336	.	T	C	.	PASS	ADP=66;WT=0;HET=0;HOM=3;NC=0	GT:GQ:SDP:DP:RD:AD:FREQ:PVAL:RBQ:ABQ:RDF:RDR:ADF:ADR	1/1:255:59:59:0:59:100%:4.1056E-35:0:37:0:0:28:31	1/1:255:51:49:0:49:100%:3.925E-29:0:37:0:0:22:27	1/1:255:91:91:0:91:100%:2.7621E-54:0:37:0:0:42:49
chrII.fa	762393	.	G	A	.	PASS	ADP=65;WT=0;HET=0;HOM=3;NC=0	GT:GQ:SDP:DP:RD:AD:FREQ:PVAL:RBQ:ABQ:RDF:RDR:ADF:ADR	1/1:255:52:52:0:52:100%:6.3169E-31:0:37:0:0:19:33	1/1:255:55:54:0:54:100%:4.0229E-32:0:37:0:0:17:37	1/1:255:89:89:0:89:100%:4.3706E-53:0:37:0:0:35:54
chrII.fa	762665	.	A	G	.	PASS	ADP=28;WT=0;HET=0;HOM=3;NC=0	GT:GQ:SDP:DP:RD:AD:FREQ:PVAL:RBQ:ABQ:RDF:RDR:ADF:ADR	1/1:146:26:26:0:26:100%:2.0165E-15:0:38:0:0:9:17	1/1:176:32:31:0:31:100%:2.1486E-18:0:38:0:0:10:21	1/1:158:28:28:0:28:100%:1.3074E-16:0:37:0:0:10:18
chrII.fa	763111	.	T	A	.	PASS	ADP=67;WT=0;HET=0;HOM=3;NC=0	GT:GQ:SDP:DP:RD:AD:FREQ:PVAL:RBQ:ABQ:RDF:RDR:ADF:ADR	1/1:255:46:46:0:46:100%:2.4343E-27:0:37:0:0:24:22	1/1:255:77:77:0:77:100%:6.8219E-46:0:37:0:0:37:40	1/1:255:79:78:0:78:100%:1.7165E-46:0:36:0:0:42:36
chrII.fa	763117	.	C	T	.	PASS	ADP=67;WT=0;HET=0;HOM=3;NC=0	GT:GQ:SDP:DP:RD:AD:FREQ:PVAL:RBQ:ABQ:RDF:RDR:ADF:ADR	1/1:255:46:46:0:46:100%:2.4343E-27:0:38:0:0:24:22	1/1:255:78:78:0:78:100%:1.7165E-46:0:37:0:0:38:40	1/1:255:77:77:0:77:100%:6.8219E-46:0:38:0:0:40:37
chrII.fa	763218	.	G	A	.	PASS	ADP=57;WT=0;HET=0;HOM=3;NC=0	GT:GQ:SDP:DP:RD:AD:FREQ:PVAL:RBQ:ABQ:RDF:RDR:ADF:ADR	1/1:248:43:43:0:43:100%:1.5066E-25:0:37:0:0:19:24	1/1:255:50:50:0:50:100%:9.9117E-30:0:37:0:0:22:28	1/1:255:81:80:0:80:100%:1.0864E-47:0:37:0:0:45:35
chrII.fa	763300	.	A	G	.	PASS	ADP=65;WT=0;HET=0;HOM=3;NC=0	GT:GQ:SDP:DP:RD:AD:FREQ:PVAL:RBQ:ABQ:RDF:RDR:ADF:ADR	1/1:254:44:44:0:44:100%:3.8097E-26:0:37:0:0:23:21	1/1:255:73:73:0:73:100%:1.7006E-43:0:37:0:0:36:37	1/1:255:80:80:0:80:100%:1.0864E-47:0:35:0:0:46:34
chrII.fa	763438	.	A	G	.	PASS	ADP=49;WT=0;HET=0;HOM=3;NC=0	GT:GQ:SDP:DP:RD:AD:FREQ:PVAL:RBQ:ABQ:RDF:RDR:ADF:ADR	1/1:236:41:41:0:41:100%:2.3541E-24:0:37:0:0:19:22	1/1:255:49:49:0:49:100%:3.925E-29:0:38:0:0:24:25	1/1:255:60:59:0:59:100%:4.1056E-35:0:37:0:0:19:40
chrII.fa	763488	.	G	A	.	PASS	ADP=45;WT=0;HET=0;HOM=3;NC=0	GT:GQ:SDP:DP:RD:AD:FREQ:PVAL:RBQ:ABQ:RDF:RDR:ADF:ADR	1/1:224:39:39:0:39:100%:3.6742E-23:0:36:0:0:12:27	1/1:255:46:46:0:46:100%:2.4343E-27:0:37:0:0:21:25	1/1:255:52:52:0:52:100%:6.3169E-31:0:37:0:0:17:35
chrII.fa	763528	.	T	C	.	PASS	ADP=48;WT=0;HET=0;HOM=3;NC=0	GT:GQ:SDP:DP:RD:AD:FREQ:PVAL:RBQ:ABQ:RDF:RDR:ADF:ADR	1/1:161:31:31:1:30:96.77%:6.8754E-17:24:38:0:1:11:19	1/1:255:57:57:0:57:100%:6.4572E-34:0:37:0:0:29:28	1/1:255:58:58:0:58:100%:1.6283E-34:0:37:0:0:21:37
chrII.fa	763762	.	C	T	.	PASS	ADP=57;WT=0;HET=0;HOM=3;NC=0	GT:GQ:SDP:DP:RD:AD:FREQ:PVAL:RBQ:ABQ:RDF:RDR:ADF:ADR	1/1:255:52:52:0:52:100%:6.3169E-31:0:38:0:0:40:12	1/1:255:62:62:0:62:100%:6.5755E-37:0:37:0:0:41:21	1/1:255:57:57:0:57:100%:6.4572E-34:0:38:0:0:36:21
chrII.fa	763909	.	C	T	.	PASS	ADP=64;WT=0;HET=0;HOM=3;NC=0	GT:GQ:SDP:DP:RD:AD:FREQ:PVAL:RBQ:ABQ:RDF:RDR:ADF:ADR	1/1:255:63:63:0:63:100%:1.657E-37:0:36:0:0:31:32	1/1:255:68:68:0:68:100%:1.6809E-40:0:36:0:0:31:37	1/1:255:62:61:0:61:100%:2.609E-36:0:37:0:0:31:30
chrII.fa	764050	.	T	C	.	PASS	ADP=63;WT=0;HET=0;HOM=3;NC=0	GT:GQ:SDP:DP:RD:AD:FREQ:PVAL:RBQ:ABQ:RDF:RDR:ADF:ADR	1/1:255:56:56:0:56:100%:2.5602E-33:0:36:0:0:27:29	1/1:255:56:56:0:56:100%:2.5602E-33:0:36:0:0:28:28	1/1:255:77:77:0:77:100%:6.8219E-46:0:36:0:0:45:32
chrII.fa	764110	.	G	A	.	PASS	ADP=55;WT=0;HET=0;HOM=3;NC=0	GT:GQ:SDP:DP:RD:AD:FREQ:PVAL:RBQ:ABQ:RDF:RDR:ADF:ADR	1/1:255:54:54:0:54:100%:4.0229E-32:0:36:0:0:28:26	1/1:255:52:51:0:51:100%:2.5024E-30:0:37:0:0:26:25	1/1:255:62:62:0:62:100%:6.5755E-37:0:37:0:0:33:29
chrII.fa	764239	.	T	C	.	PASS	ADP=54;WT=0;HET=0;HOM=3;NC=0	GT:GQ:SDP:DP:RD:AD:FREQ:PVAL:RBQ:ABQ:RDF:RDR:ADF:ADR	1/1:242:42:42:0:42:100%:5.9562E-25:0:36:0:0:15:27	1/1:255:56:55:0:55:100%:1.0149E-32:0:36:0:0:28:27	1/1:255:67:66:0:66:100%:2.6498E-39:0:37:0:0:37:29
chrII.fa	766137	.	A	G	.	PASS	ADP=60;WT=0;HET=0;HOM=3;NC=0	GT:GQ:SDP:DP:RD:AD:FREQ:PVAL:RBQ:ABQ:RDF:RDR:ADF:ADR	1/1:248:44:43:0:43:100%:1.5066E-25:0:36:0:0:21:22	1/1:255:69:68:0:68:100%:1.6809E-40:0:37:0:0:39:29	1/1:255:72:71:0:71:100%:2.6835E-42:0:37:0:0:44:27
chrII.fa	766176	.	T	C	.	PASS	ADP=62;WT=0;HET=0;HOM=3;NC=0	GT:GQ:SDP:DP:RD:AD:FREQ:PVAL:RBQ:ABQ:RDF:RDR:ADF:ADR	1/1:200:35:35:0:35:100%:8.9137E-21:0:36:0:0:13:22	1/1:255:69:69:1:68:98.55%:2.9631E-39:36:37:1:0:33:35	1/1:255:84:84:0:84:100%:4.3483E-50:0:37:0:0:54:30
chrII.fa	766200	.	C	G	.	PASS	ADP=65;WT=0;HET=0;HOM=3;NC=0	GT:GQ:SDP:DP:RD:AD:FREQ:PVAL:RBQ:ABQ:RDF:RDR:ADF:ADR	1/1:254:44:44:0:44:100%:3.8097E-26:0:36:0:0:13:31	1/1:255:66:66:1:65:98.48%:1.7754E-37:40:37:1:0:25:40	1/1:255:85:85:0:85:100%:1.0935E-50:0:37:0:0:42:43
chrII.fa	766335	.	C	A	.	PASS	ADP=64;WT=0;HET=0;HOM=3;NC=0	GT:GQ:SDP:DP:RD:AD:FREQ:PVAL:RBQ:ABQ:RDF:RDR:ADF:ADR	1/1:248:43:43:0:43:100%:1.5066E-25:0:36:0:0:24:19	1/1:255:69:69:0:69:100%:4.233E-41:0:36:0:0:32:37	1/1:255:83:81:0:81:100%:2.7329E-48:0:36:0:0:46:35
chrII.fa	766339	.	A	G	.	PASS	ADP=63;WT=0;HET=0;HOM=3;NC=0	GT:GQ:SDP:DP:RD:AD:FREQ:PVAL:RBQ:ABQ:RDF:RDR:ADF:ADR	1/1:248:43:43:0:43:100%:1.5066E-25:0:36:0:0:24:19	1/1:255:68:68:0:68:100%:1.6809E-40:0:37:0:0:32:36	1/1:255:81:80:0:80:100%:1.0864E-47:0:37:0:0:45:35
chrII.fa	767058	.	T	C	.	PASS	ADP=38;WT=0;HET=0;HOM=3;NC=0	GT:GQ:SDP:DP:RD:AD:FREQ:PVAL:RBQ:ABQ:RDF:RDR:ADF:ADR	1/1:194:34:34:0:34:100%:3.5146E-20:0:37:0:0:19:15	1/1:202:38:38:1:37:97.37%:5.6582E-21:39:37:1:0:22:15	1/1:242:42:42:0:42:100%:5.9562E-25:0:35:0:0:20:22
chrII.fa	767298	.	G	A	.	PASS	ADP=51;WT=0;HET=0;HOM=3;NC=0	GT:GQ:SDP:DP:RD:AD:FREQ:PVAL:RBQ:ABQ:RDF:RDR:ADF:ADR	1/1:230:40:40:0:40:100%:9.3017E-24:0:35:0:0:16:24	1/1:255:50:50:1:49:98%:5.0549E-28:40:38:0:1:29:20	1/1:255:63:63:0:63:100%:1.657E-37:0:37:0:0:24:39
chrII.fa	767375	.	C	T	.	PASS	ADP=55;WT=0;HET=0;HOM=3;NC=0	GT:GQ:SDP:DP:RD:AD:FREQ:PVAL:RBQ:ABQ:RDF:RDR:ADF:ADR	1/1:255:56:56:0:56:100%:2.5602E-33:0:37:0:0:30:26	1/1:255:45:45:0:45:100%:9.6314E-27:0:36:0:0:22:23	1/1:255:66:66:0:66:100%:2.6498E-39:0:37:0:0:36:30
chrII.fa	767560	.	C	T	.	PASS	ADP=51;WT=0;HET=0;HOM=3;NC=0	GT:GQ:SDP:DP:RD:AD:FREQ:PVAL:RBQ:ABQ:RDF:RDR:ADF:ADR	1/1:224:39:39:0:39:100%:3.6742E-23:0:38:0:0:25:14	1/1:255:51:51:0:51:100%:2.5024E-30:0:37:0:0:31:20	1/1:255:64:63:0:63:100%:1.657E-37:0:37:0:0:38:25
chrII.fa	767582	.	A	C	.	PASS	ADP=49;WT=0;HET=0;HOM=3;NC=0	GT:GQ:SDP:DP:RD:AD:FREQ:PVAL:RBQ:ABQ:RDF:RDR:ADF:ADR	1/1:230:40:40:0:40:100%:9.3017E-24:0:37:0:0:25:15	1/1:255:45:45:0:45:100%:9.6314E-27:0:36:0:0:27:18	1/1:255:62:62:0:62:100%:6.5755E-37:0:37:0:0:37:25
chrII.fa	767690	.	A	T	.	PASS	ADP=49;WT=0;HET=0;HOM=3;NC=0	GT:GQ:SDP:DP:RD:AD:FREQ:PVAL:RBQ:ABQ:RDF:RDR:ADF:ADR	1/1:212:37:37:0:37:100%:5.7269E-22:0:36:0:0:14:23	1/1:231:43:43:1:42:97.67%:6.6289E-24:39:36:1:0:27:15	1/1:255:68:68:0:68:100%:1.6809E-40:0:36:0:0:34:34
chrII.fa	767991	.	A	G	.	PASS	ADP=52;WT=0;HET=0;HOM=3;NC=0	GT:GQ:SDP:DP:RD:AD:FREQ:PVAL:RBQ:ABQ:RDF:RDR:ADF:ADR	1/1:218:38:38:0:38:100%:1.4508E-22:0:37:0:0:21:17	1/1:255:45:45:0:45:100%:9.6314E-27:0:37:0:0:23:22	1/1:255:75:75:0:75:100%:1.0773E-44:0:36:0:0:37:38
chrII.fa	768130	.	T	A	.	PASS	ADP=53;WT=0;HET=0;HOM=3;NC=0	GT:GQ:SDP:DP:RD:AD:FREQ:PVAL:RBQ:ABQ:RDF:RDR:ADF:ADR	1/1:212:37:37:0:37:100%:5.7269E-22:0:38:0:0:19:18	1/1:248:43:43:0:43:100%:1.5066E-25:0:38:0:0:25:18	1/1:255:80:79:0:79:100%:4.3185E-47:0:37:0:0:41:38
chrII.fa	768173	.	A	T	.	PASS	ADP=51;WT=0;HET=0;HOM=3;NC=0	GT:GQ:SDP:DP:RD:AD:FREQ:PVAL:RBQ:ABQ:RDF:RDR:ADF:ADR	1/1:188:33:33:0:33:100%:1.3852E-19:0:37:0:0:22:11	1/1:255:45:45:0:45:100%:9.6314E-27:0:38:0:0:24:21	1/1:255:77:77:0:77:100%:6.8219E-46:0:38:0:0:37:40
chrII.fa	768174	.	A	G	.	PASS	ADP=51;WT=0;HET=0;HOM=3;NC=0	GT:GQ:SDP:DP:RD:AD:FREQ:PVAL:RBQ:ABQ:RDF:RDR:ADF:ADR	1/1:188:33:33:0:33:100%:1.3852E-19:0:37:0:0:22:11	1/1:255:45:45:0:45:100%:9.6314E-27:0:38:0:0:24:21	1/1:255:77:77:0:77:100%:6.8219E-46:0:38:0:0:37:40
chrII.fa	768259	.	C	T	.	PASS	ADP=45;WT=0;HET=0;HOM=3;NC=0	GT:GQ:SDP:DP:RD:AD:FREQ:PVAL:RBQ:ABQ:RDF:RDR:ADF:ADR	1/1:182:32:32:0:32:100%:5.4567E-19:0:38:0:0:19:13	1/1:236:42:41:0:41:100%:2.3541E-24:0:37:0:0:22:19	1/1:255:64:64:0:64:100%:4.1752E-38:0:38:0:0:30:34
chrII.fa	768260	.	T	G	.	PASS	ADP=45;WT=0;HET=0;HOM=3;NC=0	GT:GQ:SDP:DP:RD:AD:FREQ:PVAL:RBQ:ABQ:RDF:RDR:ADF:ADR	1/1:182:32:32:0:32:100%:5.4567E-19:0:37:0:0:19:13	1/1:236:42:41:0:41:100%:2.3541E-24:0:36:0:0:22:19	1/1:255:64:64:0:64:100%:4.1752E-38:0:38:0:0:30:34
chrII.fa	768449	.	T	C	.	PASS	ADP=53;WT=0;HET=0;HOM=3;NC=0	GT:GQ:SDP:DP:RD:AD:FREQ:PVAL:RBQ:ABQ:RDF:RDR:ADF:ADR	1/1:242:42:42:0:42:100%:5.9562E-25:0:37:0:0:18:24	1/1:255:52:52:0:52:100%:6.3169E-31:0:37:0:0:23:29	1/1:255:67:66:0:66:100%:2.6498E-39:0:37:0:0:33:33
chrII.fa	769123	.	T	A	.	PASS	ADP=51;WT=0;HET=0;HOM=3;NC=0	GT:GQ:SDP:DP:RD:AD:FREQ:PVAL:RBQ:ABQ:RDF:RDR:ADF:ADR	1/1:164:29:29:0:29:100%:3.3259E-17:0:37:0:0:18:11	1/1:255:62:62:0:62:100%:6.5755E-37:0:36:0:0:30:32	1/1:255:64:64:0:64:100%:4.1752E-38:0:36:0:0:33:31
chrIII.fa	160	.	A	C	.	PASS	ADP=11;WT=3;HET=0;HOM=0;NC=0	GT:GQ:SDP:DP:RD:AD:FREQ:PVAL:RBQ:ABQ:RDF:RDR:ADF:ADR	./.:.:16	./.:.:8	./.:.:10
chrIII.fa	233	.	C	A	.	PASS	ADP=20;WT=0;HET=3;HOM=0;NC=0	GT:GQ:SDP:DP:RD:AD:FREQ:PVAL:RBQ:ABQ:RDF:RDR:ADF:ADR	0/1:64:21:20:5:15:75%:3.8543E-7:34:33:3:2:12:3	0/1:68:18:18:3:15:83.33%:1.4655E-7:32:32:2:1:10:5	0/1:35:25:24:14:10:41.67%:2.9985E-4:33:32:9:5:5:5
chrIII.fa	278	.	C	A	.	PASS	ADP=15;WT=3;HET=0;HOM=0;NC=0	GT:GQ:SDP:DP:RD:AD:FREQ:PVAL:RBQ:ABQ:RDF:RDR:ADF:ADR	./.:.:11	./.:.:10	0/0:9:25:24:17:7:29.17%:4.7006E-3:33:29:8:9:1:6
chrIII.fa	282	.	A	C	.	PASS	ADP=15;WT=3;HET=0;HOM=0;NC=0	GT:GQ:SDP:DP:RD:AD:FREQ:PVAL:RBQ:ABQ:RDF:RDR:ADF:ADR	./.:.:12	./.:.:11	0/0:12:22:22:17:5:22.73%:2.4248E-2:31:30:4:13:5:0
chrIII.fa	44288	.	A	G	.	PASS	ADP=59;WT=0;HET=0;HOM=3;NC=0	GT:GQ:SDP:DP:RD:AD:FREQ:PVAL:RBQ:ABQ:RDF:RDR:ADF:ADR	1/1:255:53:53:0:53:100%:1.5943E-31:0:37:0:0:28:25	1/1:255:65:65:1:64:98.46%:6.9424E-37:41:36:0:1:35:29	1/1:255:63:61:0:61:100%:2.609E-36:0:37:0:0:36:25
chrIII.fa	57221	.	C	A	.	PASS	ADP=16;WT=3;HET=0;HOM=0;NC=0	GT:GQ:SDP:DP:RD:AD:FREQ:PVAL:RBQ:ABQ:RDF:RDR:ADF:ADR	./.:.:14	0/0:11:19:19:13:4:21.05%:5.132E-2:35:23:12:1:0:4	0/0:11:18:17:13:4:23.53%:5.132E-2:37:23:12:1:0:4
chrIII.fa	69652	.	T	C	.	PASS	ADP=68;WT=0;HET=0;HOM=3;NC=0	GT:GQ:SDP:DP:RD:AD:FREQ:PVAL:RBQ:ABQ:RDF:RDR:ADF:ADR	1/1:255:64:64:0:64:100%:4.1752E-38:0:36:0:0:29:35	1/1:255:65:65:0:65:100%:1.0519E-38:0:36:0:0:30:35	1/1:255:75:75:0:75:100%:1.0773E-44:0:35:0:0:34:41
chrIII.fa	72645	.	C	T	.	PASS	ADP=59;WT=0;HET=0;HOM=3;NC=0	GT:GQ:SDP:DP:RD:AD:FREQ:PVAL:RBQ:ABQ:RDF:RDR:ADF:ADR	1/1:236:42:41:0:41:100%:2.3541E-24:0:37:0:0:21:20	1/1:255:61:61:0:61:100%:2.609E-36:0:37:0:0:32:29	1/1:255:75:75:0:75:100%:1.0773E-44:0:37:0:0:39:36
chrIII.fa	84421	.	G	A	.	PASS	ADP=7;WT=0;HET=0;HOM=1;NC=2	GT:GQ:SDP:DP:RD:AD:FREQ:PVAL:RBQ:ABQ:RDF:RDR:ADF:ADR	./.:.:7	./.:.:4	1/1:58:11:11:0:11:100%:1.4176E-6:0:36:0:0:7:4
chrIII.fa	88006	.	A	G	.	PASS	ADP=13;WT=2;HET=0;HOM=0;NC=1	GT:GQ:SDP:DP:RD:AD:FREQ:PVAL:RBQ:ABQ:RDF:RDR:ADF:ADR	./.:.:5	0/0:10:19:19:14:5:26.32%:2.3166E-2:36:31:7:7:0:5	0/0:11:16:16:13:3:18.75%:1.129E-1:33:36:6:7:1:2
chrIII.fa	143131	.	T	C	.	PASS	ADP=41;WT=0;HET=0;HOM=3;NC=0	GT:GQ:SDP:DP:RD:AD:FREQ:PVAL:RBQ:ABQ:RDF:RDR:ADF:ADR	1/1:135:24:24:0:24:100%:3.101E-14:0:36:0:0:15:9	1/1:255:45:45:0:45:100%:9.6314E-27:0:36:0:0:27:18	1/1:255:55:55:0:55:100%:1.0149E-32:0:35:0:0:26:29
chrIII.fa	148615	.	C	T	.	PASS	ADP=10;WT=0;HET=0;HOM=3;NC=0	GT:GQ:SDP:DP:RD:AD:FREQ:PVAL:RBQ:ABQ:RDF:RDR:ADF:ADR	1/1:58:11:11:0:11:100%:1.4176E-6:0:31:0:0:0:11	1/1:52:10:10:0:10:100%:5.4125E-6:0:32:0:0:0:10	1/1:52:10:10:0:10:100%:5.4125E-6:0:32:0:0:0:10
chrIII.fa	162361	.	T	C	.	PASS	ADP=28;WT=0;HET=0;HOM=3;NC=0	GT:GQ:SDP:DP:RD:AD:FREQ:PVAL:RBQ:ABQ:RDF:RDR:ADF:ADR	1/1:81:15:15:0:15:100%:6.4467E-9:0:35:0:0:7:8	1/1:182:32:32:0:32:100%:5.4567E-19:0:36:0:0:10:22	1/1:218:38:38:0:38:100%:1.4508E-22:0:36:0:0:10:28
chrIII.fa	162396	.	G	C	.	PASS	ADP=24;WT=0;HET=0;HOM=3;NC=0	GT:GQ:SDP:DP:RD:AD:FREQ:PVAL:RBQ:ABQ:RDF:RDR:ADF:ADR	1/1:64:12:12:0:12:100%:3.698E-7:0:37:0:0:4:8	1/1:141:25:25:0:25:100%:7.9107E-15:0:35:0:0:8:17	1/1:212:37:37:0:37:100%:5.7269E-22:0:38:0:0:14:23
chrIII.fa	162640	.	T	G	.	PASS	ADP=42;WT=0;HET=0;HOM=3;NC=0	GT:GQ:SDP:DP:RD:AD:FREQ:PVAL:RBQ:ABQ:RDF:RDR:ADF:ADR	1/1:176:32:31:0:31:100%:2.1486E-18:0:37:0:0:24:7	1/1:230:40:40:0:40:100%:9.3017E-24:0:36:0:0:28:12	1/1:255:56:56:0:56:100%:2.5602E-33:0:36:0:0:37:19
[truncated: 9,155 more rows]

## Sheet: CDD101-CDD95NS-CDD95S SNP
##fileformat=VCFv4.1
[truncated: 10,747 more rows]

[truncated: 5 more sheets: CDD101-CDD98NS-CDD98S SNP, CDD101-CDD99NS-CDD99S SNP, CDD101-CDD100NS-CDD100S SNP, CDD101-CDD104NS-CDD104S SNP, CDD101-CDD105NS-CDD105S SNP]
